# Supplementary material for: Integration of risk variants from GWAS with SARS-CoV-2 RNA interactome prioritizes FUBP1 and RAB2A as risk genes for COVID-19
Source: Sci Rep. 2023 Nov 6;13:19194. doi: 10.1038/s41598-023-44705-3 (PMC10628159; doi:10.1038/s41598-023-44705-3)
Supplement: Supplementary file 1 — Supplementary Information 1. [file 41598_2023_44705_MOESM1_ESM.zip]

Archive with 7 entries (7 files):
- Supplementary Figures.pdf
- Supplementary Table S1.xlsx
- Supplementary Table S2.xlsx
- Supplementary Table S3.xlsx
- Supplementary Table S4.xlsx
- Supplementary Table S5.xlsx
- Supplementary Materials.docx
