# Supplementary material for: Integration of risk variants from GWAS with SARS-CoV-2 RNA interactome prioritizes FUBP1 and RAB2A as risk genes for COVID-19
Source: Sci Rep. 2023 Nov 6;13:19194. doi: 10.1038/s41598-023-44705-3 (PMC10628159; doi:10.1038/s41598-023-44705-3)
Supplement: Supplementary file 1 — Supplementary Information 1. [file 41598_2023_44705_MOESM1_ESM.zip › Supplementary Table S1.xlsx]

## Sheet: A2
CHR	POS	rsid	REF	ALT	Genomicannotation	Putativeimpact	GeneSymbol	HGVSp	variant_id	eGENE
1	35671648	.	ACTTG	A	intergenic_region	MODIFIER	PSMB2-C1orf216		chr1_35671648_ACTTG_A_b38
1	64930671	rs10889508	C	T	intron_variant	MODIFIER	JAK1		chr1_64930671_C_T_b38
1	64935347	rs11208547	T	C	intron_variant	MODIFIER	JAK1		chr1_64935347_T_C_b38	JAK1
1	64937461	rs11208550	A	G	intron_variant	MODIFIER	JAK1		chr1_64937461_A_G_b38	JAK1
1	64940131	rs9645414	G	C	intron_variant	MODIFIER	JAK1		chr1_64940131_G_C_b38	JAK1
1	64944857	rs11288355	AC	A	intron_variant	MODIFIER	JAK1		chr1_64944857_AC_A_b38	JAK1
1	64947147	rs11208552	G	T	intron_variant	MODIFIER	JAK1		chr1_64947147_G_T_b38	JAK1
1	64948270	rs12046291	A	G	intron_variant	MODIFIER	JAK1		chr1_64948270_A_G_b38	JAK1
1	64948783	rs11208554	G	C	intron_variant	MODIFIER	JAK1		chr1_64948783_G_C_b38
1	64950268	rs10889511	T	C	intron_variant	MODIFIER	JAK1		chr1_64950268_T_C_b38
1	64951779	rs12730896	T	C	intron_variant	MODIFIER	JAK1		chr1_64951779_T_C_b38
1	64951889	rs12023040	C	G	intron_variant	MODIFIER	JAK1		chr1_64951889_C_G_b38	JAK1
1	64955375	rs4916014	G	A	intron_variant	MODIFIER	JAK1		chr1_64955375_G_A_b38	JAK1
1	64955388	rs4244165	T	G	intron_variant	MODIFIER	JAK1		chr1_64955388_T_G_b38
1	64956740	rs12569186	A	C	intron_variant	MODIFIER	JAK1		chr1_64956740_A_C_b38	JAK1
1	64957179	rs11208556	A	C	intron_variant	MODIFIER	JAK1		chr1_64957179_A_C_b38	JAK1
1	64958237	rs7546535	C	T	intron_variant	MODIFIER	JAK1		chr1_64958237_C_T_b38
1	64958277	rs7546545	C	T	intron_variant	MODIFIER	JAK1		chr1_64958277_C_T_b38
1	64958570	rs6696345	A	T	intron_variant	MODIFIER	JAK1		chr1_64958570_A_T_b38
1	64958624	rs6659146	G	A	intron_variant	MODIFIER	JAK1		chr1_64958624_G_A_b38
1	64959518	rs34832687	G	GTA	intron_variant	MODIFIER	JAK1		chr1_64959518_G_GTA_b38	JAK1
1	64961793	rs4915675	A	G	intron_variant	MODIFIER	JAK1		chr1_64961793_A_G_b38
1	64962419	rs1039124	G	A	intron_variant	MODIFIER	JAK1		chr1_64962419_G_A_b38	JAK1
1	64962597	rs1039125	C	T	intron_variant	MODIFIER	JAK1		chr1_64962597_C_T_b38	JAK1
1	64962849	rs7550068	G	C	intron_variant	MODIFIER	JAK1		chr1_64962849_G_C_b38
1	64965916	rs12127284	T	C	intron_variant	MODIFIER	JAK1		chr1_64965916_T_C_b38
1	64968519	rs56301536	T	C	upstream_gene_variant	MODIFIER	JAK1		chr1_64968519_T_C_b38
1	64968553	rs55947781	C	A	upstream_gene_variant	MODIFIER	JAK1		chr1_64968553_C_A_b38	JAK1
1	64969600	rs11208559	C	G	upstream_gene_variant	MODIFIER	JAK1		chr1_64969600_C_G_b38
1	64979859	rs11579758	G	A	intron_variant	MODIFIER	JAK1		chr1_64979859_G_A_b38
1	64995008	rs3014983	C	T	intron_variant	MODIFIER	JAK1		chr1_64995008_C_T_b38
1	155003661	rs61811895	G	T	intron_variant	MODIFIER	ZBTB7B		chr1_155003661_G_T_b38	KCNN3
1	155020609	rs4845702	T	C	downstream_gene_variant	MODIFIER	ZBTB7B		chr1_155020609_T_C_b38
1	155020899	rs4845703	C	T	downstream_gene_variant	MODIFIER	ZBTB7B		chr1_155020899_C_T_b38
1	155021566	rs555239671	TAACAAC	T	downstream_gene_variant	MODIFIER	ZBTB7B		chr1_155021566_TAACAAC_T_b38
1	155037051	rs35114146	CA	C	upstream_gene_variant	MODIFIER	DCST2		chr1_155037051_CA_C_b38	KCNN3
1	155041232	rs79380792	G	A	downstream_gene_variant	MODIFIER	LOC100505666		chr1_155041232_G_A_b38
1	155068178	rs6675468	C	T	upstream_gene_variant	MODIFIER	LOC100505666		chr1_155068178_C_T_b38
1	155072528	rs61811916	T	C	downstream_gene_variant	MODIFIER	EF4		chr1_155072528_T_C_b38
1	155078119	rs112918389	A	ACC	upstream_gene_variant	MODIFIER	EF3		chr1_155078119_A_ACC_b38
1	155078120	rs112519377	A	C	upstream_gene_variant	MODIFIER	EF3		chr1_155078120_A_C_b38
1	155081206	rs1462854	T	A	intron_variant	MODIFIER	EF3		chr1_155081206_T_A_b38
1	155085570	rs67333363	A	G	intron_variant	MODIFIER	EF3		chr1_155085570_A_G_b38
1	155086340	rs182820721	T	C	intron_variant	MODIFIER	EF3		chr1_155086340_T_C_b38
1	155086344	rs112260947	T	TGCTGCC	intron_variant	MODIFIER	EF3		chr1_155086344_T_TGCTGCC_b38
1	155086559	rs11449003	T	TG	3_prime_UTR_variant	MODIFIER	EF3		chr1_155086559_T_TG_b38
1	155087393	rs11554834	C	T	3_prime_UTR_variant	MODIFIER	EF3		chr1_155087393_C_T_b38
1	155087842	rs72702273	G	A	downstream_gene_variant	MODIFIER	EF3		chr1_155087842_G_A_b38
1	155088419	rs57157364	C	T	downstream_gene_variant	MODIFIER	EF3		chr1_155088419_C_T_b38
1	155090454	rs181793634	C	G	downstream_gene_variant	MODIFIER	EF3		chr1_155090454_C_G_b38	RUSC1-AS1
1	155090468	rs184585274	G	A	downstream_gene_variant	MODIFIER	EF3		chr1_155090468_G_A_b38	RUSC1-AS1
1	155095057	rs58925616	G	A	intergenic_region	MODIFIER	EF3-EF1		chr1_155095057_G_A_b38
1	155095132	rs12126992	G	A	intergenic_region	MODIFIER	EF3-EF1		chr1_155095132_G_A_b38
1	155108103	rs72702285	T	C	intergenic_region	MODIFIER	EF3-EF1		chr1_155108103_T_C_b38
1	155108761	rs111975162	T	C	intergenic_region	MODIFIER	EF3-EF1		chr1_155108761_T_C_b38
1	155110818	rs72702288	A	G	intergenic_region	MODIFIER	EF3-EF1		chr1_155110818_A_G_b38
1	155110884	rs11584422	G	A	intergenic_region	MODIFIER	EF3-EF1		chr1_155110884_G_A_b38
1	155111358	rs115543519	A	T	intergenic_region	MODIFIER	EF3-EF1		chr1_155111358_A_T_b38
1	155111699	rs563243320	T	TTC	intergenic_region	MODIFIER	EF3-EF1		chr1_155111699_T_TTC_b38
1	155111710	rs373633908	T	TC	intergenic_region	MODIFIER	EF3-EF1		chr1_155111710_T_TC_b38
1	155113190	rs113932675	G	A	intergenic_region	MODIFIER	EF3-EF1		chr1_155113190_G_A_b38
1	155114417	rs7517158	T	C	intergenic_region	MODIFIER	EF3-EF1		chr1_155114417_T_C_b38
1	155114429	rs7517162	T	G	intergenic_region	MODIFIER	EF3-EF1		chr1_155114429_T_G_b38
1	155114503	rs7548383	C	T	intergenic_region	MODIFIER	EF3-EF1		chr1_155114503_C_T_b38
1	155117010	rs72702293	C	A	intergenic_region	MODIFIER	EF3-EF1		chr1_155117010_C_A_b38
1	155117176	rs112591935	C	T	intergenic_region	MODIFIER	EF3-EF1		chr1_155117176_C_T_b38
1	155117504	rs111993576	C	T	intergenic_region	MODIFIER	EF3-EF1		chr1_155117504_C_T_b38
1	155117736	rs11264324	C	T	intergenic_region	MODIFIER	EF3-EF1		chr1_155117736_C_T_b38
1	155118148	rs111992949	C	CT	intergenic_region	MODIFIER	EF3-EF1		chr1_155118148_C_CT_b38
1	155118189	rs28670060	T	C	intergenic_region	MODIFIER	EF3-EF1		chr1_155118189_T_C_b38
1	155118431	rs11264325	A	G	intergenic_region	MODIFIER	EF3-EF1		chr1_155118431_A_G_b38
1	155118566	rs10908457	T	C	intergenic_region	MODIFIER	EF3-EF1		chr1_155118566_T_C_b38
1	155118645	rs374164506	AAG	A	intergenic_region	MODIFIER	EF3-EF1		chr1_155118645_AAG_A_b38
1	155119154	rs111289681	G	GA	intergenic_region	MODIFIER	EF3-EF1		chr1_155119154_G_GA_b38
1	155120331	rs11264326	A	G	intergenic_region	MODIFIER	EF3-EF1		chr1_155120331_A_G_b38
1	155120850	rs12081692	A	G	intergenic_region	MODIFIER	EF3-EF1		chr1_155120850_A_G_b38
1	155121713	rs113314132	A	G	intergenic_region	MODIFIER	EF3-EF1		chr1_155121713_A_G_b38
1	155121737	rs113461732	T	C	intergenic_region	MODIFIER	EF3-EF1		chr1_155121737_T_C_b38
1	155121936	rs13375955	G	A	intergenic_region	MODIFIER	EF3-EF1		chr1_155121936_G_A_b38
1	155127471	rs111455542	A	G	upstream_gene_variant	MODIFIER	EF1		chr1_155127471_A_G_b38
1	155127487	rs73001391	T	C	upstream_gene_variant	MODIFIER	EF1		chr1_155127487_T_C_b38
1	155128695	rs66474937	C	T	intron_variant	MODIFIER	EF1		chr1_155128695_C_T_b38
1	155138933	rs74774418	G	A	downstream_gene_variant	MODIFIER	EF1		chr1_155138933_G_A_b38
1	155140914	rs548050053	A	T	upstream_gene_variant	MODIFIER	DPM3		chr1_155140914_A_T_b38
1	155140915	rs566343045	C	T	upstream_gene_variant	MODIFIER	DPM3		chr1_155140915_C_T_b38
1	155144188	rs186665672	G	A	upstream_gene_variant	MODIFIER	DPM3		chr1_155144188_G_A_b38
1	155145501	rs113485477	G	T	upstream_gene_variant	MODIFIER	DPM3		chr1_155145501_G_T_b38
1	155151141	rs67061005	T	C	intergenic_region	MODIFIER	DPM3-KRTCAP2		chr1_155151141_T_C_b38
1	155157023	rs150587259	A	G	intergenic_region	MODIFIER	DPM3-KRTCAP2		chr1_155157023_A_G_b38
1	155159210	rs72704106	C	A	intergenic_region	MODIFIER	DPM3-KRTCAP2		chr1_155159210_C_A_b38
1	155161455	rs150029908	G	A	intergenic_region	MODIFIER	DPM3-KRTCAP2		chr1_155161455_G_A_b38
1	155162443	rs11582489	G	A	intergenic_region	MODIFIER	DPM3-KRTCAP2		chr1_155162443_G_A_b38
1	155164919	rs141942982	G	T	downstream_gene_variant	MODIFIER	KRTCAP2		chr1_155164919_G_T_b38	GBAP1
1	155171292	rs4971091	G	T	upstream_gene_variant	MODIFIER	TRIM46		chr1_155171292_G_T_b38	GBAP1,THBS3,EF1,RP11-263K19.4
1	155171824	rs4971093	G	A	upstream_gene_variant	MODIFIER	TRIM46		chr1_155171824_G_A_b38	GBAP1,EF1,RUSC1-AS1,THBS3,RP11-263K19.4
1	155172281	rs58939130	T	C	upstream_gene_variant	MODIFIER	TRIM46		chr1_155172281_T_C_b38
1	155172916	rs41264911	G	A	upstream_gene_variant	MODIFIER	TRIM46		chr1_155172916_G_A_b38	RUSC1-AS1
1	155175305	rs7528026	G	A	upstream_gene_variant	MODIFIER	KRTCAP2		chr1_155175305_G_A_b38	RUSC1-AS1
1	155176305	rs4971059	G	A	upstream_gene_variant	MODIFIER	KRTCAP2		chr1_155176305_G_A_b38	GBAP1,EF1,RP11-263K19.4,THBS3,RUSC1-AS1
1	155177242	rs3814316	G	A	synonymous_variant	LOW	TRIM46	p.Thr287Thr	chr1_155177242_G_A_b38	RP11-263K19.4,THBS3,EF1,GBAP1,RUSC1-AS1
1	155181061	rs111508230	C	T	downstream_gene_variant	MODIFIER	MUC1		chr1_155181061_C_T_b38	THBS3,GBAP1
1	155185377	rs1611774	G	T	downstream_gene_variant	MODIFIER	TRIM46		chr1_155185377_G_T_b38
1	155189517	rs528556996	G	A	downstream_gene_variant	MODIFIER	TRIM46		chr1_155189517_G_A_b38
1	155196402	rs74890861	G	A	upstream_gene_variant	MODIFIER	MUC1		chr1_155196402_G_A_b38
1	155197995	rs41264915	A	G	downstream_gene_variant	MODIFIER	MIR92B		chr1_155197995_A_G_b38	GBAP1,THBS3
1	155202934	rs35154152	T	C	missense_variant	MODERATE	THBS3	p.Ser279Gly	chr1_155202934_T_C_b38	THBS3,GBAP1
1	155203736	rs67579710	G	A	upstream_gene_variant	MODIFIER	MTX1		chr1_155203736_G_A_b38	THBS3,GBAP1
1	155206689	rs182936472	C	A	upstream_gene_variant	MODIFIER	MTX1		chr1_155206689_C_A_b38	RUSC1-AS1
1	155212198	rs61738875	G	A	synonymous_variant	LOW	MTX1	p.Glu250Glu	chr1_155212198_G_A_b38
1	155214203	rs375178849	A	G	downstream_gene_variant	MODIFIER	MTX1		chr1_155214203_A_G_b38
1	155234830	rs375776699	A	G	3_prime_UTR_variant	MODIFIER	GBA		chr1_155234830_A_G_b38
1	155237942	rs28678003	C	T	intron_variant	MODIFIER	GBA		chr1_155237942_C_T_b38
1	155248510	rs41264931	G	C	upstream_gene_variant	MODIFIER	GBA		chr1_155248510_G_C_b38
1	155267848	rs34395206	C	T	intron_variant	MODIFIER	CLK2		chr1_155267848_C_T_b38
1	155307148	rs200913909;rs562887765	C	CAG	upstream_gene_variant	MODIFIER	FDPS		chr1_155307148_C_CAG_b38
1	155419726	rs75918226	T	C	intron_variant	MODIFIER	ASH1L		chr1_155419726_T_C_b38
1	155435777	rs146764854	G	A	downstream_gene_variant	MODIFIER	POU5F1P4		chr1_155435777_G_A_b38
1	155450643	rs80186829	C	T	intron_variant	MODIFIER	ASH1L		chr1_155450643_C_T_b38
1	155539831	rs71517783	C	T	intron_variant	MODIFIER	ASH1L		chr1_155539831_C_T_b38	THBS3,RUSC1-AS1,ADAM15,MSTO2P,GBAP1
1	155648168	rs185073377	C	T	intergenic_region	MODIFIER	MSTO1-YY1AP1		chr1_155648168_C_T_b38
1	155659692	rs7539	C	G	missense_variant	MODERATE	YY1AP1	p.Glu878Gln	chr1_155659692_C_G_b38
1	155683116	rs76628470	G	A	upstream_gene_variant	MODIFIER	SCAR26A		chr1_155683116_G_A_b38
1	155706701	rs11264403	A	G	intron_variant	MODIFIER	DAP3		chr1_155706701_A_G_b38
1	155711062	rs2666827	C	T	intron_variant	MODIFIER	DAP3		chr1_155711062_C_T_b38
1	155795017	rs3738591	C	G	intron_variant	MODIFIER	GON4L		chr1_155795017_C_G_b38
1	155827874	rs74188952	T	C	intron_variant	MODIFIER	GON4L		chr1_155827874_T_C_b38
1	155863616	rs114800548	T	C	upstream_gene_variant	MODIFIER	GON4L		chr1_155863616_T_C_b38
1	155872169	rs11582176	C	T	intron_variant	MODIFIER	SYT11		chr1_155872169_C_T_b38
1	156073621	rs113303894	C	T	3_prime_UTR_variant	MODIFIER	MEX3A		chr1_156073621_C_T_b38
1	156075211	rs74964948	G	T	3_prime_UTR_variant	MODIFIER	MEX3A		chr1_156075211_G_T_b38
1	156079040	rs75088561	C	T	upstream_gene_variant	MODIFIER	LM		chr1_156079040_C_T_b38
1	156084244	rs138130536	C	A	upstream_gene_variant	MODIFIER	MEX3A		chr1_156084244_C_A_b38
1	156087626	rs112941217	T	C	intron_variant	MODIFIER	LM		chr1_156087626_T_C_b38
1	156098916	rs74116482	G	C	intron_variant	MODIFIER	LM		chr1_156098916_G_C_b38
1	156106080	rs138377811	A	G	intron_variant	MODIFIER	LM		chr1_156106080_A_G_b38
1	156107888	rs77778388	C	T	intron_variant	MODIFIER	LM		chr1_156107888_C_T_b38
1	156108476	rs56106339	T	C	intron_variant	MODIFIER	LM		chr1_156108476_T_C_b38
1	156111751	rs114427537	C	T	upstream_gene_variant	MODIFIER	LM		chr1_156111751_C_T_b38
1	156114068	rs28365858;rs549931835	A	AC	upstream_gene_variant	MODIFIER	LM		chr1_156114068_A_AC_b38
1	156115584	rs547915	C	T	intron_variant	MODIFIER	LM		chr1_156115584_C_T_b38
1	156117962	rs74758957	T	C	intron_variant	MODIFIER	LM		chr1_156117962_T_C_b38
1	156121642	rs116251020	C	A	upstream_gene_variant	MODIFIER	LM		chr1_156121642_C_A_b38
1	156123200	rs6686943	T	C	upstream_gene_variant	MODIFIER	LM		chr1_156123200_T_C_b38
1	156124787	rs2993267	A	G	upstream_gene_variant	MODIFIER	LM		chr1_156124787_A_G_b38
1	156125675	rs581342	T	C	upstream_gene_variant	MODIFIER	LM		chr1_156125675_T_C_b38
1	156125921	rs2485674	T	C	upstream_gene_variant	MODIFIER	LM		chr1_156125921_T_C_b38
1	156126585	rs6657367	G	A	intron_variant	MODIFIER	LM		chr1_156126585_G_A_b38
1	156126626	rs594028	T	G	intron_variant	MODIFIER	LM		chr1_156126626_T_G_b38
1	156128348	rs16837187	A	G	intron_variant	MODIFIER	LM		chr1_156128348_A_G_b38
1	156128829	rs528636	A	G	intron_variant	MODIFIER	LM		chr1_156128829_A_G_b38
1	156129878	rs513043	T	G	intron_variant	MODIFIER	LM		chr1_156129878_T_G_b38
1	156130948	rs577492	T	C	intron_variant	MODIFIER	LM		chr1_156130948_T_C_b38
1	156131278	rs2485669	T	A	intron_variant	MODIFIER	LM		chr1_156131278_T_A_b38
1	156132685	rs10159320	G	A	intron_variant	MODIFIER	LM		chr1_156132685_G_A_b38
1	156133412	rs2485665	G	A	intron_variant	MODIFIER	LM		chr1_156133412_G_A_b38
1	156133805	rs56702163	G	C	intron_variant	MODIFIER	LM		chr1_156133805_G_C_b38
1	156134206	rs569025	A	C	intron_variant	MODIFIER	LM		chr1_156134206_A_C_b38
1	156134584	rs11264442	G	T	intron_variant	MODIFIER	LM		chr1_156134584_G_T_b38
1	156134601	rs11264443	C	T	intron_variant	MODIFIER	LM		chr1_156134601_C_T_b38
1	156135237	rs538089	T	C	synonymous_variant	LOW	LM	p.Ala287Ala	chr1_156135237_T_C_b38
1	156135546	rs2485664	C	T	intron_variant	MODIFIER	LM		chr1_156135546_C_T_b38
1	156135818	rs646840	G	T	intron_variant	MODIFIER	LM		chr1_156135818_G_T_b38
1	156136137	rs534807	G	A	intron_variant	MODIFIER	LM		chr1_156136137_G_A_b38
1	156136394	rs505058	T	C	synonymous_variant	LOW	LM	p.Asp446Asp	chr1_156136394_T_C_b38
1	156136578	rs476000	G	A	intron_variant	MODIFIER	LM		chr1_156136578_G_A_b38
1	156137072	rs553016	C	T	intron_variant	MODIFIER	LM		chr1_156137072_C_T_b38
1	156138228	rs520973	C	T	downstream_gene_variant	MODIFIER	LM		chr1_156138228_C_T_b38
1	156138257	rs520910	T	C	downstream_gene_variant	MODIFIER	LM		chr1_156138257_T_C_b38
1	156139185	rs7339	G	C	3_prime_UTR_variant	MODIFIER	LM		chr1_156139185_G_C_b38
1	156139471	rs74116489	C	T	3_prime_UTR_variant	MODIFIER	LM		chr1_156139471_C_T_b38
1	156140376	rs568035	C	T	downstream_gene_variant	MODIFIER	LM		chr1_156140376_C_T_b38
1	156141787	rs11803917	C	T	downstream_gene_variant	MODIFIER	LM		chr1_156141787_C_T_b38
1	156142446	rs141257912	C	T	downstream_gene_variant	MODIFIER	LM		chr1_156142446_C_T_b38
1	156142545	rs12058004	A	T	downstream_gene_variant	MODIFIER	LM		chr1_156142545_A_T_b38
1	156142678	rs12073543	C	G	downstream_gene_variant	MODIFIER	LM		chr1_156142678_C_G_b38
1	156143270	rs12063072	G	A	downstream_gene_variant	MODIFIER	LM		chr1_156143270_G_A_b38
1	156146015	rs73006722	C	T	upstream_gene_variant	MODIFIER	SEMA4A		chr1_156146015_C_T_b38
10	10216776	.	CTG	C	intergenic_region	MODIFIER	LOC101928298-LOC101928322		chr10_10216776_CTG_C_b38
10	79502116	rs71479671	G	A	downstream_gene_variant	MODIFIER	LOC729815		chr10_79502116_G_A_b38	RP11-506M13.3,BEND3P3,SFTPA2,RP11-119F19.5,NUTM2B,NUTM2E
10	79518244	rs1713379	G	A	downstream_gene_variant	MODIFIER	EIF5AL1		chr10_79518244_G_A_b38	BEND3P3,NUTM2E,NUTM2B,RP11-119F19.5,RP11-506M13.3,NUTM2B-AS1,SFTPA2
10	79526671	rs1250961	G	C	intergenic_region	MODIFIER	EIF5AL1-SFTPA2		chr10_79526671_G_C_b38
10	79526681	rs1250960	T	G	intergenic_region	MODIFIER	EIF5AL1-SFTPA2		chr10_79526681_T_G_b38
10	79531598	rs1250948	C	A	intergenic_region	MODIFIER	EIF5AL1-SFTPA2		chr10_79531598_C_A_b38
10	79539958	rs78589785	G	C	intergenic_region	MODIFIER	EIF5AL1-SFTPA2		chr10_79539958_G_C_b38	RP11-119F19.5,NUTM2B,RP11-506M13.3,NUTM2E,BEND3P3,RP11-182L21.6,SFTPA2
10	79539959	rs2217232	G	C	intergenic_region	MODIFIER	EIF5AL1-SFTPA2		chr10_79539959_G_C_b38	NUTM2E,SFTPA2,BEND3P3,RP11-182L21.6,RP11-119F19.5,RP11-506M13.3,NUTM2B
10	79556699	rs17879335	C	A	3_prime_UTR_variant	MODIFIER	SFTPA2		chr10_79556699_C_A_b38	RP11-506M13.3,NUTM2B,NUTM2B-AS1,SFTPA2,BEND3P3,RP11-119F19.5,RP11-182L21.5,RP11-182L21.6,NUTM2E
10	79556700	rs17885848	C	T	3_prime_UTR_variant	MODIFIER	SFTPA2		chr10_79556700_C_T_b38	RP11-182L21.5,SFTPA2,RP11-119F19.5,RP11-182L21.6,NUTM2B-AS1,NUTM2E,RP11-506M13.3,NUTM2B,BEND3P3
10	79558486	rs61860558	C	T	intron_variant	MODIFIER	SFTPA2		chr10_79558486_C_T_b38	RP11-119F19.5,NUTM2E,RP11-506M13.3,SFTPA2,NUTM2B,BEND3P3,RP11-182L21.5,NUTM2B-AS1
10	79559064	rs17880349	A	G	intron_variant	MODIFIER	SFTPA2		chr10_79559064_A_G_b38
10	79559458	rs1059046	T	G	synonymous_variant	LOW	SFTPA2	p.Thr19Thr	chr10_79559458_T_G_b38
10	79560867	rs17884389	T	C	upstream_gene_variant	MODIFIER	SFTPA2		chr10_79560867_T_C_b38
10	79561274	rs3758471	T	C	upstream_gene_variant	MODIFIER	SFTPA2		chr10_79561274_T_C_b38
10	79563618	rs1427816	C	T	upstream_gene_variant	MODIFIER	SFTPA2		chr10_79563618_C_T_b38
10	79564147	rs1579415	C	T	upstream_gene_variant	MODIFIER	SFTPA2		chr10_79564147_C_T_b38	RP11-506M13.3,NUTM2B,NUTM2E,RP11-589B3.6,SFTPA2,NUTM2B-AS1,BEND3P3,RP11-119F19.5
10	79568056	rs1579414	T	G	intergenic_region	MODIFIER	SFTPA2-SFTPA1		chr10_79568056_T_G_b38	NUTM2B-AS1,RP11-506M13.3,RP11-589B3.6,RP11-182L21.5,NUTM2E,RP11-119F19.5,RP11-182L21.6,SFTPA2,BEND3P3,NUTM2B
10	79570912	rs17881413	C	A	intergenic_region	MODIFIER	SFTPA2-SFTPA1		chr10_79570912_C_A_b38	RP11-506M13.3,SFTPA2,NUTM2E,RP11-182L21.6,NUTM2B-AS1,BEND3P3,RP11-182L21.5,RP11-119F19.5,RP11-589B3.6,NUTM2B
10	79574449	rs2222210	T	C	intergenic_region	MODIFIER	SFTPA2-SFTPA1		chr10_79574449_T_C_b38
10	79575806	rs185733666	A	G	intergenic_region	MODIFIER	SFTPA2-SFTPA1		chr10_79575806_A_G_b38
10	79577610	rs34283575	C	T	intergenic_region	MODIFIER	SFTPA2-SFTPA1		chr10_79577610_C_T_b38	RP11-182L21.5,RP11-506M13.3,NUTM2E,BEND3P3,NUTM2B,RP11-119F19.5,NUTM2B-AS1,SFTPA2
10	79580798	rs35565917	G	A	intergenic_region	MODIFIER	SFTPA2-SFTPA1		chr10_79580798_G_A_b38	RP11-119F19.5,NUTM2B,SFTPA2,RP11-182L21.5,RP11-182L21.6,BEND3P3,RP11-506M13.3,NUTM2E,NUTM2B-AS1
10	79583421	rs36137304	C	T	intergenic_region	MODIFIER	SFTPA2-SFTPA1		chr10_79583421_C_T_b38
10	79584082	rs2013874	A	G	intergenic_region	MODIFIER	SFTPA2-SFTPA1		chr10_79584082_A_G_b38
10	79591129	rs148735267	T	C	intergenic_region	MODIFIER	SFTPA2-SFTPA1		chr10_79591129_T_C_b38
10	79592734	rs35488801	C	T	intergenic_region	MODIFIER	SFTPA2-SFTPA1		chr10_79592734_C_T_b38
10	79593383	rs34214613	C	CA	intergenic_region	MODIFIER	SFTPA2-SFTPA1		chr10_79593383_C_CA_b38
10	79593750	rs1816228	C	T	intergenic_region	MODIFIER	SFTPA2-SFTPA1		chr10_79593750_C_T_b38
10	79594165	rs35464464	C	T	intergenic_region	MODIFIER	SFTPA2-SFTPA1		chr10_79594165_C_T_b38
10	79596162	rs34669798	G	C	intergenic_region	MODIFIER	SFTPA2-SFTPA1		chr10_79596162_G_C_b38
10	79596766	rs35225692	G	C	intergenic_region	MODIFIER	SFTPA2-SFTPA1		chr10_79596766_G_C_b38
10	79598243	rs2139040	A	C	intergenic_region	MODIFIER	SFTPA2-SFTPA1		chr10_79598243_A_C_b38	BEND3P3,RP11-182L21.5,SFTPA2,NUTM2B-AS1,NUTM2E,RP11-506M13.3,NUTM2B,RP11-589B3.6,RP11-119F19.5
10	79598601	rs1582886	A	G	intergenic_region	MODIFIER	SFTPA2-SFTPA1		chr10_79598601_A_G_b38
10	79600287	rs35597674	A	C	intergenic_region	MODIFIER	SFTPA2-SFTPA1		chr10_79600287_A_C_b38
10	79610173	rs4246947	T	G	upstream_gene_variant	MODIFIER	SFTPA1		chr10_79610173_T_G_b38
10	79612746	rs2559728	T	A	intron_variant	MODIFIER	SFTPA1		chr10_79612746_T_A_b38	NUTM2E,NUTM2B,RP11-506M13.3,RP11-182L21.5,NUTM2B-AS1,RP11-119F19.5,SFTPA2,BEND3P3
10	79612817	rs4253517	G	A	intron_variant	MODIFIER	SFTPA1		chr10_79612817_G_A_b38
10	79612904	rs145783872	C	CTTG	intron_variant	MODIFIER	SFTPA1		chr10_79612904_C_CTTG_b38
10	79613426	rs4253524	C	G	intron_variant	MODIFIER	SFTPA1		chr10_79613426_C_G_b38
10	79614505	rs4253530	G	C	3_prime_UTR_variant	MODIFIER	SFTPA1		chr10_79614505_G_C_b38
10	79614506	rs551082508	C	T	3_prime_UTR_variant	MODIFIER	SFTPA1		chr10_79614506_C_T_b38
10	79614537	rs71493605	G	A	3_prime_UTR_variant	MODIFIER	SFTPA1		chr10_79614537_G_A_b38
10	79614541	rs77610008	C	T	3_prime_UTR_variant	MODIFIER	SFTPA1		chr10_79614541_C_T_b38
10	79614895	rs1250991	C	T	3_prime_UTR_variant	MODIFIER	SFTPA1		chr10_79614895_C_T_b38	RP11-506M13.3,NUTM2B-AS1,RP11-182L21.5,RP11-119F19.5,NUTM2B,NUTM2E,RP11-182L21.6,SFTPA2,BEND3P3
10	79615230	rs1059225	T	C	3_prime_UTR_variant	MODIFIER	SFTPA1		chr10_79615230_T_C_b38	NUTM2B,NUTM2B-AS1,BEND3P3,RP11-589B3.6,RP11-119F19.5,RP11-182L21.6,RP11-506M13.3,RP11-182L21.5,NUTM2E,SFTPA2
10	79616173	rs1617662	T	A	downstream_gene_variant	MODIFIER	SFTPA1		chr10_79616173_T_A_b38	NUTM2B,RP11-589B3.6,RP11-506M13.3,BEND3P3,RP11-119F19.5,RP11-182L21.5,NUTM2B-AS1,SFTPA2,NUTM2E
10	79617234	rs1713307	T	A	downstream_gene_variant	MODIFIER	SFTPA1		chr10_79617234_T_A_b38	RP11-119F19.5,NUTM2B-AS1,NUTM2B,RP11-182L21.5,NUTM2E,RP11-506M13.3,BEND3P3,SFTPA2
10	79619690	rs1650184	A	G	downstream_gene_variant	MODIFIER	SFTPA1		chr10_79619690_A_G_b38	SFTPA2,NUTM2B-AS1,RP11-119F19.5,NUTM2B,NUTM2E,BEND3P3,RP11-589B3.6,RP11-506M13.3,RP11-182L21.5
10	79621003	rs71479693	T	C	intergenic_region	MODIFIER	SFTPA1-LOC105378385		chr10_79621003_T_C_b38	NUTM2B,RP11-589B3.6,SFTPA2,NUTM2E,NUTM2B-AS1,RP11-506M13.3,BEND3P3,RP11-182L21.5,RP11-119F19.5
10	79621664	rs4253569	A	G	intergenic_region	MODIFIER	SFTPA1-LOC105378385		chr10_79621664_A_G_b38	RP11-182L21.5,SFTPA2,NUTM2B-AS1,RP11-589B3.6,NUTM2B,RP11-119F19.5,RP11-506M13.3,NUTM2E,BEND3P3
10	79621754	rs4253571	G	T	intergenic_region	MODIFIER	SFTPA1-LOC105378385		chr10_79621754_G_T_b38	RP11-506M13.3,RP11-589B3.6,RP11-182L21.5,NUTM2B-AS1,RP11-119F19.5,SFTPA2,NUTM2B,NUTM2E,BEND3P3
10	79622956	rs1650183	T	C	intergenic_region	MODIFIER	SFTPA1-LOC105378385		chr10_79622956_T_C_b38	RP11-182L21.5,RP11-506M13.3,RP11-119F19.5,SFTPA2,NUTM2B-AS1,RP11-589B3.6,BEND3P3,NUTM2E,NUTM2B
10	79626654	rs1427813	C	T	downstream_gene_variant	MODIFIER	LOC105378385		chr10_79626654_C_T_b38	RP11-182L21.5,RP11-506M13.3,RP11-589B3.6,NUTM2E,NUTM2B-AS1,NUTM2B,BEND3P3,SFTPA2,RP11-119F19.5
10	79628268	rs34981148	TG	T	downstream_gene_variant	MODIFIER	LOC105378385		chr10_79628268_TG_T_b38	NUTM2B-AS1,NUTM2E,BEND3P3,RP11-182L21.5,RP11-506M13.3,RP11-589B3.6,NUTM2B,RP11-119F19.5,SFTPA2
10	79628619	rs1366050	C	T	downstream_gene_variant	MODIFIER	LOC105378385		chr10_79628619_C_T_b38	NUTM2E,RP11-589B3.6,SFTPA2,RP11-182L21.5,NUTM2B-AS1,RP11-506M13.3,BEND3P3,NUTM2B,RP11-119F19.5
10	79630621	rs1713328	C	T	intron_variant	MODIFIER	LOC105378385		chr10_79630621_C_T_b38	RP11-589B3.6,RP11-182L21.5,RP11-506M13.3,SFTPA2,NUTM2B,NUTM2B-AS1,BEND3P3,NUTM2E,RP11-119F19.5
10	79634012	rs1650158	A	G	intron_variant	MODIFIER	LOC105378385		chr10_79634012_A_G_b38	NUTM2B-AS1,SFTPA2,RP11-182L21.5,RP11-182L21.6,SFTPA1,BEND3P3,NUTM2E,RP11-119F19.5,RP11-506M13.3,NUTM2B
10	79637728	rs377027749	G	GA	intron_variant	MODIFIER	LOC105378385		chr10_79637728_G_GA_b38
10	79637729	rs375008761	C	CA	intron_variant	MODIFIER	LOC105378385		chr10_79637729_C_CA_b38
10	79637730	rs542854903	T	C	intron_variant	MODIFIER	LOC105378385		chr10_79637730_T_C_b38
10	79637731	rs376372239	T	A	intron_variant	MODIFIER	LOC105378385		chr10_79637731_T_A_b38	NUTM2B-AS1,BEND3P3,RP11-119F19.5,RP11-182L21.5,RP11-182L21.6,NUTM2B,NUTM2E,RP11-506M13.3,SFTPA2
10	79639809	rs1250993	C	G	intron_variant	MODIFIER	LOC105378385		chr10_79639809_C_G_b38	SFTPA2,NUTM2B,NUTM2B-AS1,BEND3P3,RP11-119F19.5,RP11-182L21.6,NUTM2E,RP11-182L21.5,RP11-506M13.3
10	79644233	rs2559776	A	T	intron_variant	MODIFIER	LOC105378385		chr10_79644233_A_T_b38
10	79645797	rs1713346	T	A	intron_variant	MODIFIER	LOC105378385		chr10_79645797_T_A_b38	NUTM2B-AS1,RP11-182L21.6,RP11-119F19.5,RP11-506M13.3,NUTM2B,RP11-589B3.6,RP11-182L21.5,NUTM2E,BEND3P3,SFTPA2
10	79646308	rs1650228	T	C	intron_variant	MODIFIER	LOC105378385		chr10_79646308_T_C_b38	RP11-119F19.5,NUTM2B,RP11-182L21.5,NUTM2B-AS1,SFTPA2,RP11-506M13.3,BEND3P3,RP11-182L21.6,NUTM2E
10	79649980	rs1650189	C	A	intron_variant	MODIFIER	LOC105378385		chr10_79649980_C_A_b38
10	79653283	rs1713333	G	C	intron_variant	MODIFIER	LOC105378385		chr10_79653283_G_C_b38	NUTM2B,RP11-182L21.6,RP11-182L21.5,BEND3P3,RP11-119F19.5,NUTM2B-AS1,SFTPA2,RP11-506M13.3,NUTM2E,MBL1P
10	79656046	rs2753674	G	A	intron_variant	MODIFIER	LOC105378385		chr10_79656046_G_A_b38	SFTPA2,RP11-119F19.5,BEND3P3,NUTM2B,RP11-182L21.5,NUTM2E,RP11-506M13.3,RP11-182L21.6,NUTM2B-AS1
10	79656346	rs1650196	T	G	intron_variant	MODIFIER	LOC105378385		chr10_79656346_T_G_b38
10	79657080	rs2559752	T	C	intron_variant	MODIFIER	LOC105378385		chr10_79657080_T_C_b38	RP11-182L21.6,RP11-119F19.5,BEND3P3,RP11-182L21.5,NUTM2B-AS1,RP11-506M13.3,NUTM2B,SFTPA2,NUTM2E
10	79657795	rs1614308	G	C	intron_variant	MODIFIER	LOC105378385		chr10_79657795_G_C_b38	RP11-119F19.5,BEND3P3,RP11-506M13.3,NUTM2B-AS1,RP11-182L21.5,NUTM2B,NUTM2E,MBL1P,RP11-182L21.6,SFTPA2
10	79659298	rs437891	G	A	intron_variant	MODIFIER	LOC105378385		chr10_79659298_G_A_b38
10	79659505	rs420406	T	C	intron_variant	MODIFIER	LOC105378385		chr10_79659505_T_C_b38
10	79662642	rs1713394	G	A	intron_variant	MODIFIER	LOC105378385		chr10_79662642_G_A_b38
10	79663389	rs2753664	G	C	upstream_gene_variant	MODIFIER	LOC105378385		chr10_79663389_G_C_b38	RP11-182L21.6,NUTM2B,NUTM2E,RP11-506M13.3,NUTM2B-AS1,SFTPA2,BEND3P3,RP11-182L21.5,RP11-119F19.5
10	79663481	rs61862740	C	T	upstream_gene_variant	MODIFIER	LOC105378385		chr10_79663481_C_T_b38
10	79666336	rs71305671	CAT	C	upstream_gene_variant	MODIFIER	LOC105378385		chr10_79666336_CAT_C_b38	BEND3P3,RP11-506M13.3,RP11-182L21.6,NUTM2E,SFTPA2,RP11-119F19.5,RP11-182L21.5,NUTM2B-AS1,NUTM2B
10	79674537	rs2559675	G	A	intergenic_region	MODIFIER	LOC105378385-BEND3P3		chr10_79674537_G_A_b38	NUTM2B,NUTM2E,RP11-119F19.5,SFTPA2,RP11-182L21.5,RP11-506M13.3,BEND3P3,MBL1P,NUTM2B-AS1,RP11-182L21.6
10	79675406	rs2474959	A	G	intergenic_region	MODIFIER	LOC105378385-BEND3P3		chr10_79675406_A_G_b38	NUTM2E,RP11-182L21.5,NUTM2B-AS1,SFTPA2,RP11-119F19.5,RP11-506M13.3,NUTM2B,BEND3P3,MBL1P,RP11-182L21.6
10	79854257	rs10749181	C	T	intergenic_region	MODIFIER	LOC642361-BMS1P21		chr10_79854257_C_T_b38	NUTM2B-AS1,RP11-119F19.5,BEND3P3,NUTM2E,RP11-182L21.5,RP11-182L21.6,RP11-506M13.3,NUTM2B
11	1219991	rs35705950	G	T	upstream_gene_variant	MODIFIER	MUC5B		chr11_1219991_G_T_b38	MUC5B
11	34396192	rs7112225	G	T	intergenic_region	MODIFIER	ABTB2-CAT		chr11_34396192_G_T_b38
11	34396323	rs1157669	T	C	intergenic_region	MODIFIER	ABTB2-CAT		chr11_34396323_T_C_b38	ELF5,CAT
11	34397294	rs7116518	C	T	intergenic_region	MODIFIER	ABTB2-CAT		chr11_34397294_C_T_b38	ELF5
11	34401322	rs55892947	G	A	intergenic_region	MODIFIER	ABTB2-CAT		chr11_34401322_G_A_b38	CAT
11	34401897	rs35513676	C	CA	intergenic_region	MODIFIER	ABTB2-CAT		chr11_34401897_C_CA_b38
11	34402227	rs11032654	A	T	intergenic_region	MODIFIER	ABTB2-CAT		chr11_34402227_A_T_b38	CAT
11	34404738	rs10836215	C	T	intergenic_region	MODIFIER	ABTB2-CAT		chr11_34404738_C_T_b38	CAT,ELF5
11	34405503	rs201183019	G	C	intergenic_region	MODIFIER	ABTB2-CAT		chr11_34405503_G_C_b38
11	34406177	rs12574586	C	T	intergenic_region	MODIFIER	ABTB2-CAT		chr11_34406177_C_T_b38	ELF5
11	34408913	rs67301706	CTGTT	C	intergenic_region	MODIFIER	ABTB2-CAT		chr11_34408913_CTGTT_C_b38	CAT
11	34409030	rs11032661	A	C	intergenic_region	MODIFIER	ABTB2-CAT		chr11_34409030_A_C_b38	CAT
11	34409403	rs11032664	T	C	intergenic_region	MODIFIER	ABTB2-CAT		chr11_34409403_T_C_b38
11	34409583	rs76382945;rs76382945;rs76382945;rs61880812	G	A	intergenic_region	MODIFIER	ABTB2-CAT		chr11_34409583_G_A_b38
11	34409833	rs12804506	C	G	intergenic_region	MODIFIER	ABTB2-CAT		chr11_34409833_C_G_b38	CAT
11	34409930	rs12281667	C	G	intergenic_region	MODIFIER	ABTB2-CAT		chr11_34409930_C_G_b38
11	34409941	rs12804689	C	A	intergenic_region	MODIFIER	ABTB2-CAT		chr11_34409941_C_A_b38	CAT
11	34410470	rs10836222	A	C	intergenic_region	MODIFIER	ABTB2-CAT		chr11_34410470_A_C_b38
11	34410583	rs10836223	A	G	intergenic_region	MODIFIER	ABTB2-CAT		chr11_34410583_A_G_b38	CAT
11	34410664	rs10768071	T	A	intergenic_region	MODIFIER	ABTB2-CAT		chr11_34410664_T_A_b38
11	34410690	rs34828596	CT	C	intergenic_region	MODIFIER	ABTB2-CAT		chr11_34410690_CT_C_b38	CAT
11	34410904	rs11032667	C	T	intergenic_region	MODIFIER	ABTB2-CAT		chr11_34410904_C_T_b38	CAT
11	34410992	rs71457348	GA	G	intergenic_region	MODIFIER	ABTB2-CAT		chr11_34410992_GA_G_b38
11	34410994	rs78667162	C	T	intergenic_region	MODIFIER	ABTB2-CAT		chr11_34410994_C_T_b38
11	34411022	rs4344460	A	T	intergenic_region	MODIFIER	ABTB2-CAT		chr11_34411022_A_T_b38
11	34411091	rs4344462	A	G	intergenic_region	MODIFIER	ABTB2-CAT		chr11_34411091_A_G_b38	ELF5
11	34411165	rs4344463	C	A	intergenic_region	MODIFIER	ABTB2-CAT		chr11_34411165_C_A_b38
11	34411169	rs11032668	G	A	intergenic_region	MODIFIER	ABTB2-CAT		chr11_34411169_G_A_b38	CAT
11	34411353	rs11032669	G	A	intergenic_region	MODIFIER	ABTB2-CAT		chr11_34411353_G_A_b38	CAT
11	34411522	rs11032670	G	A	intergenic_region	MODIFIER	ABTB2-CAT		chr11_34411522_G_A_b38	CAT
11	34411658	rs2901130	C	T	intergenic_region	MODIFIER	ABTB2-CAT		chr11_34411658_C_T_b38
11	34411897	rs12794378	G	A	intergenic_region	MODIFIER	ABTB2-CAT		chr11_34411897_G_A_b38
11	34411908	rs12795510	T	C	intergenic_region	MODIFIER	ABTB2-CAT		chr11_34411908_T_C_b38
11	34412228	rs11032671	G	A	intergenic_region	MODIFIER	ABTB2-CAT		chr11_34412228_G_A_b38	CAT
11	34412463	rs4515938	G	A	intergenic_region	MODIFIER	ABTB2-CAT		chr11_34412463_G_A_b38
11	34412527	rs10549131	CCT	C	intergenic_region	MODIFIER	ABTB2-CAT		chr11_34412527_CCT_C_b38
11	34412776	rs7946153	T	G	intergenic_region	MODIFIER	ABTB2-CAT		chr11_34412776_T_G_b38
11	34412793	rs7946158	T	G	intergenic_region	MODIFIER	ABTB2-CAT		chr11_34412793_T_G_b38
11	34412798	rs7931169	C	G	intergenic_region	MODIFIER	ABTB2-CAT		chr11_34412798_C_G_b38
11	34412970	rs7931573	G	C	intergenic_region	MODIFIER	ABTB2-CAT		chr11_34412970_G_C_b38
11	34413048	rs7946410	T	C	intergenic_region	MODIFIER	ABTB2-CAT		chr11_34413048_T_C_b38
11	34413050	rs7946512	T	C	intergenic_region	MODIFIER	ABTB2-CAT		chr11_34413050_T_C_b38
11	34413075	rs7931692	G	A	intergenic_region	MODIFIER	ABTB2-CAT		chr11_34413075_G_A_b38
11	34413085	rs7931494	C	T	intergenic_region	MODIFIER	ABTB2-CAT		chr11_34413085_C_T_b38
11	34413214	rs12294378	T	C	intergenic_region	MODIFIER	ABTB2-CAT		chr11_34413214_T_C_b38
11	34413284	rs57274313	T	C	intergenic_region	MODIFIER	ABTB2-CAT		chr11_34413284_T_C_b38
11	34413285	rs12803197	T	C	intergenic_region	MODIFIER	ABTB2-CAT		chr11_34413285_T_C_b38
11	34413292	rs34941213	C	G	intergenic_region	MODIFIER	ABTB2-CAT		chr11_34413292_C_G_b38
11	34413351	rs4573657	T	C	intergenic_region	MODIFIER	ABTB2-CAT		chr11_34413351_T_C_b38
11	34413623	rs2022317	T	C	intergenic_region	MODIFIER	ABTB2-CAT		chr11_34413623_T_C_b38
11	34413782	rs2022316	C	T	intergenic_region	MODIFIER	ABTB2-CAT		chr11_34413782_C_T_b38
11	34413935	rs10768072	G	A	intergenic_region	MODIFIER	ABTB2-CAT		chr11_34413935_G_A_b38
11	34413956	rs34830742	G	GCTAT	intergenic_region	MODIFIER	ABTB2-CAT		chr11_34413956_G_GCTAT_b38
11	34414095	rs7480813	A	T	intergenic_region	MODIFIER	ABTB2-CAT		chr11_34414095_A_T_b38
11	34414098	rs61880827	A	G	intergenic_region	MODIFIER	ABTB2-CAT		chr11_34414098_A_G_b38	ELF5
11	34414359	rs10430955	G	A	intergenic_region	MODIFIER	ABTB2-CAT		chr11_34414359_G_A_b38
11	34414452	rs1041113	C	T	intergenic_region	MODIFIER	ABTB2-CAT		chr11_34414452_C_T_b38
11	34414583	rs1041114	A	G	intergenic_region	MODIFIER	ABTB2-CAT		chr11_34414583_A_G_b38
11	34414663	rs1041115	A	C	intergenic_region	MODIFIER	ABTB2-CAT		chr11_34414663_A_C_b38
11	34414731	rs1041116	G	C	intergenic_region	MODIFIER	ABTB2-CAT		chr11_34414731_G_C_b38
11	34415139	rs873466	C	T	intergenic_region	MODIFIER	ABTB2-CAT		chr11_34415139_C_T_b38	CAT
11	34415160	rs873467	C	T	intergenic_region	MODIFIER	ABTB2-CAT		chr11_34415160_C_T_b38
11	34415247	rs873469	G	T	intergenic_region	MODIFIER	ABTB2-CAT		chr11_34415247_G_T_b38
11	34415422	rs910092	C	T	intergenic_region	MODIFIER	ABTB2-CAT		chr11_34415422_C_T_b38
11	34415574	rs2420399	A	G	intergenic_region	MODIFIER	ABTB2-CAT		chr11_34415574_A_G_b38
11	34415584	rs79736013	G	GT	intergenic_region	MODIFIER	ABTB2-CAT		chr11_34415584_G_GT_b38	CAT
11	34415757	rs2420398	C	T	intergenic_region	MODIFIER	ABTB2-CAT		chr11_34415757_C_T_b38
11	34415815	rs2420397	T	C	intergenic_region	MODIFIER	ABTB2-CAT		chr11_34415815_T_C_b38
11	34415817	rs59090359	C	T	intergenic_region	MODIFIER	ABTB2-CAT		chr11_34415817_C_T_b38	CAT
11	34415819	rs2420396	G	A	intergenic_region	MODIFIER	ABTB2-CAT		chr11_34415819_G_A_b38	ELF5
11	34415836	rs2420395	C	T	intergenic_region	MODIFIER	ABTB2-CAT		chr11_34415836_C_T_b38
11	34415847	rs17352313	G	T	intergenic_region	MODIFIER	ABTB2-CAT		chr11_34415847_G_T_b38	CAT
11	34416065	rs2420394	T	G	intergenic_region	MODIFIER	ABTB2-CAT		chr11_34416065_T_G_b38
11	34416151	rs2420393	C	T	intergenic_region	MODIFIER	ABTB2-CAT		chr11_34416151_C_T_b38
11	34416185	rs2420392	T	C	intergenic_region	MODIFIER	ABTB2-CAT		chr11_34416185_T_C_b38
11	34416187	rs2420391	T	C	intergenic_region	MODIFIER	ABTB2-CAT		chr11_34416187_T_C_b38
11	34416236	rs910089	A	G	intergenic_region	MODIFIER	ABTB2-CAT		chr11_34416236_A_G_b38	CAT
11	34416254	rs2420390	A	G	intergenic_region	MODIFIER	ABTB2-CAT		chr11_34416254_A_G_b38
11	34416267	rs145977553	ATTTTGCATTTCCCCATGTGTTAG	A	intergenic_region	MODIFIER	ABTB2-CAT		chr11_34416267_ATTTTGCATTTCCCCATGTGTTAG_A_b38
11	34416469	rs11032674	G	A	intergenic_region	MODIFIER	ABTB2-CAT		chr11_34416469_G_A_b38
11	34416557	rs11032676	G	A	intergenic_region	MODIFIER	ABTB2-CAT		chr11_34416557_G_A_b38
11	34416773	rs11032678	T	G	intergenic_region	MODIFIER	ABTB2-CAT		chr11_34416773_T_G_b38
11	34416833	rs7933835	T	C	intergenic_region	MODIFIER	ABTB2-CAT		chr11_34416833_T_C_b38
11	34416861	rs12806377	A	G	intergenic_region	MODIFIER	ABTB2-CAT		chr11_34416861_A_G_b38	CAT
11	34417032	rs10706077	AG	A	intergenic_region	MODIFIER	ABTB2-CAT		chr11_34417032_AG_A_b38	ELF5
11	34417076	rs5028596	G	A	intergenic_region	MODIFIER	ABTB2-CAT		chr11_34417076_G_A_b38
11	34417296	rs12361866	G	A	intergenic_region	MODIFIER	ABTB2-CAT		chr11_34417296_G_A_b38	CAT
11	34417312	rs2021632	T	C	intergenic_region	MODIFIER	ABTB2-CAT		chr11_34417312_T_C_b38
11	34417390	rs2021631	G	C	intergenic_region	MODIFIER	ABTB2-CAT		chr11_34417390_G_C_b38
11	34417734	rs718493	C	T	intergenic_region	MODIFIER	ABTB2-CAT		chr11_34417734_C_T_b38
11	34417863	rs12577211	A	C	intergenic_region	MODIFIER	ABTB2-CAT		chr11_34417863_A_C_b38
11	34417875	rs12575086	G	C	intergenic_region	MODIFIER	ABTB2-CAT		chr11_34417875_G_C_b38
11	34418038	rs10836224	A	C	intergenic_region	MODIFIER	ABTB2-CAT		chr11_34418038_A_C_b38
11	34418040	rs5790995	AG	A	intergenic_region	MODIFIER	ABTB2-CAT		chr11_34418040_AG_A_b38	CAT
11	34418174	rs12790004	C	T	intergenic_region	MODIFIER	ABTB2-CAT		chr11_34418174_C_T_b38	CAT
11	34418285	rs11032679	C	T	intergenic_region	MODIFIER	ABTB2-CAT		chr11_34418285_C_T_b38
11	34418319	rs11032680	C	T	intergenic_region	MODIFIER	ABTB2-CAT		chr11_34418319_C_T_b38
11	34418333	rs12790378	C	G	intergenic_region	MODIFIER	ABTB2-CAT		chr11_34418333_C_G_b38	CAT
11	34418453	rs11032681	G	A	intergenic_region	MODIFIER	ABTB2-CAT		chr11_34418453_G_A_b38
11	34420681	rs61880849	C	T	intergenic_region	MODIFIER	ABTB2-CAT		chr11_34420681_C_T_b38
11	34421450	rs66679411	C	T	intergenic_region	MODIFIER	ABTB2-CAT		chr11_34421450_C_T_b38	CAT
11	34422206	rs11032682	G	T	intergenic_region	MODIFIER	ABTB2-CAT		chr11_34422206_G_T_b38	ELF5,CAT
11	34422484	rs12793666	C	A	intergenic_region	MODIFIER	ABTB2-CAT		chr11_34422484_C_A_b38	ELF5,CAT
11	34422621	rs34329347	A	G	intergenic_region	MODIFIER	ABTB2-CAT		chr11_34422621_A_G_b38	ELF5,CAT
11	34422627	rs59442348	T	C	intergenic_region	MODIFIER	ABTB2-CAT		chr11_34422627_T_C_b38
11	34424294	rs139406552	TCAGTTTTCCCA	T	intergenic_region	MODIFIER	ABTB2-CAT		chr11_34424294_TCAGTTTTCCCA_T_b38
11	34425565	rs11824214	G	C	intergenic_region	MODIFIER	ABTB2-CAT		chr11_34425565_G_C_b38
11	34425753	rs10836229	A	G	intergenic_region	MODIFIER	ABTB2-CAT		chr11_34425753_A_G_b38
11	34426039	rs11032695	T	G	intergenic_region	MODIFIER	ABTB2-CAT		chr11_34426039_T_G_b38	CAT,ELF5
11	34427542	rs16925512	A	G	intergenic_region	MODIFIER	ABTB2-CAT		chr11_34427542_A_G_b38
11	34428356	rs35725681	C	T	intergenic_region	MODIFIER	ABTB2-CAT		chr11_34428356_C_T_b38	CAT,ELF5
11	34430827	rs10836230	C	T	intergenic_region	MODIFIER	ABTB2-CAT		chr11_34430827_C_T_b38	ELF5,CAT
11	34431177	rs34533645	G	A	intergenic_region	MODIFIER	ABTB2-CAT		chr11_34431177_G_A_b38	CAT,ELF5
11	34431736	rs3215553	TA	T	intergenic_region	MODIFIER	ABTB2-CAT		chr11_34431736_TA_T_b38
11	34432600	rs7118388	A	G	intergenic_region	MODIFIER	ABTB2-CAT		chr11_34432600_A_G_b38	CAT,ELF5
11	34432982	rs61880851	G	A	intergenic_region	MODIFIER	ABTB2-CAT		chr11_34432982_G_A_b38
11	34433371	rs371049262;rs35424717	G	T	intergenic_region	MODIFIER	ABTB2-CAT		chr11_34433371_G_T_b38	ELF5,CAT
11	34434206	rs148126939	C	CTGTT	upstream_gene_variant	MODIFIER	CAT		chr11_34434206_C_CTGTT_b38	CAT,ELF5
11	34434561	rs12807961	A	G	upstream_gene_variant	MODIFIER	CAT		chr11_34434561_A_G_b38	ELF5,CAT
11	34434602	rs12808450	G	A	upstream_gene_variant	MODIFIER	CAT		chr11_34434602_G_A_b38	CAT,ELF5
11	34435079	rs1008491	G	T	upstream_gene_variant	MODIFIER	CAT		chr11_34435079_G_T_b38	ELF5,CAT
11	34435394	rs1962369	T	G	upstream_gene_variant	MODIFIER	CAT		chr11_34435394_T_G_b38	CAT,ELF5
11	34436107	rs10836234	T	C	upstream_gene_variant	MODIFIER	CAT		chr11_34436107_T_C_b38	CAT,ELF5
11	34439164	rs12270780	G	A	intron_variant	MODIFIER	CAT		chr11_34439164_G_A_b38
11	34439222	rs11604331	A	G	intron_variant	MODIFIER	CAT		chr11_34439222_A_G_b38	CAT,ELF5
11	34441469	rs17886200	C	A	intron_variant	MODIFIER	CAT		chr11_34441469_C_A_b38	ELF5
11	34442325	rs17881482	G	A	intron_variant	MODIFIER	CAT		chr11_34442325_G_A_b38	ELF5
11	34443201	rs494024	T	C	intron_variant	MODIFIER	CAT		chr11_34443201_T_C_b38	CAT,ELF5
11	34445599	rs2179625	A	C	intron_variant	MODIFIER	CAT		chr11_34445599_A_C_b38	ELF5
11	34445991	rs524167	A	G	intron_variant	MODIFIER	CAT		chr11_34445991_A_G_b38
11	34447092	rs560807	A	T	intron_variant	MODIFIER	CAT		chr11_34447092_A_T_b38	ELF5,CAT
11	34447777	rs533425	A	G	intron_variant	MODIFIER	CAT		chr11_34447777_A_G_b38	CAT,ELF5
11	34454992	rs2300181	C	T	intron_variant	MODIFIER	CAT		chr11_34454992_C_T_b38	ELF5
11	34455578	rs7933285	C	T	intron_variant	MODIFIER	CAT		chr11_34455578_C_T_b38	ELF5
11	34456526	rs2073058	A	G	intron_variant	MODIFIER	CAT		chr11_34456526_A_G_b38	ELF5
11	34457040	rs71721370	CTACA	C	intron_variant	MODIFIER	CAT		chr11_34457040_CTACA_C_b38	ELF5
11	34466182	rs511895	T	C	intron_variant	MODIFIER	CAT		chr11_34466182_T_C_b38	CAT,ELF5
11	34466548	rs508370	C	T	intron_variant	MODIFIER	CAT		chr11_34466548_C_T_b38
11	34467705	rs10488736	C	T	intron_variant	MODIFIER	CAT		chr11_34467705_C_T_b38
11	34470394	rs499406	T	C	intron_variant	MODIFIER	CAT		chr11_34470394_T_C_b38	CAT,ELF5
11	34472091	rs7104301	A	G	downstream_gene_variant	MODIFIER	CAT		chr11_34472091_A_G_b38	ELF5
11	34472254	rs475043	C	T	downstream_gene_variant	MODIFIER	CAT		chr11_34472254_C_T_b38	ELF5,CAT
11	34477299	rs7947771	G	T	downstream_gene_variant	MODIFIER	ELF5		chr11_34477299_G_T_b38	ELF5
11	34479019	rs1535719	G	C	3_prime_UTR_variant	MODIFIER	ELF5		chr11_34479019_G_C_b38	CAT,ELF5
11	34479140	rs1323690	G	A	3_prime_UTR_variant	MODIFIER	ELF5		chr11_34479140_G_A_b38	ELF5
11	34479688	rs11388919	C	CA	3_prime_UTR_variant	MODIFIER	ELF5		chr11_34479688_C_CA_b38
11	34480495	rs7949972	C	T	intron_variant	MODIFIER	ELF5		chr11_34480495_C_T_b38	ELF5
11	34480798	rs2231828	T	C	synonymous_variant	LOW	ELF5	p.Thr225Thr	chr11_34480798_T_C_b38	ELF5,CAT
11	34481675	rs11032718	C	T	intron_variant	MODIFIER	ELF5		chr11_34481675_C_T_b38	CAT,ELF5
11	34482745	rs61882275	G	A	intron_variant	MODIFIER	ELF5		chr11_34482745_G_A_b38	ELF5
11	34483173	rs11032719	C	T	intron_variant	MODIFIER	ELF5		chr11_34483173_C_T_b38	CAT,ELF5
11	34484252	rs138385622	CATACT	C	intron_variant	MODIFIER	ELF5		chr11_34484252_CATACT_C_b38	CAT,ELF5
11	34484472	rs374881740	CACTATACTA	C	intron_variant	MODIFIER	ELF5		chr11_34484472_CACTATACTA_C_b38
11	34485179	rs141129900	G	GAA	intron_variant	MODIFIER	ELF5		chr11_34485179_G_GAA_b38	ELF5
11	34486879	rs55733944	C	A	intron_variant	MODIFIER	ELF5		chr11_34486879_C_A_b38	CAT,ELF5
11	34486880	rs12790145	C	T	intron_variant	MODIFIER	ELF5		chr11_34486880_C_T_b38	ELF5,CAT
11	34487193	rs55898107	G	A	intron_variant	MODIFIER	ELF5		chr11_34487193_G_A_b38	ELF5,CAT
11	34487245	rs11032722	C	T	intron_variant	MODIFIER	ELF5		chr11_34487245_C_T_b38	ELF5,CAT
11	34487304	rs11032723	G	C	intron_variant	MODIFIER	ELF5		chr11_34487304_G_C_b38	CAT,ELF5
11	34487704	rs11032724	C	T	intron_variant	MODIFIER	ELF5		chr11_34487704_C_T_b38	CAT,ELF5
11	34488244	rs12797675	A	T	intron_variant	MODIFIER	ELF5		chr11_34488244_A_T_b38	ELF5,CAT
11	34488465	rs35960263	G	A	intron_variant	MODIFIER	ELF5		chr11_34488465_G_A_b38	CAT,ELF5
11	34489994	rs2231825	C	A	intron_variant	MODIFIER	ELF5		chr11_34489994_C_A_b38	ELF5,CAT
11	34490562	rs17269903	T	C	intron_variant	MODIFIER	ELF5		chr11_34490562_T_C_b38	CAT
11	34490630	rs17269931	T	C	intron_variant	MODIFIER	ELF5		chr11_34490630_T_C_b38	ELF5,CAT
11	34491015	rs2146962	C	G	intron_variant	MODIFIER	ELF5		chr11_34491015_C_G_b38	CAT
11	34491883	rs11032726	T	A	intron_variant	MODIFIER	ELF5		chr11_34491883_T_A_b38
11	34492724	rs2420386	C	G	intron_variant	MODIFIER	ELF5		chr11_34492724_C_G_b38	CAT
11	34493394	rs737254	T	G	intron_variant	MODIFIER	ELF5		chr11_34493394_T_G_b38	CAT
11	34494546	rs61882280	C	T	intron_variant	MODIFIER	ELF5		chr11_34494546_C_T_b38	ELF5
11	34495437	rs1408041	G	A	intron_variant	MODIFIER	ELF5		chr11_34495437_G_A_b38	CAT
11	34498050	rs12574768	T	C	intron_variant	MODIFIER	ELF5		chr11_34498050_T_C_b38	ELF5
11	34499467	rs79737473	C	A	intron_variant	MODIFIER	ELF5		chr11_34499467_C_A_b38	ELF5
11	34503456	rs11032728	G	A	intron_variant	MODIFIER	ELF5		chr11_34503456_G_A_b38	CAT
11	34506302	rs34901344	A	G	intron_variant	MODIFIER	ELF5		chr11_34506302_A_G_b38	CAT,ELF5
11	34506354	rs34366473	G	A	intron_variant	MODIFIER	ELF5		chr11_34506354_G_A_b38	CAT,ELF5
11	34507219	rs766826	C	T	intron_variant	MODIFIER	ELF5		chr11_34507219_C_T_b38	ELF5,CAT
11	34508284	rs2924480	T	C	intron_variant	MODIFIER	ELF5		chr11_34508284_T_C_b38	ELF5
11	34508519	rs2924481	T	A	intron_variant	MODIFIER	ELF5		chr11_34508519_T_A_b38
12	26114393	rs137859282	A	ACGGTCCCCG	intergenic_region	MODIFIER	RASSF8-BHLHE41		chr12_26114393_A_ACGGTCCCCG_b38
12	112912991	rs2057778	G	T	intron_variant	MODIFIER	OAS1		chr12_112912991_G_T_b38
12	112913715	rs2285934	T	G	intron_variant	MODIFIER	OAS1		chr12_112913715_T_G_b38
12	112914354	rs4767023	T	C	intron_variant	MODIFIER	OAS1		chr12_112914354_T_C_b38
12	112919388	rs10774671	G	A	splice_acceptor_variant&intron_variant	HIGH	OAS1		chr12_112919388_G_A_b38
12	112919404	rs1131476	G	A	synonymous_variant	LOW	OAS1	p.Ala352Ala	chr12_112919404_G_A_b38
12	112919432	rs1051042	G	C	synonymous_variant	LOW	OAS1	p.Arg361Arg	chr12_112919432_G_C_b38
12	112919637	rs2660	G	A	synonymous_variant	LOW	OAS1	p.Gly397Gly	chr12_112919637_G_A_b38
12	112920301	rs7135577	A	G	downstream_gene_variant	MODIFIER	OAS1		chr12_112920301_A_G_b38
12	112920986	rs4767024	T	C	downstream_gene_variant	MODIFIER	OAS1		chr12_112920986_T_C_b38
12	112920989	rs4767025	C	T	downstream_gene_variant	MODIFIER	OAS1		chr12_112920989_C_T_b38
12	112921327	rs4767026	A	G	downstream_gene_variant	MODIFIER	OAS1		chr12_112921327_A_G_b38
12	112921352	rs4767027	C	T	downstream_gene_variant	MODIFIER	OAS1		chr12_112921352_C_T_b38
12	112921383	rs4767028	A	G	downstream_gene_variant	MODIFIER	OAS1		chr12_112921383_A_G_b38
12	112921513	rs4767029	G	A	downstream_gene_variant	MODIFIER	OAS1		chr12_112921513_G_A_b38
12	112921772	rs4767030	C	T	downstream_gene_variant	MODIFIER	OAS1		chr12_112921772_C_T_b38
12	112921898	rs10850092	C	G	downstream_gene_variant	MODIFIER	OAS1		chr12_112921898_C_G_b38
12	112922220	rs6489864	A	G	downstream_gene_variant	MODIFIER	OAS1		chr12_112922220_A_G_b38
12	112922497	rs6489865	A	G	downstream_gene_variant	MODIFIER	OAS1		chr12_112922497_A_G_b38
12	112922663	rs10850093	C	T	downstream_gene_variant	MODIFIER	OAS1		chr12_112922663_C_T_b38
12	112922758	rs10850094	T	C	downstream_gene_variant	MODIFIER	OAS1		chr12_112922758_T_C_b38
12	112922770	rs10850095	T	C	downstream_gene_variant	MODIFIER	OAS1		chr12_112922770_T_C_b38
12	112922932	rs10774672	G	T	downstream_gene_variant	MODIFIER	OAS1		chr12_112922932_G_T_b38
12	112922981	rs10850096	T	C	downstream_gene_variant	MODIFIER	OAS1		chr12_112922981_T_C_b38
12	112923312	rs10850097	C	T	downstream_gene_variant	MODIFIER	OAS1		chr12_112923312_C_T_b38
12	112923353	rs10774673	C	T	downstream_gene_variant	MODIFIER	OAS1		chr12_112923353_C_T_b38
12	112923369	rs10774674	T	C	downstream_gene_variant	MODIFIER	OAS1		chr12_112923369_T_C_b38
12	112923432	rs10774675	C	T	downstream_gene_variant	MODIFIER	OAS1		chr12_112923432_C_T_b38
12	112923638	rs11066451	G	A	downstream_gene_variant	MODIFIER	OAS1		chr12_112923638_G_A_b38
12	112923769	rs11066452	G	T	downstream_gene_variant	MODIFIER	OAS1		chr12_112923769_G_T_b38
12	112923901	rs35847220	CA	C	downstream_gene_variant	MODIFIER	OAS1		chr12_112923901_CA_C_b38
12	112924253	rs10850098	G	C	downstream_gene_variant	MODIFIER	OAS1		chr12_112924253_G_C_b38
12	112924466	rs142136498	TTA	T	downstream_gene_variant	MODIFIER	OAS1		chr12_112924466_TTA_T_b38
12	112924602	rs10774676	A	G	downstream_gene_variant	MODIFIER	OAS1		chr12_112924602_A_G_b38
12	112924616	rs10774677	G	A	downstream_gene_variant	MODIFIER	OAS1		chr12_112924616_G_A_b38
12	112924946	rs4767031	C	G	intron_variant	MODIFIER	OAS1		chr12_112924946_C_G_b38
12	112925169	rs4766663	A	G	intron_variant	MODIFIER	OAS1		chr12_112925169_A_G_b38
12	112925192	rs4766664	G	T	intron_variant	MODIFIER	OAS1		chr12_112925192_G_T_b38
12	112925272	rs4767032	T	G	intron_variant	MODIFIER	OAS1		chr12_112925272_T_G_b38
12	112925304	rs4766665	T	C	intron_variant	MODIFIER	OAS1		chr12_112925304_T_C_b38
12	112925373	rs4988618	G	A	intron_variant	MODIFIER	OAS1		chr12_112925373_G_A_b38
12	112925478	rs7972033	C	T	intron_variant	MODIFIER	OAS1		chr12_112925478_C_T_b38
12	112925479	rs7958379	A	G	intron_variant	MODIFIER	OAS1		chr12_112925479_A_G_b38
12	112925603	rs6489866	A	G	intron_variant	MODIFIER	OAS1		chr12_112925603_A_G_b38
12	112925745	rs6489867	C	T	intron_variant	MODIFIER	OAS1		chr12_112925745_C_T_b38
12	112925887	rs6489868	G	C	intron_variant	MODIFIER	OAS1		chr12_112925887_G_C_b38
12	112926117	rs6489869	A	C	intron_variant	MODIFIER	OAS1		chr12_112926117_A_C_b38
12	112926167	rs6489870	G	A	intron_variant	MODIFIER	OAS1		chr12_112926167_G_A_b38
12	112926527	rs4766666	A	G	intron_variant	MODIFIER	OAS1		chr12_112926527_A_G_b38
12	112926561	rs58666899	AG	A	intron_variant	MODIFIER	OAS1		chr12_112926561_AG_A_b38
12	112926570	rs61478890	G	A	intron_variant	MODIFIER	OAS1		chr12_112926570_G_A_b38
12	112926577	rs4767033	A	T	intron_variant	MODIFIER	OAS1		chr12_112926577_A_T_b38
12	112926666	rs4767034	A	G	intron_variant	MODIFIER	OAS1		chr12_112926666_A_G_b38
12	112926699	rs10850099	G	A	intron_variant	MODIFIER	OAS1		chr12_112926699_G_A_b38
12	112926707	rs10850100	T	C	intron_variant	MODIFIER	OAS1		chr12_112926707_T_C_b38
12	112926828	rs4766667	G	A	intron_variant	MODIFIER	OAS1		chr12_112926828_G_A_b38
12	112926975	rs4766668	T	C	intron_variant	MODIFIER	OAS1		chr12_112926975_T_C_b38
12	112926976	rs4766669	A	G	intron_variant	MODIFIER	OAS1		chr12_112926976_A_G_b38
12	112927068	rs4766670	A	G	intron_variant	MODIFIER	OAS1		chr12_112927068_A_G_b38
12	112927260	rs4766671	A	G	intron_variant	MODIFIER	OAS1		chr12_112927260_A_G_b38
12	112927343	rs4766672	A	G	intron_variant	MODIFIER	OAS1		chr12_112927343_A_G_b38
12	112927356	rs4766673	A	G	intron_variant	MODIFIER	OAS1		chr12_112927356_A_G_b38
12	112927396	rs4766674	G	T	intron_variant	MODIFIER	OAS1		chr12_112927396_G_T_b38
12	112927418	rs10716630	CG	C	intron_variant	MODIFIER	OAS1		chr12_112927418_CG_C_b38
12	112927648	rs4766675	A	T	intron_variant	MODIFIER	OAS1		chr12_112927648_A_T_b38
12	112927776	rs4766676	C	T	intron_variant	MODIFIER	OAS1		chr12_112927776_C_T_b38
12	112927862	rs7304898	T	C	intron_variant	MODIFIER	OAS1		chr12_112927862_T_C_b38
12	112927882	rs7315441	G	T	intron_variant	MODIFIER	OAS1		chr12_112927882_G_T_b38
12	112927998	rs7305035	T	C	intron_variant	MODIFIER	OAS1		chr12_112927998_T_C_b38
12	112928023	rs7316586	C	T	intron_variant	MODIFIER	OAS1		chr12_112928023_C_T_b38
12	112928244	rs916972	G	T	intron_variant	MODIFIER	OAS1		chr12_112928244_G_T_b38
12	112928886	rs7134391	G	A	intron_variant	MODIFIER	OAS1		chr12_112928886_G_A_b38
12	112929094	rs7306205	A	G	intron_variant	MODIFIER	OAS1		chr12_112929094_A_G_b38
12	112929504	rs1859336	C	T	intron_variant	MODIFIER	OAS1		chr12_112929504_C_T_b38
12	112929520	rs1859335	T	C	intron_variant	MODIFIER	OAS1		chr12_112929520_T_C_b38
12	112929527	rs1859334	T	C	intron_variant	MODIFIER	OAS1		chr12_112929527_T_C_b38
12	112929538	rs2384071	G	A	intron_variant	MODIFIER	OAS1		chr12_112929538_G_A_b38
12	112929617	rs2384072	T	C	intron_variant	MODIFIER	OAS1		chr12_112929617_T_C_b38
12	112929790	rs2384073	A	G	intron_variant	MODIFIER	OAS1		chr12_112929790_A_G_b38
12	112930090	rs6489874	A	G	intron_variant	MODIFIER	OAS1		chr12_112930090_A_G_b38
12	112930225	rs6489875	G	A	intron_variant	MODIFIER	OAS1		chr12_112930225_G_A_b38
12	112930250	rs6489876	G	A	intron_variant	MODIFIER	OAS1		chr12_112930250_G_A_b38
12	112930274	rs6489877	A	G	intron_variant	MODIFIER	OAS1		chr12_112930274_A_G_b38
12	112930320	rs6489878	A	G	intron_variant	MODIFIER	OAS1		chr12_112930320_A_G_b38
12	112930444	rs7298184	C	A	intron_variant	MODIFIER	OAS1		chr12_112930444_C_A_b38
12	112930700	rs12322160	A	G	intron_variant	MODIFIER	OAS1		chr12_112930700_A_G_b38
12	112930800	rs7132404	T	C	intron_variant	MODIFIER	OAS1		chr12_112930800_T_C_b38
12	112931372	rs4767036	G	T	intron_variant	MODIFIER	OAS1		chr12_112931372_G_T_b38
12	112931910	rs11352835	T	TA	frameshift_variant	HIGH	OAS1	p.Thr358fs	chr12_112931910_T_TA_b38
12	112931954	rs7967461	G	C	3_prime_UTR_variant	MODIFIER	OAS1		chr12_112931954_G_C_b38
12	112932622	rs1154970	C	A	downstream_gene_variant	MODIFIER	OAS1		chr12_112932622_C_A_b38
12	112933161	rs1859333	T	C	downstream_gene_variant	MODIFIER	OAS1		chr12_112933161_T_C_b38
12	112933309	rs1859332	T	C	downstream_gene_variant	MODIFIER	OAS1		chr12_112933309_T_C_b38
12	112933718	rs1981554	G	C	upstream_gene_variant	MODIFIER	OAS3		chr12_112933718_G_C_b38
12	112933841	rs9971885	C	A	upstream_gene_variant	MODIFIER	OAS3		chr12_112933841_C_A_b38
12	112934168	rs57484342	A	G	upstream_gene_variant	MODIFIER	OAS3		chr12_112934168_A_G_b38
12	112934172	rs61266553	A	G	upstream_gene_variant	MODIFIER	OAS3		chr12_112934172_A_G_b38
12	112934534	rs548378176	T	A	upstream_gene_variant	MODIFIER	OAS3		chr12_112934534_T_A_b38
12	112934541	rs60534260	A	G	upstream_gene_variant	MODIFIER	OAS3		chr12_112934541_A_G_b38
12	112934547	rs377170197	G	GA	upstream_gene_variant	MODIFIER	OAS3		chr12_112934547_G_GA_b38
12	112934571	rs7979033	A	G	upstream_gene_variant	MODIFIER	OAS3		chr12_112934571_A_G_b38
12	112934734	rs7966314	A	G	upstream_gene_variant	MODIFIER	OAS3		chr12_112934734_A_G_b38
12	112934999	rs4767037	C	A	upstream_gene_variant	MODIFIER	OAS3		chr12_112934999_C_A_b38
12	112935061	rs1981557	G	C	upstream_gene_variant	MODIFIER	OAS3		chr12_112935061_G_C_b38
12	112935156	rs1981556	C	G	upstream_gene_variant	MODIFIER	OAS3		chr12_112935156_C_G_b38
12	112935172	rs1981555	G	A	upstream_gene_variant	MODIFIER	OAS3		chr12_112935172_G_A_b38
12	112935758	rs3759376	G	A	upstream_gene_variant	MODIFIER	OAS3		chr12_112935758_G_A_b38
12	112935783	rs3759375	A	G	upstream_gene_variant	MODIFIER	OAS3		chr12_112935783_A_G_b38
12	112936212	rs4767040	C	G	upstream_gene_variant	MODIFIER	OAS3		chr12_112936212_C_G_b38
12	112936943	rs10774679	T	C	upstream_gene_variant	MODIFIER	OAS3		chr12_112936943_T_C_b38
12	112937231	rs7132797	A	C	upstream_gene_variant	MODIFIER	OAS3		chr12_112937231_A_C_b38
12	112938178	rs1156361	C	T	upstream_gene_variant	MODIFIER	OAS3		chr12_112938178_C_T_b38
12	112938515	rs3815178	T	C	5_prime_UTR_variant	MODIFIER	OAS3		chr12_112938515_T_C_b38
12	112938526	rs1859331	C	A	5_prime_UTR_variant	MODIFIER	OAS3		chr12_112938526_C_A_b38
12	112938583	rs1859330	A	G	synonymous_variant	LOW	OAS3	p.Arg18Arg	chr12_112938583_A_G_b38
12	112938647	rs1859329	T	C	synonymous_variant	LOW	OAS3	p.Ala39Ala	chr12_112938647_T_C_b38
12	112938738	rs3038120	CCAAAGGG	C	intron_variant	MODIFIER	OAS3		chr12_112938738_CCAAAGGG_C_b38
12	112939108	rs7299132	A	T	intron_variant	MODIFIER	OAS3		chr12_112939108_A_T_b38
12	112940017	rs6489879	A	G	intron_variant	MODIFIER	OAS3		chr12_112940017_A_G_b38
12	112940276	rs4238033	A	T	intron_variant	MODIFIER	OAS3		chr12_112940276_A_T_b38
12	112940872	rs4767041	A	G	intron_variant	MODIFIER	OAS3		chr12_112940872_A_G_b38
12	112941234	rs7955267	T	C	intron_variant	MODIFIER	OAS3		chr12_112941234_T_C_b38
12	112941318	rs7311182	C	T	intron_variant	MODIFIER	OAS3		chr12_112941318_C_T_b38
12	112942203	rs10735079	A	G	intron_variant	MODIFIER	OAS3		chr12_112942203_A_G_b38
12	112942466	rs6489880	T	C	intron_variant	MODIFIER	OAS3		chr12_112942466_T_C_b38
12	112942724	rs7980275	A	T	intron_variant	MODIFIER	OAS3		chr12_112942724_A_T_b38
12	112942903	rs7977345	T	A	intron_variant	MODIFIER	OAS3		chr12_112942903_T_A_b38
12	112943412	rs6489881	T	A	intron_variant	MODIFIER	OAS3		chr12_112943412_T_A_b38
12	112943571	rs6489882	A	G	intron_variant	MODIFIER	OAS3		chr12_112943571_A_G_b38
12	112943890	rs7131998	A	C	intron_variant	MODIFIER	OAS3		chr12_112943890_A_C_b38
12	112943944	rs7135260	T	C	intron_variant	MODIFIER	OAS3		chr12_112943944_T_C_b38
12	112944151	rs2269899	T	C	intron_variant	MODIFIER	OAS3		chr12_112944151_T_C_b38
12	112945172	rs2384074	C	T	intron_variant	MODIFIER	OAS3		chr12_112945172_C_T_b38
12	112947195	rs10850103	T	A	intron_variant	MODIFIER	OAS3		chr12_112947195_T_A_b38
12	112949145	rs2285932	C	T	synonymous_variant	LOW	OAS3	p.Ile438Ile	chr12_112949145_C_T_b38
12	112953558	rs10850105	G	A	intron_variant	MODIFIER	OAS3		chr12_112953558_G_A_b38
12	112954377	rs7310667	G	A	intron_variant	MODIFIER	OAS3		chr12_112954377_G_A_b38
12	112954939	rs7295756	T	C	intron_variant	MODIFIER	OAS3		chr12_112954939_T_C_b38
12	112956214	rs10744788	G	T	intron_variant	MODIFIER	OAS3		chr12_112956214_G_T_b38
12	112957652	rs78220999	T	C	intron_variant	MODIFIER	OAS3		chr12_112957652_T_C_b38
12	112957899	rs150390228	A	G	intron_variant	MODIFIER	OAS3		chr12_112957899_A_G_b38
12	112958205	rs10744789	C	T	intron_variant	MODIFIER	OAS3		chr12_112958205_C_T_b38
12	112959338	rs4238034	C	T	intron_variant	MODIFIER	OAS3		chr12_112959338_C_T_b38
12	112965094	rs4767044	A	C	intron_variant	MODIFIER	OAS3		chr12_112965094_A_C_b38
12	112967376	rs1557866	C	A	intron_variant	MODIFIER	OAS3		chr12_112967376_C_A_b38
12	112968391	rs3937434	G	A	intron_variant	MODIFIER	OAS3		chr12_112968391_G_A_b38
12	112968655	rs2016831	C	G	intron_variant	MODIFIER	OAS3		chr12_112968655_C_G_b38
12	112968757	rs5800978	CT	C	intron_variant	MODIFIER	OAS3		chr12_112968757_CT_C_b38
12	112969140	rs757405	A	T	intron_variant	MODIFIER	OAS3		chr12_112969140_A_T_b38
12	112970403	rs2010604	C	G	3_prime_UTR_variant	MODIFIER	OAS3		chr12_112970403_C_G_b38
12	112971608	rs4767045	T	C	3_prime_UTR_variant	MODIFIER	OAS3		chr12_112971608_T_C_b38
12	112972511	rs10744791	A	G	3_prime_UTR_variant	MODIFIER	OAS3		chr12_112972511_A_G_b38
12	112981045	rs1298962	C	G	intron_variant	MODIFIER	OAS2		chr12_112981045_C_G_b38
12	112981372	rs1293774	T	C	intron_variant	MODIFIER	OAS2		chr12_112981372_T_C_b38
12	112982799	rs1293772	G	A	intron_variant	MODIFIER	OAS2		chr12_112982799_G_A_b38
12	112983490	rs1293771	G	A	intron_variant	MODIFIER	OAS2		chr12_112983490_G_A_b38
12	112986696	rs1293768	G	T	intron_variant	MODIFIER	OAS2		chr12_112986696_G_T_b38
12	112987349	rs1293767	G	C	synonymous_variant	LOW	OAS2	p.Ser163Ser	chr12_112987349_G_C_b38
12	112987688	rs1293765	C	T	3_prime_UTR_variant	MODIFIER	OAS2		chr12_112987688_C_T_b38
12	112987874	rs1293764	C	T	3_prime_UTR_variant	MODIFIER	OAS2		chr12_112987874_C_T_b38
12	132472014	rs75588192	G	A	intergenic_region	MODIFIER	LOC101928416-FBRSL1		chr12_132472014_G_A_b38
12	132475671	rs1955368	G	T	intergenic_region	MODIFIER	LOC101928416-FBRSL1		chr12_132475671_G_T_b38
12	132475863	rs1955367	G	A	intergenic_region	MODIFIER	LOC101928416-FBRSL1		chr12_132475863_G_A_b38
12	132478606	rs11147167	T	G	intergenic_region	MODIFIER	LOC101928416-FBRSL1		chr12_132478606_T_G_b38
12	132479205	rs4883585	G	A	intergenic_region	MODIFIER	LOC101928416-FBRSL1		chr12_132479205_G_A_b38
12	132479849	rs77206294	C	T	intergenic_region	MODIFIER	LOC101928416-FBRSL1		chr12_132479849_C_T_b38
12	132480706	rs10870551	A	G	intergenic_region	MODIFIER	LOC101928416-FBRSL1		chr12_132480706_A_G_b38
12	132480954	rs10781665	C	T	intergenic_region	MODIFIER	LOC101928416-FBRSL1		chr12_132480954_C_T_b38
12	132481377	rs4296106	A	G	intergenic_region	MODIFIER	LOC101928416-FBRSL1		chr12_132481377_A_G_b38
12	132481480	rs4418881	G	A	intergenic_region	MODIFIER	LOC101928416-FBRSL1		chr12_132481480_G_A_b38
12	132481571	rs11614702	G	A	intergenic_region	MODIFIER	LOC101928416-FBRSL1		chr12_132481571_G_A_b38	FBRSL1
12	132482842	rs75758998	T	A	intergenic_region	MODIFIER	LOC101928416-FBRSL1		chr12_132482842_T_A_b38
12	132483493	rs11147190	A	C	intergenic_region	MODIFIER	LOC101928416-FBRSL1		chr12_132483493_A_C_b38
12	132483853	rs75526993	G	A	intergenic_region	MODIFIER	LOC101928416-FBRSL1		chr12_132483853_G_A_b38
12	132484339	rs4883581	A	G	intergenic_region	MODIFIER	LOC101928416-FBRSL1		chr12_132484339_A_G_b38
12	132486366	rs78532986	C	T	upstream_gene_variant	MODIFIER	FBRSL1		chr12_132486366_C_T_b38	RP13-554M15.2
12	132487182	rs11610045	G	A	upstream_gene_variant	MODIFIER	FBRSL1		chr12_132487182_G_A_b38	FBRSL1
12	132487908	rs12426349	C	T	upstream_gene_variant	MODIFIER	FBRSL1		chr12_132487908_C_T_b38
12	132489246	rs73486469	A	G	upstream_gene_variant	MODIFIER	FBRSL1		chr12_132489246_A_G_b38
12	132493308	rs12423664	G	A	intron_variant	MODIFIER	FBRSL1		chr12_132493308_G_A_b38
12	132495175	rs75312918	G	A	intron_variant	MODIFIER	FBRSL1		chr12_132495175_G_A_b38
12	132495777	rs7315900	C	G	intron_variant	MODIFIER	FBRSL1		chr12_132495777_C_G_b38
12	132495874	rs11147230	G	C	intron_variant	MODIFIER	FBRSL1		chr12_132495874_G_C_b38
12	132517525	rs74397112	C	T	intron_variant	MODIFIER	FBRSL1		chr12_132517525_C_T_b38	RP13-554M15.8
12	132531969	rs76734539	G	A	intron_variant	MODIFIER	FBRSL1		chr12_132531969_G_A_b38	RP13-554M15.8
12	132533176	rs111279508	C	T	intron_variant	MODIFIER	FBRSL1		chr12_132533176_C_T_b38	RP13-554M15.8
12	132535944	rs138767083	CATG	C	intron_variant	MODIFIER	FBRSL1		chr12_132535944_CATG_C_b38	RP13-554M15.8
12	132537161	rs76636886	G	A	intron_variant	MODIFIER	FBRSL1		chr12_132537161_G_A_b38	RP13-554M15.8
12	132537984	rs12424388	G	A	intron_variant	MODIFIER	FBRSL1		chr12_132537984_G_A_b38	RP13-554M15.8
12	132540307	rs139223084	G	A	intron_variant	MODIFIER	FBRSL1		chr12_132540307_G_A_b38
12	132541903	rs146050475	ACC	A	intron_variant	MODIFIER	FBRSL1		chr12_132541903_ACC_A_b38	RP13-554M15.8
12	132542436	rs77502095	G	A	intron_variant	MODIFIER	FBRSL1		chr12_132542436_G_A_b38	RP13-554M15.8
12	132548167	rs79009737	G	A	intron_variant	MODIFIER	FBRSL1		chr12_132548167_G_A_b38	RP13-554M15.8
12	132553250	rs2875247	T	C	intron_variant	MODIFIER	FBRSL1		chr12_132553250_T_C_b38
12	132556862	rs62953361	C	CA	intron_variant	MODIFIER	FBRSL1		chr12_132556862_C_CA_b38
12	132557222	rs12821205	T	C	intron_variant	MODIFIER	FBRSL1		chr12_132557222_T_C_b38
12	132557936	rs12812512	A	G	intron_variant	MODIFIER	FBRSL1		chr12_132557936_A_G_b38
12	132558847	rs4475994	C	G	intron_variant	MODIFIER	FBRSL1		chr12_132558847_C_G_b38
12	132559340	rs11146929	A	G	intron_variant	MODIFIER	FBRSL1		chr12_132559340_A_G_b38
12	132559492	rs11614573	A	G	intron_variant	MODIFIER	FBRSL1		chr12_132559492_A_G_b38
12	132559570	rs11616163	T	C	intron_variant	MODIFIER	FBRSL1		chr12_132559570_T_C_b38
12	132560205	rs7973123	T	G	intron_variant	MODIFIER	FBRSL1		chr12_132560205_T_G_b38
12	132560259	rs61952098	A	G	intron_variant	MODIFIER	FBRSL1		chr12_132560259_A_G_b38
12	132560274	rs71439317	C	G	intron_variant	MODIFIER	FBRSL1		chr12_132560274_C_G_b38
12	132560814	rs9971699	T	C	intron_variant	MODIFIER	FBRSL1		chr12_132560814_T_C_b38
12	132560894	rs7973990	G	C	intron_variant	MODIFIER	FBRSL1		chr12_132560894_G_C_b38
12	132561453	rs34619481	A	AC	intron_variant	MODIFIER	FBRSL1		chr12_132561453_A_AC_b38
12	132561529	rs12579512	T	A	intron_variant	MODIFIER	FBRSL1		chr12_132561529_T_A_b38
12	132561724	rs7300898	A	G	intron_variant	MODIFIER	FBRSL1		chr12_132561724_A_G_b38
12	132561748	rs10781619	A	G	intron_variant	MODIFIER	FBRSL1		chr12_132561748_A_G_b38
12	132561917	rs7301141	A	G	intron_variant	MODIFIER	FBRSL1		chr12_132561917_A_G_b38
12	132562224	rs11610600	A	G	intron_variant	MODIFIER	FBRSL1		chr12_132562224_A_G_b38
12	132562544	rs11146931	T	C	intron_variant	MODIFIER	FBRSL1		chr12_132562544_T_C_b38
12	132562565	rs11270248	A	ACCCCTACCCCTGCCGGCCCTCAGCAGGTGGACAGACCCCT	intron_variant	MODIFIER	FBRSL1		chr12_132562565_A_ACCCCTACCCCTGCCGGCCCTCAGCAGGTGGACAGACCCCT_b38
12	132562763	rs4988977	C	T	intron_variant	MODIFIER	FBRSL1		chr12_132562763_C_T_b38
12	132562785	rs7970285	A	G	intron_variant	MODIFIER	FBRSL1		chr12_132562785_A_G_b38
12	132562792	rs7973839	T	C	intron_variant	MODIFIER	FBRSL1		chr12_132562792_T_C_b38
12	132562944	rs7973326	A	C	intron_variant	MODIFIER	FBRSL1		chr12_132562944_A_C_b38
12	132563651	rs4992763	G	A	intron_variant	MODIFIER	FBRSL1		chr12_132563651_G_A_b38
12	132563676	rs67435543	C	T	intron_variant	MODIFIER	FBRSL1		chr12_132563676_C_T_b38
12	132563903	rs55699451	T	A	intron_variant	MODIFIER	FBRSL1		chr12_132563903_T_A_b38
12	132564254	rs12809318	C	T	intron_variant	MODIFIER	FBRSL1		chr12_132564254_C_T_b38
12	132564267	rs12826964	G	A	intron_variant	MODIFIER	FBRSL1		chr12_132564267_G_A_b38
12	132565387	rs5023077	T	C	intron_variant	MODIFIER	FBRSL1		chr12_132565387_T_C_b38
12	132565508	rs545420447	TGTACACGTACCCGAGTGTGCTCAC	T	intron_variant	MODIFIER	FBRSL1		chr12_132565508_TGTACACGTACCCGAGTGTGCTCAC_T_b38
12	132565532	rs5023078	C	T	intron_variant	MODIFIER	FBRSL1		chr12_132565532_C_T_b38
12	132566100	rs10870469	T	C	intron_variant	MODIFIER	FBRSL1		chr12_132566100_T_C_b38
12	132566349	rs10781621	A	G	intron_variant	MODIFIER	FBRSL1		chr12_132566349_A_G_b38
12	132566544	rs367988668	GCCACAGGCCGACGCTCTCGCCTTGACAGGC	G	intron_variant	MODIFIER	FBRSL1		chr12_132566544_GCCACAGGCCGACGCTCTCGCCTTGACAGGC_G_b38
13	112880670	rs9577395	C	G	intron_variant	MODIFIER	ATP11A		chr13_112880670_C_G_b38
13	112881427	rs12585036	C	T	intron_variant	MODIFIER	ATP11A		chr13_112881427_C_T_b38
13	112882313	rs1278769	A	G	3_prime_UTR_variant	MODIFIER	ATP11A		chr13_112882313_A_G_b38
13	112886111	rs3742238	C	T	3_prime_UTR_variant	MODIFIER	ATP11A		chr13_112886111_C_T_b38
13	112886335	rs7998551	G	T	3_prime_UTR_variant	MODIFIER	ATP11A		chr13_112886335_G_T_b38
13	112889041	rs9577175	C	T	downstream_gene_variant	MODIFIER	ATP11A		chr13_112889041_C_T_b38
13	112906768	rs75898026	G	A	intergenic_region	MODIFIER	ATP11A-MCF2L-AS1		chr13_112906768_G_A_b38
16	89098566	rs36099289	C	A	intron_variant	MODIFIER	ACSF3		chr16_89098566_C_A_b38	ACSF3
16	89104976	rs11640002	G	A	intron_variant	MODIFIER	ACSF3		chr16_89104976_G_A_b38	ACSF3,ZNF778
16	89109227	rs12927672	C	T	intron_variant	MODIFIER	ACSF3		chr16_89109227_C_T_b38
16	89110549	rs12918883	G	A	intron_variant	MODIFIER	ACSF3		chr16_89110549_G_A_b38	ACSF3,CDH15
16	89114917	rs55974015	G	T	intron_variant	MODIFIER	ACSF3		chr16_89114917_G_T_b38	ACSF3,CDH15,ZNF778
16	89121546	rs7500326	G	T	intron_variant	MODIFIER	ACSF3		chr16_89121546_G_T_b38	ZNF778,CDH15,ACSF3
16	89123064	rs7498787	G	A	intron_variant	MODIFIER	ACSF3		chr16_89123064_G_A_b38	ACSF3,CDH15,ZNF778
16	89123148	rs7501421	C	T	intron_variant	MODIFIER	ACSF3		chr16_89123148_C_T_b38	ZNF778,ACSF3,CDH15
16	89124862	rs59501746	T	C	intron_variant	MODIFIER	ACSF3		chr16_89124862_T_C_b38	ZNF778,ACSF3,CDH15
16	89126111	rs60524679	T	C	intron_variant	MODIFIER	ACSF3		chr16_89126111_T_C_b38	ZNF778,CDH15,ACSF3
16	89126494	rs59346323	C	G	intron_variant	MODIFIER	ACSF3		chr16_89126494_C_G_b38	CDH15,ZNF778,ACSF3
16	89126851	rs74036125	A	G	intron_variant	MODIFIER	ACSF3		chr16_89126851_A_G_b38	ACSF3,ZNF778,CDH15
16	89126987	rs58210325	C	T	intron_variant	MODIFIER	ACSF3		chr16_89126987_C_T_b38
16	89127269	rs4782435	A	G	intron_variant	MODIFIER	ACSF3		chr16_89127269_A_G_b38
16	89127307	rs4782434	G	A	intron_variant	MODIFIER	ACSF3		chr16_89127307_G_A_b38
16	89128186	rs76924932	G	C	intron_variant	MODIFIER	ACSF3		chr16_89128186_G_C_b38	CDH15,ACSF3,ZNF778
16	89128271	rs7197055	C	T	intron_variant	MODIFIER	ACSF3		chr16_89128271_C_T_b38
16	89128617	rs12102355	A	G	intron_variant	MODIFIER	ACSF3		chr16_89128617_A_G_b38
16	89128971	rs60070081	A	G	intron_variant	MODIFIER	ACSF3		chr16_89128971_A_G_b38
16	89129113	rs12444649	A	G	intron_variant	MODIFIER	ACSF3		chr16_89129113_A_G_b38
16	89129521	rs6416805	C	T	intron_variant	MODIFIER	ACSF3		chr16_89129521_C_T_b38
16	89129524	rs74036126	T	G	intron_variant	MODIFIER	ACSF3		chr16_89129524_T_G_b38	ACSF3,CDH15,ZNF778
16	89129685	rs57137022	A	G	intron_variant	MODIFIER	ACSF3		chr16_89129685_A_G_b38	ACSF3,ZNF778,CDH15
16	89129796	rs6500536	T	C	intron_variant	MODIFIER	ACSF3		chr16_89129796_T_C_b38
16	89129800	rs6500537	G	A	intron_variant	MODIFIER	ACSF3		chr16_89129800_G_A_b38
16	89132041	rs12918372	C	G	upstream_gene_variant	MODIFIER	ACSF3		chr16_89132041_C_G_b38	LINC00304,ACSF3,ZNF778
16	89132700	rs11646135	G	A	upstream_gene_variant	MODIFIER	ACSF3		chr16_89132700_G_A_b38	ZNF778,ACSF3,CDH15
16	89133749	rs11647590	G	A	upstream_gene_variant	MODIFIER	ACSF3		chr16_89133749_G_A_b38	CDH15,ACSF3,ZNF778
16	89133820	rs71395387	G	A	upstream_gene_variant	MODIFIER	ACSF3		chr16_89133820_G_A_b38	ZNF778,ACSF3,CDH15
16	89134404	rs11076768	G	A	upstream_gene_variant	MODIFIER	ACSF3		chr16_89134404_G_A_b38	LINC00304,ACSF3,ZNF778
16	89134987	rs34007589	C	T	upstream_gene_variant	MODIFIER	ACSF3		chr16_89134987_C_T_b38	ZNF778,CDH15,ACSF3
16	89135397	rs4530136	A	G	upstream_gene_variant	MODIFIER	ACSF3		chr16_89135397_A_G_b38	ZNF778,LINC00304,ACSF3
16	89135633	rs12934720	C	T	upstream_gene_variant	MODIFIER	ACSF3		chr16_89135633_C_T_b38	ZNF778,ACSF3,LINC00304
16	89136665	rs12930806	C	T	intron_variant	MODIFIER	ACSF3		chr16_89136665_C_T_b38	ZNF778,CDH15,ACSF3
16	89138418	rs12922653	C	A	intron_variant	MODIFIER	ACSF3		chr16_89138418_C_A_b38	LINC00304,ACSF3
16	89138985	rs11648312	G	C	intron_variant	MODIFIER	ACSF3		chr16_89138985_G_C_b38	LINC00304,ACSF3
16	89139102	rs11076770	T	C	intron_variant	MODIFIER	ACSF3		chr16_89139102_T_C_b38	ACSF3,LINC00304
16	89139465	rs10852635	T	C	intron_variant	MODIFIER	ACSF3		chr16_89139465_T_C_b38	ACSF3,LINC00304
16	89139848	rs11649694	G	C	intron_variant	MODIFIER	ACSF3		chr16_89139848_G_C_b38	ACSF3,LINC00304
16	89140075	rs12599126	T	C	intron_variant	MODIFIER	ACSF3		chr16_89140075_T_C_b38	LINC00304,ZNF778,ACSF3
16	89140433	rs11647054	T	G	intron_variant	MODIFIER	ACSF3		chr16_89140433_T_G_b38	ACSF3,LINC00304,ZNF778
16	89141770	rs12325583	T	C	intron_variant	MODIFIER	ACSF3		chr16_89141770_T_C_b38	ACSF3,ZNF778,LINC00304
16	89141907	rs12931350	A	G	intron_variant	MODIFIER	ACSF3		chr16_89141907_A_G_b38	LINC00304,ACSF3
16	89141926	rs12325574	A	G	intron_variant	MODIFIER	ACSF3		chr16_89141926_A_G_b38	ACSF3,ZNF778,LINC00304
16	89141999	rs12917851	T	A	intron_variant	MODIFIER	ACSF3		chr16_89141999_T_A_b38	CDH15,ACSF3,ZNF778
16	89142272	rs12595941	T	C	intron_variant	MODIFIER	ACSF3		chr16_89142272_T_C_b38	LINC00304,ZNF778,ACSF3
16	89142525	rs78349821	A	G	intron_variant	MODIFIER	ACSF3		chr16_89142525_A_G_b38
16	89142543	rs111655951	A	G	intron_variant	MODIFIER	ACSF3		chr16_89142543_A_G_b38
16	89143881	rs35874793	TG	T	intron_variant	MODIFIER	ACSF3		chr16_89143881_TG_T_b38	LINC00304,ACSF3,ZNF778
16	89157072	rs73256093	G	A	upstream_gene_variant	MODIFIER	LINC00304		chr16_89157072_G_A_b38	ZNF778,CDH15,ACSF3
16	89158438	rs34732575	A	G	upstream_gene_variant	MODIFIER	LINC00304		chr16_89158438_A_G_b38	ZNF778,CDH15,ACSF3
16	89158749	rs28690424	G	A	upstream_gene_variant	MODIFIER	LINC00304		chr16_89158749_G_A_b38	CDH15,ZNF778,ACSF3
16	89158755	rs28373319	G	A	upstream_gene_variant	MODIFIER	LINC00304		chr16_89158755_G_A_b38	LINC00304,ACSF3,ZNF778
16	89160103	rs883941	T	C	downstream_gene_variant	MODIFIER	ACSF3		chr16_89160103_T_C_b38	LINC00304,ZNF778,ACSF3
16	89160391	rs142083649	G	A	downstream_gene_variant	MODIFIER	ACSF3		chr16_89160391_G_A_b38
16	89160461	rs570349537	G	A	downstream_gene_variant	MODIFIER	ACSF3		chr16_89160461_G_A_b38
16	89161398	rs11644528	G	A	upstream_gene_variant	MODIFIER	LOC400558		chr16_89161398_G_A_b38	ACSF3,ZNF778,LINC00304
16	89161409	rs11640375	A	G	upstream_gene_variant	MODIFIER	LOC400558		chr16_89161409_A_G_b38	LINC00304,ACSF3,ZNF778
16	89162680	rs4352046	T	C	upstream_gene_variant	MODIFIER	LOC400558		chr16_89162680_T_C_b38	LINC00304,ACSF3,ZNF778
16	89162964	rs34450472	T	C	upstream_gene_variant	MODIFIER	LOC400558		chr16_89162964_T_C_b38	ZNF778,LINC00304,ACSF3
16	89163190	rs34022105	G	A	upstream_gene_variant	MODIFIER	LOC400558		chr16_89163190_G_A_b38	CDH15,ZNF778,ACSF3
16	89163576	rs4310853	G	A	upstream_gene_variant	MODIFIER	LOC400558		chr16_89163576_G_A_b38	ACSF3,LINC00304,ZNF778
16	89163908	rs12598652	T	C	upstream_gene_variant	MODIFIER	LOC400558		chr16_89163908_T_C_b38	ACSF3,LINC00304,ZNF778
16	89163958	rs4277343	T	C	upstream_gene_variant	MODIFIER	LOC400558		chr16_89163958_T_C_b38	ZNF778,LINC00304,ACSF3
16	89164045	rs5818703	T	TC	upstream_gene_variant	MODIFIER	LOC400558		chr16_89164045_T_TC_b38	LINC00304,ZNF778,ACSF3
16	89164181	rs4581700	G	C	upstream_gene_variant	MODIFIER	LOC400558		chr16_89164181_G_C_b38	ACSF3,ZNF778,LINC00304
16	89164605	rs12918431	A	T	upstream_gene_variant	MODIFIER	LOC400558		chr16_89164605_A_T_b38	LINC00304,ACSF3,ZNF778
16	89164643	rs12598250	A	G	upstream_gene_variant	MODIFIER	LOC400558		chr16_89164643_A_G_b38	ZNF778,ACSF3,LINC00304
16	89165141	rs35635608	G	A	upstream_gene_variant	MODIFIER	LOC400558		chr16_89165141_G_A_b38	LINC00304,ACSF3,ZNF778
16	89165432	rs34303789	T	C	upstream_gene_variant	MODIFIER	LOC400558		chr16_89165432_T_C_b38	ACSF3,LINC00304,ZNF778
16	89166023	rs77639059	C	T	upstream_gene_variant	MODIFIER	LOC400558		chr16_89166023_C_T_b38
16	89167681	rs201534377	C	CCCTGACCCCGCCAGT	upstream_gene_variant	MODIFIER	CDH15		chr16_89167681_C_CCCTGACCCCGCCAGT_b38	ACSF3,LINC00304,ZNF778
16	89168268	rs12597281	A	G	upstream_gene_variant	MODIFIER	CDH15		chr16_89168268_A_G_b38	ACSF3,LINC00304,ZNF778
16	89168540	rs12922670	C	A	upstream_gene_variant	MODIFIER	CDH15		chr16_89168540_C_A_b38	ZNF778,CDH15,ACSF3
16	89178857	rs71395390	C	A	intron_variant	MODIFIER	CDH15		chr16_89178857_C_A_b38	ACSF3,ZNF778,CDH15
16	89181036	rs113769046	C	G	intron_variant	MODIFIER	CDH15		chr16_89181036_C_G_b38	CDH15,LINC00304,ZNF778,SLC22A31
16	89181891	rs34284163	T	A	intron_variant	MODIFIER	CDH15		chr16_89181891_T_A_b38	RP11-46C24.7,ZNF778,SLC22A31,LINC00304,CDH15
16	89182667	rs34013220	C	T	intron_variant	MODIFIER	CDH15		chr16_89182667_C_T_b38	RP11-46C24.7,SLC22A31,ZNF778,ACSF3,CDH15,LINC00304
16	89182893	rs112282484	T	C	intron_variant	MODIFIER	CDH15		chr16_89182893_T_C_b38	CDH15,RP11-46C24.7,ACSF3,SLC22A31,ZNF778
16	89185368	rs58079876	G	A	intron_variant	MODIFIER	CDH15		chr16_89185368_G_A_b38	CDH15,ACSF3,SLC22A31,ZNF778,LINC00304,RP11-46C24.7
16	89186080	rs73264003	C	T	intron_variant	MODIFIER	CDH15		chr16_89186080_C_T_b38	CDH15,ACSF3,ZNF778
16	89186861	rs55694921	G	A	intron_variant	MODIFIER	CDH15		chr16_89186861_G_A_b38	RP11-46C24.7,CDH15,ZNF778,ACSF3,SLC22A31
16	89187656	rs12929648	A	G	intron_variant	MODIFIER	CDH15		chr16_89187656_A_G_b38	ACSF3,RP11-46C24.7,SLC22A31,CDH15,ZNF778,LINC00304
16	89188709	rs377613895	G	C	intron_variant	MODIFIER	CDH15		chr16_89188709_G_C_b38
16	89189181	rs528632796	CGG	C	intron_variant	MODIFIER	CDH15		chr16_89189181_CGG_C_b38
16	89193285	rs12920277	G	A	downstream_gene_variant	MODIFIER	SLC22A31		chr16_89193285_G_A_b38	SLC22A31,ZNF778,ACSF3,RP11-46C24.7,CDH15
16	89194270	rs117716265	C	G	downstream_gene_variant	MODIFIER	SLC22A31		chr16_89194270_C_G_b38	ACSF3,CDH15
16	89194418	rs3826267	C	T	downstream_gene_variant	MODIFIER	SLC22A31		chr16_89194418_C_T_b38	CDH15,ACSF3,SLC22A31,RP11-46C24.7,ZNF778
16	89196249	rs117169628	G	A	missense_variant	MODERATE	SLC22A31	p.Pro256Leu	chr16_89196249_G_A_b38	ACSF3,ZNF778,CDH15
16	89197759	rs35379058	C	T	downstream_gene_variant	MODIFIER	CDH15		chr16_89197759_C_T_b38	CDH15,ACSF3,ZNF778,RP11-46C24.7
16	89198052	rs7202874	C	T	downstream_gene_variant	MODIFIER	CDH15		chr16_89198052_C_T_b38	ZNF778,CDH15,RP11-46C24.7,ACSF3
16	89200051	rs34094455	T	C	5_prime_UTR_variant	MODIFIER	SLC22A31		chr16_89200051_T_C_b38	ZNF778,CDH15,RP11-46C24.7,LINC00304
16	89201968	rs76808594	T	G	upstream_gene_variant	MODIFIER	SLC22A31		chr16_89201968_T_G_b38	SLC22A31,RP11-46C24.7,CDH15,ZNF778
16	89202444	rs8063985	C	A	upstream_gene_variant	MODIFIER	SLC22A31		chr16_89202444_C_A_b38
16	89202660	rs8043697	C	G	upstream_gene_variant	MODIFIER	SLC22A31		chr16_89202660_C_G_b38	CDH15,RP11-46C24.7,ZNF778,ACSF3,SLC22A31
16	89202770	rs8052423	G	T	upstream_gene_variant	MODIFIER	SLC22A31		chr16_89202770_G_T_b38	ACSF3,CDH15,ZNF778
16	89207146	rs8045472	G	C	intergenic_region	MODIFIER	SLC22A31-ZNF778		chr16_89207146_G_C_b38	CDH15,ZNF778,RP11-46C24.7,ACSF3,SLC22A31
16	89212155	rs11642110	G	A	intergenic_region	MODIFIER	SLC22A31-ZNF778		chr16_89212155_G_A_b38	ACSF3,CDH15
16	89217822	rs117496293	C	T	5_prime_UTR_premature_start_codon_gain_variant	LOW	ZNF778		chr16_89217822_C_T_b38	ACSF3
16	89218465	rs117159335	A	G	intron_variant	MODIFIER	ZNF778		chr16_89218465_A_G_b38	CDH15,ACSF3
17	45382815	rs62064594	G	A	intergenic_region	MODIFIER	MAP3K14-ARHGAP27		chr17_45382815_G_A_b38	LRRC37A4P,LINC02210,MAPT,DND1P1,LRRC37A,PLEKHM1,RP11-259G18.3,MAPK8IP1P2,RP11-707O23.1,KANSL1-AS1,MAPK8IP1P1
17	45383008	rs62064595	A	G	intergenic_region	MODIFIER	MAP3K14-ARHGAP27		chr17_45383008_A_G_b38	RP11-707O23.1,LINC02210,LRRC37A,RP11-259G18.3,LRRC37A4P,PLEKHM1,MAPT,MAPK8IP1P2,MAPK8IP1P1,DND1P1,KANSL1-AS1
17	45386127	rs79724577	A	C	intergenic_region	MODIFIER	MAP3K14-ARHGAP27		chr17_45386127_A_C_b38	RP11-707O23.1,RP11-259G18.3,LRRC37A4P,LRRC37A,RP11-259G18.1,MAPK8IP1P2,MAPK8IP1P1,PLEKHM1,LINC02210,DND1P1,MAPT,KANSL1-AS1
17	45394123	rs4763	G	A	3_prime_UTR_variant	MODIFIER	ARHGAP27		chr17_45394123_G_A_b38	KANSL1-AS1,DND1P1,MAPT,RP11-259G18.1,LRRC37A,MAPK8IP1P2,RP11-707O23.1,PLEKHM1,LINC02210,MAPK8IP1P1,RP11-259G18.3,LRRC37A4P
17	45395941	rs62064597	C	G	intron_variant	MODIFIER	ARHGAP27		chr17_45395941_C_G_b38	PLEKHM1,LRRC37A4P,RP11-707O23.1,MAPK8IP1P2,MAPT,RP11-259G18.1,DND1P1,MAPK8IP1P1,LINC02210,RP11-259G18.3,LRRC37A,KANSL1-AS1
17	45397302	rs62064598	C	G	intron_variant	MODIFIER	ARHGAP27		chr17_45397302_C_G_b38	LRRC37A4P,MAPK8IP1P2,RP11-259G18.1,MAPT,DND1P1,KANSL1-AS1,LINC02210,RP11-259G18.3,LRRC37A,PLEKHM1,RP11-707O23.1,MAPK8IP1P1
17	45398563	rs2028078	G	A	intron_variant	MODIFIER	ARHGAP27		chr17_45398563_G_A_b38	PLEKHM1,RP11-259G18.1,KANSL1-AS1,LRRC37A4P,MAPK8IP1P1,RP11-707O23.1,MAPT,LRRC37A,MAPK8IP1P2,LINC02210,DND1P1,RP11-259G18.3
17	45399441	rs56220387	A	G	intron_variant	MODIFIER	ARHGAP27		chr17_45399441_A_G_b38	RP11-259G18.1,PLEKHM1,LRRC37A4P,LRRC37A,LINC02210,MAPK8IP1P2,MAPK8IP1P1,DND1P1,KANSL1-AS1,RP11-707O23.1,RP11-259G18.3,MAPT
17	45402382	rs55793500	T	C	intron_variant	MODIFIER	ARHGAP27		chr17_45402382_T_C_b38	MAPK8IP1P2,LRRC37A,KANSL1-AS1,RP11-259G18.1,RP11-707O23.1,MAPK8IP1P1,RP11-259G18.3,LINC02210,DND1P1,MAPT,LRRC37A4P,PLEKHM1
17	45403335	rs62064600	G	A	intron_variant	MODIFIER	ARHGAP27		chr17_45403335_G_A_b38	MAPK8IP1P2,LINC02210,MAPK8IP1P1,KANSL1-AS1,RP11-259G18.1,LRRC37A,LRRC37A4P,DND1P1,RP11-707O23.1,PLEKHM1,MAPT,RP11-259G18.3
17	45406185	rs56236914	C	T	intron_variant	MODIFIER	ARHGAP27		chr17_45406185_C_T_b38	LRRC37A,RP11-259G18.3,MAPT,RP11-259G18.1,MAPK8IP1P2,RP11-707O23.1,PLEKHM1,LRRC37A4P,KANSL1-AS1,MAPK8IP1P1,DND1P1,LINC02210
17	45407130	rs62064603	C	T	intron_variant	MODIFIER	ARHGAP27		chr17_45407130_C_T_b38	MAPK8IP1P1,MAPK8IP1P2,KANSL1-AS1,DND1P1,LINC02210,RP11-707O23.1,PLEKHM1,RP11-259G18.1,LRRC37A,MAPT,RP11-259G18.3,LRRC37A4P
17	45407232	rs73984391	G	T	intron_variant	MODIFIER	ARHGAP27		chr17_45407232_G_T_b38	MAPK8IP1P1,MAPK8IP1P2,RP11-259G18.1,DND1P1,RP11-259G18.3,LINC02210,KANSL1-AS1,LRRC37A,RP11-707O23.1,LRRC37A4P,PLEKHM1,MAPT
17	45407537	rs1808189	T	C	intron_variant	MODIFIER	ARHGAP27		chr17_45407537_T_C_b38	MAPK8IP1P1,PLEKHM1,RP11-707O23.1,LRRC37A4P,LINC02210,DND1P1,LRRC37A,RP11-259G18.3,MAPT,KANSL1-AS1,MAPK8IP1P2
17	45408185	rs62064637	T	G	intron_variant	MODIFIER	ARHGAP27		chr17_45408185_T_G_b38	RP11-259G18.3,LRRC37A,MAPT,DND1P1,MAPK8IP1P1,RP11-259G18.1,MAPK8IP1P2,RP11-707O23.1,LRRC37A4P,LINC02210,PLEKHM1,KANSL1-AS1
17	45409851	rs36078910	G	A	intron_variant	MODIFIER	ARHGAP27		chr17_45409851_G_A_b38	MAPT,LRRC37A,LINC02210,LRRC37A4P,RP11-707O23.1,DND1P1,KANSL1-AS1,RP11-259G18.3,MAPK8IP1P1,PLEKHM1,MAPK8IP1P2,RP11-259G18.1
17	45410058	rs35389313	T	C	intron_variant	MODIFIER	ARHGAP27		chr17_45410058_T_C_b38	DND1P1,MAPK8IP1P1,MAPT,KANSL1-AS1,PLEKHM1,LRRC37A,RP11-707O23.1,LRRC37A4P,RP11-259G18.3,LINC02210,RP11-259G18.1,MAPK8IP1P2
17	45410208	rs35327136	C	A	intron_variant	MODIFIER	ARHGAP27		chr17_45410208_C_A_b38	MAPT,LINC02210,LRRC37A,PLEKHM1,KANSL1-AS1,MAPK8IP1P1,RP11-707O23.1,DND1P1,LRRC37A4P,RP11-259G18.1,MAPK8IP1P2,RP11-259G18.3
17	45411016	rs8071011	C	T	intron_variant	MODIFIER	ARHGAP27		chr17_45411016_C_T_b38	LRRC37A,RP11-259G18.3,RP11-259G18.1,MAPT,RP11-707O23.1,MAPK8IP1P2,DND1P1,MAPK8IP1P1,LINC02210,KANSL1-AS1,LRRC37A4P,PLEKHM1
17	45411426	rs62064641	T	C	intron_variant	MODIFIER	ARHGAP27		chr17_45411426_T_C_b38	LRRC37A,MAPK8IP1P1,LINC02210,PLEKHM1,MAPT,KANSL1-AS1,DND1P1,RP11-707O23.1,RP11-259G18.1,LRRC37A4P,MAPK8IP1P2,RP11-259G18.3
17	45413487	rs62064643	G	A	intron_variant	MODIFIER	ARHGAP27		chr17_45413487_G_A_b38	MAPK8IP1P1,LRRC37A,MAPT,RP11-707O23.1,LINC02210,PLEKHM1,KANSL1-AS1,LRRC37A4P,RP11-259G18.3,RP11-259G18.1,MAPK8IP1P2,DND1P1
17	45413637	rs34063617	G	A	intron_variant	MODIFIER	ARHGAP27		chr17_45413637_G_A_b38	RP11-259G18.1,LRRC37A,MAPK8IP1P1,PLEKHM1,LINC02210,KANSL1-AS1,RP11-259G18.3,RP11-707O23.1,DND1P1,MAPK8IP1P2,MAPT,LRRC37A4P
17	45414991	rs12940792	C	T	intron_variant	MODIFIER	ARHGAP27		chr17_45414991_C_T_b38	LRRC37A,PLEKHM1,MAPK8IP1P2,LINC02210,MAPK8IP1P1,RP11-259G18.3,RP11-707O23.1,RP11-259G18.1,MAPT,DND1P1,KANSL1-AS1,LRRC37A4P
17	45415735	rs12947718	G	A	intron_variant	MODIFIER	ARHGAP27		chr17_45415735_G_A_b38	MAPK8IP1P1,LINC02210,MAPK8IP1P2,RP11-259G18.1,MAPT,RP11-707O23.1,LRRC37A4P,LRRC37A,PLEKHM1,RP11-259G18.3,KANSL1-AS1,DND1P1
17	45416032	rs369762169	G	GTT	intron_variant	MODIFIER	ARHGAP27		chr17_45416032_G_GTT_b38
17	45416138	rs71373560	C	T	intron_variant	MODIFIER	ARHGAP27		chr17_45416138_C_T_b38	MAPK8IP1P1,RP11-707O23.1,MAPK8IP1P2,RP11-259G18.1,DND1P1,LINC02210,LRRC37A,LRRC37A4P,KANSL1-AS1,PLEKHM1,MAPT,RP11-259G18.3
17	45416194	rs34915103	C	G	intron_variant	MODIFIER	ARHGAP27		chr17_45416194_C_G_b38	MAPK8IP1P1,KANSL1-AS1,PLEKHM1,RP11-259G18.1,LINC02210,LRRC37A,DND1P1,RP11-707O23.1,RP11-259G18.3,LRRC37A4P,MAPK8IP1P2,MAPT
17	45416469	rs12942951	T	C	intron_variant	MODIFIER	ARHGAP27		chr17_45416469_T_C_b38
17	45417850	rs35884427	G	A	intron_variant	MODIFIER	ARHGAP27		chr17_45417850_G_A_b38	LINC02210,MAPK8IP1P1,MAPK8IP1P2,LRRC37A,PLEKHM1,MAPT,RP11-259G18.3,RP11-259G18.1,KANSL1-AS1,DND1P1,LRRC37A4P,RP11-707O23.1
17	45417869	rs12952504	C	G	intron_variant	MODIFIER	ARHGAP27		chr17_45417869_C_G_b38	RP11-707O23.1,PLEKHM1,KANSL1-AS1,LINC02210,DND1P1,MAPK8IP1P2,MAPK8IP1P1,LRRC37A,RP11-259G18.1,MAPT,LRRC37A4P,RP11-259G18.3
17	45418054	rs12936645	A	T	intron_variant	MODIFIER	ARHGAP27		chr17_45418054_A_T_b38
17	45418486	rs34286926	A	G	intron_variant	MODIFIER	ARHGAP27		chr17_45418486_A_G_b38
17	45419099	rs56378631	T	C	intron_variant	MODIFIER	ARHGAP27		chr17_45419099_T_C_b38	LRRC37A,RP11-259G18.3,LRRC37A4P,PLEKHM1,RP11-707O23.1,MAPK8IP1P1,LINC02210,KANSL1-AS1,RP11-259G18.1,DND1P1,MAPK8IP1P2,MAPT
17	45419462	rs12946723	C	T	intron_variant	MODIFIER	ARHGAP27		chr17_45419462_C_T_b38
17	45419844	rs12952764	G	A	intron_variant	MODIFIER	ARHGAP27		chr17_45419844_G_A_b38	MAPK8IP1P1,LRRC37A4P,RP11-259G18.3,LINC02210,LRRC37A,MAPT,RP11-707O23.1,RP11-259G18.1,DND1P1,KANSL1-AS1,PLEKHM1,MAPK8IP1P2
17	45420814	rs35420583	C	T	intron_variant	MODIFIER	ARHGAP27		chr17_45420814_C_T_b38	KANSL1-AS1,PLEKHM1,MAPK8IP1P1,LINC02210,LRRC37A4P,RP11-259G18.3,MAPT,DND1P1,MAPK8IP1P2,LRRC37A,RP11-707O23.1,RP11-259G18.1
17	45420815	rs34792542	A	G	intron_variant	MODIFIER	ARHGAP27		chr17_45420815_A_G_b38	PLEKHM1,LRRC37A4P,MAPK8IP1P1,KANSL1-AS1,LRRC37A,RP11-707O23.1,RP11-259G18.3,MAPT,LINC02210,RP11-259G18.1,MAPK8IP1P2,DND1P1
17	45421962	rs35519908	T	C	intron_variant	MODIFIER	ARHGAP27		chr17_45421962_T_C_b38	PLEKHM1,LINC02210,RP11-707O23.1,LRRC37A4P,MAPK8IP1P1,KANSL1-AS1,DND1P1,RP11-259G18.1,LRRC37A,MAPK8IP1P2,RP11-259G18.3,MAPT
17	45422473	rs12942666	A	G	intron_variant	MODIFIER	ARHGAP27		chr17_45422473_A_G_b38	KANSL1-AS1,LRRC37A4P,LRRC37A,MAPK8IP1P1,PLEKHM1,DND1P1,RP11-707O23.1,MAPK8IP1P2,LINC02210,MAPT,RP11-259G18.1,RP11-259G18.3
17	45423111	rs62064645	G	A	intron_variant	MODIFIER	ARHGAP27		chr17_45423111_G_A_b38	PLEKHM1,LINC02210,DND1P1,RP11-259G18.3,MAPK8IP1P2,MAPK8IP1P1,KANSL1-AS1,LRRC37A4P,MAPT,RP11-259G18.1,LRRC37A,RP11-707O23.1
17	45423221	rs62064646	G	A	intron_variant	MODIFIER	ARHGAP27		chr17_45423221_G_A_b38	MAPK8IP1P1,LRRC37A,DND1P1,PLEKHM1,RP11-259G18.3,LRRC37A4P,MAPT,MAPK8IP1P2,RP11-707O23.1,LINC02210,KANSL1-AS1,RP11-259G18.1
17	45423255	rs62064647	G	A	intron_variant	MODIFIER	ARHGAP27		chr17_45423255_G_A_b38	KANSL1-AS1,LRRC37A4P,LRRC37A,LINC02210,RP11-707O23.1,DND1P1,PLEKHM1,RP11-259G18.1,MAPK8IP1P2,MAPT,MAPK8IP1P1,RP11-259G18.3
17	45424076	rs7222389	T	C	intron_variant	MODIFIER	ARHGAP27		chr17_45424076_T_C_b38	DND1P1,LRRC37A,MAPT,LINC02210,PLEKHM1,LRRC37A4P,MAPK8IP1P1,KANSL1-AS1,RP11-707O23.1,RP11-259G18.3,MAPK8IP1P2,RP11-259G18.1
17	45424225	rs55648326	T	C	intron_variant	MODIFIER	ARHGAP27		chr17_45424225_T_C_b38	DND1P1,LRRC37A,RP11-707O23.1,MAPT,LINC02210,PLEKHM1,MAPK8IP1P2,RP11-259G18.3,MAPK8IP1P1,RP11-259G18.1,KANSL1-AS1,LRRC37A4P
17	45424574	rs56212100	G	A	downstream_gene_variant	MODIFIER	ARHGAP27		chr17_45424574_G_A_b38	PLEKHM1,MAPT,MAPK8IP1P2,DND1P1,RP11-707O23.1,LRRC37A,LINC02210,LRRC37A4P,MAPK8IP1P1,KANSL1-AS1,RP11-259G18.3,RP11-259G18.1
17	45424646	rs55914643	T	C	downstream_gene_variant	MODIFIER	ARHGAP27		chr17_45424646_T_C_b38	MAPT,DND1P1,KANSL1-AS1,LRRC37A,MAPK8IP1P2,RP11-259G18.3,LRRC37A4P,RP11-707O23.1,MAPK8IP1P1,PLEKHM1,LINC02210,RP11-259G18.1
17	45424678	rs55874939	AG	A	downstream_gene_variant	MODIFIER	ARHGAP27		chr17_45424678_AG_A_b38	PLEKHM1,RP11-707O23.1,MAPK8IP1P2,KANSL1-AS1,MAPT,MAPK8IP1P1,RP11-259G18.3,LRRC37A,DND1P1,LRRC37A4P,RP11-259G18.1,LINC02210
17	45424745	rs62064649	A	G	downstream_gene_variant	MODIFIER	ARHGAP27		chr17_45424745_A_G_b38	KANSL1-AS1,DND1P1,RP11-707O23.1,RP11-259G18.1,MAPK8IP1P2,LRRC37A4P,LRRC37A,MAPT,RP11-259G18.3,LINC02210,PLEKHM1,MAPK8IP1P1
17	45424875	rs35626715	T	C	downstream_gene_variant	MODIFIER	ARHGAP27		chr17_45424875_T_C_b38	PLEKHM1,RP11-707O23.1,DND1P1,RP11-259G18.3,MAPK8IP1P1,MAPK8IP1P2,RP11-259G18.1,MAPT,KANSL1-AS1,LRRC37A4P,LRRC37A,LINC02210
17	45425634	rs62064651	G	A	5_prime_UTR_premature_start_codon_gain_variant	LOW	ARHGAP27		chr17_45425634_G_A_b38	MAPK8IP1P2,LINC02210,MAPK8IP1P1,LRRC37A4P,DND1P1,RP11-259G18.3,MAPT,KANSL1-AS1,PLEKHM1,LRRC37A,RP11-707O23.1,RP11-259G18.1
17	45425918	rs76344126	G	A	upstream_gene_variant	MODIFIER	ARHGAP27		chr17_45425918_G_A_b38	MAPK8IP1P1,KANSL1-AS1,DND1P1,MAPT,RP11-259G18.1,RP11-259G18.3,RP11-707O23.1,MAPK8IP1P2,LRRC37A,LRRC37A4P,PLEKHM1,LINC02210
17	45425928	rs7209501	A	C	upstream_gene_variant	MODIFIER	ARHGAP27		chr17_45425928_A_C_b38	RP11-259G18.1,MAPT,PLEKHM1,LRRC37A4P,RP11-707O23.1,LRRC37A,MAPK8IP1P1,MAPK8IP1P2,LINC02210,RP11-259G18.3,KANSL1-AS1,DND1P1
17	45427159	rs199883901	A	AC	upstream_gene_variant	MODIFIER	ARHGAP27		chr17_45427159_A_AC_b38	LINC02210,MAPK8IP1P1,LRRC37A,MAPT,KANSL1-AS1,PLEKHM1,RP11-707O23.1,DND1P1,MAPK8IP1P2,RP11-259G18.3,LRRC37A4P
17	45429931	rs12949256	C	T	missense_variant	MODERATE	ARHGAP27	p.Ala117Thr	chr17_45429931_C_T_b38
17	45430037	rs7220206	G	A	synonymous_variant	LOW	ARHGAP27	p.Pro81Pro	chr17_45430037_G_A_b38	MAPK8IP1P1,LRRC37A,KANSL1-AS1,RP11-259G18.3,PLEKHM1,DND1P1,MAPK8IP1P2,LINC02210,MAPT,RP11-259G18.1,LRRC37A4P,RP11-707O23.1
17	45430283	rs7222444	A	G	5_prime_UTR_variant	MODIFIER	ARHGAP27		chr17_45430283_A_G_b38	PLEKHM1,LRRC37A,LINC02210,KANSL1-AS1,MAPK8IP1P1,RP11-259G18.1,LRRC37A4P,RP11-259G18.3,DND1P1,MAPT,MAPK8IP1P2,RP11-707O23.1
17	45430857	rs12939187	G	T	upstream_gene_variant	MODIFIER	ARHGAP27		chr17_45430857_G_T_b38	LRRC37A,LINC02210,DND1P1,MAPT,PLEKHM1,MAPK8IP1P2,KANSL1-AS1,RP11-707O23.1,LRRC37A4P,MAPK8IP1P1,RP11-259G18.1,RP11-259G18.3
17	45430937	rs34018943	A	G	upstream_gene_variant	MODIFIER	ARHGAP27		chr17_45430937_A_G_b38	LRRC37A,MAPK8IP1P1,LRRC37A4P,RP11-259G18.3,MAPK8IP1P2,KANSL1-AS1,PLEKHM1,RP11-259G18.1,LINC02210,MAPT,RP11-707O23.1,DND1P1
17	45431250	rs34104358	G	T	upstream_gene_variant	MODIFIER	ARHGAP27		chr17_45431250_G_T_b38	DND1P1,MAPT,LRRC37A,RP11-259G18.1,MAPK8IP1P1,MAPK8IP1P2,LINC02210,KANSL1-AS1,PLEKHM1,RP11-259G18.3,LRRC37A4P,RP11-707O23.1
17	45431944	rs62064652	A	G	upstream_gene_variant	MODIFIER	ARHGAP27		chr17_45431944_A_G_b38	LINC02210,MAPT,PLEKHM1,DND1P1,MAPK8IP1P1,MAPK8IP1P2,KANSL1-AS1,LRRC37A,RP11-259G18.3,LRRC37A4P,RP11-259G18.1,RP11-707O23.1
17	45431950	rs62064653	C	T	upstream_gene_variant	MODIFIER	ARHGAP27		chr17_45431950_C_T_b38	KANSL1-AS1,MAPK8IP1P1,DND1P1,RP11-259G18.3,PLEKHM1,RP11-259G18.1,LRRC37A4P,MAPK8IP1P2,LRRC37A,MAPT,LINC02210,RP11-707O23.1
17	45432412	rs56020833	C	T	upstream_gene_variant	MODIFIER	ARHGAP27		chr17_45432412_C_T_b38	LINC02210,RP11-259G18.1,LRRC37A,MAPT,DND1P1,PLEKHM1,MAPK8IP1P1,MAPK8IP1P2,KANSL1-AS1,RP11-259G18.3,RP11-707O23.1,LRRC37A4P
17	45432821	rs55642947	G	C	5_prime_UTR_variant	MODIFIER	ARHGAP27		chr17_45432821_G_C_b38	RP11-259G18.1,MAPT,MAPK8IP1P2,DND1P1,RP11-259G18.3,MAPK8IP1P1,PLEKHM1,LINC02210,LRRC37A4P,RP11-707O23.1,LRRC37A,KANSL1-AS1
17	45434069	rs34465449	C	A	upstream_gene_variant	MODIFIER	ARHGAP27		chr17_45434069_C_A_b38	LRRC37A,MAPK8IP1P2,RP11-259G18.1,LRRC37A4P,RP11-707O23.1,LINC02210,DND1P1,KANSL1-AS1,MAPT,RP11-259G18.3,PLEKHM1,MAPK8IP1P1
17	45434840	rs12946900	A	G	upstream_gene_variant	MODIFIER	ARHGAP27		chr17_45434840_A_G_b38	LRRC37A4P,PLEKHM1,RP11-707O23.1,RP11-259G18.3,LRRC37A,KANSL1-AS1,LINC02210,RP11-259G18.1,MAPK8IP1P1,MAPT,DND1P1,MAPK8IP1P2
17	45434952	rs56168933	G	A	upstream_gene_variant	MODIFIER	ARHGAP27		chr17_45434952_G_A_b38	RP11-259G18.3,LRRC37A4P,LRRC37A,MAPK8IP1P2,LINC02210,DND1P1,RP11-707O23.1,RP11-259G18.1,MAPK8IP1P1,KANSL1-AS1,PLEKHM1,MAPT
17	45435073	rs55790407	G	C	upstream_gene_variant	MODIFIER	ARHGAP27		chr17_45435073_G_C_b38	RP11-707O23.1,RP11-259G18.3,MAPK8IP1P1,MAPT,LRRC37A,KANSL1-AS1,MAPK8IP1P2,LRRC37A4P,RP11-259G18.1,PLEKHM1,DND1P1,LINC02210
17	45436075	rs11012	C	T	3_prime_UTR_variant	MODIFIER	PLEKHM1		chr17_45436075_C_T_b38	MAPT,LRRC37A4P,KANSL1-AS1,MAPK8IP1P2,DND1P1,PLEKHM1,RP11-259G18.1,RP11-259G18.3,LRRC37A,MAPK8IP1P1,RP11-707O23.1,LINC02210
17	45436185	rs9730	C	G	3_prime_UTR_variant	MODIFIER	PLEKHM1		chr17_45436185_C_G_b38	MAPK8IP1P1,RP11-259G18.3,LRRC37A,DND1P1,MAPK8IP1P2,MAPT,PLEKHM1,KANSL1-AS1,LRRC37A4P,RP11-707O23.1,RP11-259G18.1,LINC02210
17	45436530	rs62064654	C	T	3_prime_UTR_variant	MODIFIER	PLEKHM1		chr17_45436530_C_T_b38	LRRC37A,MAPK8IP1P2,LRRC37A4P,RP11-259G18.3,RP11-707O23.1,MAPT,PLEKHM1,DND1P1,MAPK8IP1P1,KANSL1-AS1,RP11-259G18.1,LINC02210
17	45437588	rs62064655	G	A	3_prime_UTR_variant	MODIFIER	PLEKHM1		chr17_45437588_G_A_b38	PLEKHM1,RP11-259G18.3,MAPT,RP11-707O23.1,DND1P1,LRRC37A4P,MAPK8IP1P2,RP11-259G18.1,LINC02210,MAPK8IP1P1,LRRC37A,KANSL1-AS1
17	45438480	rs34363898	C	T	intron_variant	MODIFIER	PLEKHM1		chr17_45438480_C_T_b38	RP11-707O23.1,MAPT,LRRC37A,MAPK8IP1P1,RP11-259G18.1,LINC02210,RP11-259G18.3,LRRC37A4P,DND1P1,PLEKHM1,KANSL1-AS1,MAPK8IP1P2
17	45438519	rs36114997	A	G	intron_variant	MODIFIER	PLEKHM1		chr17_45438519_A_G_b38	LRRC37A,MAPT,DND1P1,RP11-259G18.3,LRRC37A4P,KANSL1-AS1,PLEKHM1,LINC02210,RP11-259G18.1,RP11-707O23.1,MAPK8IP1P2,MAPK8IP1P1
17	45438561	rs35354512	C	T	intron_variant	MODIFIER	PLEKHM1		chr17_45438561_C_T_b38
17	45439036	rs17631303	A	G	intron_variant	MODIFIER	PLEKHM1		chr17_45439036_A_G_b38	RP11-259G18.3,MAPK8IP1P2,MAPT,DND1P1,MAPK8IP1P1,RP11-707O23.1,RP11-259G18.1,LRRC37A,LRRC37A4P,LINC02210,KANSL1-AS1,PLEKHM1
17	45439373	rs35591873	G	A	intron_variant	MODIFIER	PLEKHM1		chr17_45439373_G_A_b38	PLEKHM1,KANSL1-AS1,MAPK8IP1P2,RP11-707O23.1,DND1P1,MAPK8IP1P1,RP11-259G18.3,LRRC37A4P,LINC02210,LRRC37A,MAPT,RP11-259G18.1
17	45439688	rs62064657	G	A	intron_variant	MODIFIER	PLEKHM1		chr17_45439688_G_A_b38	DND1P1,LINC02210,MAPT,LRRC37A,MAPK8IP1P2,RP11-259G18.1,LRRC37A4P,RP11-259G18.3,KANSL1-AS1,RP11-707O23.1,MAPK8IP1P1,PLEKHM1
17	45439886	rs35489312	T	C	intron_variant	MODIFIER	PLEKHM1		chr17_45439886_T_C_b38	LRRC37A4P,DND1P1,KANSL1-AS1,LRRC37A,RP11-259G18.3,MAPT,RP11-259G18.1,LINC02210,MAPK8IP1P1,RP11-707O23.1,PLEKHM1,MAPK8IP1P2
17	45442198	rs34887474	C	A	intron_variant	MODIFIER	PLEKHM1		chr17_45442198_C_A_b38	RP11-259G18.1,MAPK8IP1P1,MAPT,LRRC37A,LINC02210,PLEKHM1,DND1P1,RP11-707O23.1,LRRC37A4P,KANSL1-AS1,MAPK8IP1P2,RP11-259G18.3
17	45442752	rs2684641	A	G	intron_variant	MODIFIER	PLEKHM1		chr17_45442752_A_G_b38
17	45442906	rs62065374	G	A	intron_variant	MODIFIER	PLEKHM1		chr17_45442906_G_A_b38	RP11-259G18.3,LRRC37A,RP11-707O23.1,MAPT,LINC02210,DND1P1,MAPK8IP1P2,PLEKHM1,KANSL1-AS1,LRRC37A4P,RP11-259G18.1,MAPK8IP1P1
17	45443309	rs35329349	T	C	intron_variant	MODIFIER	PLEKHM1		chr17_45443309_T_C_b38
17	45443795	rs62065376	C	G	intron_variant	MODIFIER	PLEKHM1		chr17_45443795_C_G_b38
17	45443827	rs62065377	A	G	intron_variant	MODIFIER	PLEKHM1		chr17_45443827_A_G_b38
17	45444995	rs62065378	T	C	intron_variant	MODIFIER	PLEKHM1		chr17_45444995_T_C_b38	MAPK8IP1P2,RP11-259G18.3,PLEKHM1,DND1P1,LRRC37A4P,LRRC37A,RP11-259G18.1,LINC02210,RP11-707O23.1,MAPT,MAPK8IP1P1,KANSL1-AS1
17	45445409	rs67471653	TTGTG	T	intron_variant	MODIFIER	PLEKHM1		chr17_45445409_TTGTG_T_b38
17	45446019	rs149182889	T	TC	intron_variant	MODIFIER	PLEKHM1		chr17_45446019_T_TC_b38	LRRC37A4P,RP11-259G18.1,MAPK8IP1P1,PLEKHM1,KANSL1-AS1,RP11-707O23.1,MAPT,DND1P1,LRRC37A,LINC02210,RP11-259G18.3,MAPK8IP1P2
17	45447160	rs113575082	C	T	intron_variant	MODIFIER	PLEKHM1		chr17_45447160_C_T_b38	LRRC37A,MAPT,PLEKHM1,MAPK8IP1P2,RP11-707O23.1,DND1P1,RP11-259G18.3,LINC02210,MAPK8IP1P1,LRRC37A4P,RP11-259G18.1,KANSL1-AS1
17	45447656	rs71373572	G	A	intron_variant	MODIFIER	PLEKHM1		chr17_45447656_G_A_b38	MAPK8IP1P2,LRRC37A,MAPK8IP1P1,MAPT,RP11-259G18.1,LRRC37A4P,RP11-259G18.3,KANSL1-AS1,RP11-707O23.1,LINC02210,DND1P1,PLEKHM1
17	45447800	rs373607110	C	CT	intron_variant	MODIFIER	PLEKHM1		chr17_45447800_C_CT_b38
17	45447980	rs67974075	TAG	T	intron_variant	MODIFIER	PLEKHM1		chr17_45447980_TAG_T_b38	LINC02210,LRRC37A,RP11-259G18.3,LRRC37A4P,MAPK8IP1P1,RP11-259G18.1,DND1P1,RP11-707O23.1,KANSL1-AS1,MAPT,PLEKHM1,MAPK8IP1P2
17	45447999	rs62065379	C	T	intron_variant	MODIFIER	PLEKHM1		chr17_45447999_C_T_b38	RP11-259G18.3,RP11-259G18.1,LRRC37A4P,DND1P1,LRRC37A,LINC02210,MAPK8IP1P1,MAPT,RP11-707O23.1,KANSL1-AS1,PLEKHM1,MAPK8IP1P2
17	45449659	rs62065380	C	T	intron_variant	MODIFIER	PLEKHM1		chr17_45449659_C_T_b38	RP11-259G18.1,RP11-259G18.3,MAPK8IP1P1,RP11-707O23.1,MAPT,DND1P1,LRRC37A,KANSL1-AS1,PLEKHM1,LRRC37A4P,LINC02210,MAPK8IP1P2
17	45449957	rs112538459	C	T	intron_variant	MODIFIER	PLEKHM1		chr17_45449957_C_T_b38	LRRC37A,RP11-259G18.1,LINC02210,DND1P1,RP11-259G18.3,RP11-707O23.1,KANSL1-AS1,MAPT,PLEKHM1,MAPK8IP1P2,LRRC37A4P,MAPK8IP1P1
17	45451927	rs2077606	G	A	intron_variant	MODIFIER	PLEKHM1		chr17_45451927_G_A_b38	LINC02210,LRRC37A,DND1P1,RP11-707O23.1,MAPT,LRRC37A4P,RP11-259G18.3,RP11-259G18.1,KANSL1-AS1,MAPK8IP1P2,PLEKHM1,MAPK8IP1P1
17	45452321	rs1079434	T	C	intron_variant	MODIFIER	PLEKHM1		chr17_45452321_T_C_b38	RP11-707O23.1,RP11-259G18.1,DND1P1,LINC02210,LRRC37A4P,MAPK8IP1P2,MAPK8IP1P1,LRRC37A,KANSL1-AS1,RP11-259G18.3,MAPT,PLEKHM1
17	45452403	rs1079432	G	T	intron_variant	MODIFIER	PLEKHM1		chr17_45452403_G_T_b38	RP11-259G18.3,RP11-707O23.1,RP11-259G18.1,LINC02210,KANSL1-AS1,DND1P1,LRRC37A,MAPK8IP1P2,LRRC37A4P,MAPK8IP1P1,MAPT,PLEKHM1
17	45454560	rs2684504	C	T	intron_variant	MODIFIER	PLEKHM1		chr17_45454560_C_T_b38
17	45455438	rs62065384	C	T	intron_variant	MODIFIER	PLEKHM1		chr17_45455438_C_T_b38	RP11-259G18.3,LRRC37A,MAPK8IP1P2,DND1P1,MAPT,KANSL1-AS1,LRRC37A4P,RP11-707O23.1,RP11-259G18.1,MAPK8IP1P1,PLEKHM1,LINC02210
17	45456987	rs2960000	T	C	intron_variant	MODIFIER	PLEKHM1		chr17_45456987_T_C_b38
17	45457328	rs62065385	C	T	intron_variant	MODIFIER	PLEKHM1		chr17_45457328_C_T_b38	PLEKHM1,DND1P1,RP11-259G18.3,KANSL1-AS1,MAPK8IP1P2,RP11-259G18.1,MAPT,LRRC37A,RP11-707O23.1,MAPK8IP1P1,LRRC37A4P,LINC02210
17	45459042	rs55703888	C	T	intron_variant	MODIFIER	PLEKHM1		chr17_45459042_C_T_b38	RP11-259G18.1,DND1P1,PLEKHM1,LRRC37A4P,KANSL1-AS1,MAPT,MAPK8IP1P2,LINC02210,RP11-259G18.3,LRRC37A,RP11-707O23.1,MAPK8IP1P1
17	45459377	rs56005713	C	T	intron_variant	MODIFIER	PLEKHM1		chr17_45459377_C_T_b38	MAPT,PLEKHM1,RP11-259G18.1,KANSL1-AS1,MAPK8IP1P2,RP11-259G18.3,MAPK8IP1P1,LRRC37A4P,LINC02210,DND1P1,RP11-707O23.1,LRRC37A
17	45459604	rs56314414	G	A	intron_variant	MODIFIER	PLEKHM1		chr17_45459604_G_A_b38	PLEKHM1,MAPT,RP11-259G18.1,LRRC37A4P,KANSL1-AS1,LRRC37A,RP11-259G18.3,MAPK8IP1P2,MAPK8IP1P1,RP11-707O23.1,LINC02210,DND1P1
17	45460345	rs62065388	C	T	intron_variant	MODIFIER	PLEKHM1		chr17_45460345_C_T_b38	RP11-259G18.3,PLEKHM1,MAPK8IP1P2,MAPK8IP1P1,MAPT,RP11-259G18.1,KANSL1-AS1,LINC02210,LRRC37A,LRRC37A4P,DND1P1,RP11-707O23.1
17	45461157	rs111423688	G	A	intron_variant	MODIFIER	PLEKHM1		chr17_45461157_G_A_b38	PLEKHM1,MAPT,RP11-707O23.1,MAPK8IP1P2,DND1P1,LRRC37A4P,RP11-259G18.3,MAPK8IP1P1,RP11-259G18.1,KANSL1-AS1,LINC02210,LRRC37A
17	45461441	rs62065389	T	G	intron_variant	MODIFIER	PLEKHM1		chr17_45461441_T_G_b38	MAPK8IP1P2,KANSL1-AS1,DND1P1,RP11-707O23.1,LINC02210,LRRC37A4P,PLEKHM1,MAPT,RP11-259G18.1,LRRC37A,RP11-259G18.3,MAPK8IP1P1
17	45461625	rs62065390	G	A	intron_variant	MODIFIER	PLEKHM1		chr17_45461625_G_A_b38	PLEKHM1,LRRC37A,RP11-707O23.1,RP11-259G18.3,RP11-259G18.1,MAPK8IP1P2,LRRC37A4P,KANSL1-AS1,MAPT,DND1P1,LINC02210,MAPK8IP1P1
17	45461627	rs62065391	G	C	intron_variant	MODIFIER	PLEKHM1		chr17_45461627_G_C_b38	LRRC37A,RP11-259G18.1,MAPT,DND1P1,PLEKHM1,LINC02210,RP11-259G18.3,LRRC37A4P,MAPK8IP1P2,KANSL1-AS1,MAPK8IP1P1,RP11-707O23.1
17	45461669	rs62065392	G	A	intron_variant	MODIFIER	PLEKHM1		chr17_45461669_G_A_b38	LRRC37A,MAPK8IP1P1,RP11-707O23.1,KANSL1-AS1,RP11-259G18.1,LINC02210,DND1P1,MAPT,RP11-259G18.3,LRRC37A4P,PLEKHM1,MAPK8IP1P2
17	45462071	rs1971631	C	G	intron_variant	MODIFIER	PLEKHM1		chr17_45462071_C_G_b38	PLEKHM1,RP11-259G18.3,MAPT,LINC02210,RP11-707O23.1,LRRC37A,MAPK8IP1P2,MAPK8IP1P1,RP11-259G18.1,DND1P1,KANSL1-AS1,LRRC37A4P
17	45462357	rs2684526	C	T	intron_variant	MODIFIER	PLEKHM1		chr17_45462357_C_T_b38
17	45462602	rs4325608	G	A	intron_variant	MODIFIER	PLEKHM1		chr17_45462602_G_A_b38	PLEKHM1,RP11-259G18.1,KANSL1-AS1,RP11-259G18.3,MAPK8IP1P2,DND1P1,RP11-707O23.1,LRRC37A,MAPT,LINC02210,MAPK8IP1P1,LRRC37A4P
17	45462907	rs62065394	C	A	intron_variant	MODIFIER	PLEKHM1		chr17_45462907_C_A_b38	PLEKHM1,LINC02210,KANSL1-AS1,RP11-707O23.1,LRRC37A4P,DND1P1,MAPK8IP1P2,MAPK8IP1P1,RP11-259G18.3,LRRC37A,MAPT,RP11-259G18.1
17	45463106	rs148269941	A	T	intron_variant	MODIFIER	PLEKHM1		chr17_45463106_A_T_b38
17	45463366	rs2905465	T	C	intron_variant	MODIFIER	PLEKHM1		chr17_45463366_T_C_b38
17	45464261	rs2139890	C	A	intron_variant	MODIFIER	PLEKHM1		chr17_45464261_C_A_b38	PLEKHM1,RP11-259G18.1,DND1P1,RP11-707O23.1,LINC02210,MAPT,KANSL1-AS1,MAPK8IP1P1,LRRC37A4P,LRRC37A,RP11-259G18.3,MAPK8IP1P2
17	45464290	rs3946526	C	T	intron_variant	MODIFIER	PLEKHM1		chr17_45464290_C_T_b38	MAPK8IP1P1,PLEKHM1,LINC02210,KANSL1-AS1,RP11-707O23.1,MAPK8IP1P2,MAPT,LRRC37A4P,RP11-259G18.3,DND1P1,RP11-259G18.1,LRRC37A
17	45464671	rs62065395	T	C	intron_variant	MODIFIER	PLEKHM1		chr17_45464671_T_C_b38
17	45465717	rs7219532	T	A	intron_variant	MODIFIER	PLEKHM1		chr17_45465717_T_A_b38
17	45465841	rs62065396	T	C	intron_variant	MODIFIER	PLEKHM1		chr17_45465841_T_C_b38	MAPK8IP1P1,KANSL1-AS1,RP11-259G18.1,MAPK8IP1P2,DND1P1,LRRC37A,PLEKHM1,RP11-259G18.3,LRRC37A4P,RP11-707O23.1,LINC02210,MAPT
17	45466840	rs2959992	G	C	intron_variant	MODIFIER	PLEKHM1		chr17_45466840_G_C_b38
17	45467013	rs55663797	G	A	intron_variant	MODIFIER	PLEKHM1		chr17_45467013_G_A_b38	LRRC37A,LINC02210,MAPK8IP1P1,PLEKHM1,MAPT,DND1P1,RP11-707O23.1,LRRC37A4P,RP11-259G18.3,KANSL1-AS1,RP11-259G18.1,MAPK8IP1P2
17	45468527	rs1879581	T	C	synonymous_variant	LOW	PLEKHM1	p.Thr330Thr	chr17_45468527_T_C_b38	LRRC37A4P,LINC02210,RP11-707O23.1,PLEKHM1,MAPT,MAPK8IP1P2,DND1P1,LRRC37A,MAPK8IP1P1,RP11-259G18.3,RP11-259G18.1,KANSL1-AS1
17	45468691	rs62065399	G	T	intron_variant	MODIFIER	PLEKHM1		chr17_45468691_G_T_b38	LRRC37A,MAPK8IP1P1,PLEKHM1,LINC02210,RP11-259G18.1,DND1P1,RP11-707O23.1,RP11-259G18.3,KANSL1-AS1,LRRC37A4P,MAPT,MAPK8IP1P2
17	45470955	rs55930887	T	C	downstream_gene_variant	MODIFIER	MIR4315-1		chr17_45470955_T_C_b38	LINC02210,LRRC37A,LRRC37A4P,RP11-259G18.3,DND1P1,RP11-259G18.1,MAPK8IP1P1,KANSL1-AS1,RP11-707O23.1,MAPK8IP1P2,PLEKHM1,MAPT
17	45471058	rs55671319	A	G	downstream_gene_variant	MODIFIER	MIR4315-1		chr17_45471058_A_G_b38	LRRC37A,DND1P1,LRRC37A4P,MAPT,RP11-259G18.3,LINC02210,MAPK8IP1P1,KANSL1-AS1,RP11-259G18.1,RP11-707O23.1,MAPK8IP1P2,PLEKHM1
17	45471115	rs55652155	A	G	downstream_gene_variant	MODIFIER	MIR4315-1		chr17_45471115_A_G_b38	MAPK8IP1P1,RP11-707O23.1,LRRC37A,RP11-259G18.3,PLEKHM1,MAPK8IP1P2,LRRC37A4P,LINC02210,DND1P1,MAPT,KANSL1-AS1,RP11-259G18.1
17	45472160	rs17631676	A	G	downstream_gene_variant	MODIFIER	MIR4315-1		chr17_45472160_A_G_b38
17	45472242	rs149366495	G	A	downstream_gene_variant	MODIFIER	MIR4315-1		chr17_45472242_G_A_b38	LRRC37A,RP11-259G18.3,LRRC37A4P,MAPT,MAPK8IP1P1,RP11-707O23.1,PLEKHM1,LINC02210,MAPK8IP1P2,DND1P1,KANSL1-AS1,RP11-259G18.1
17	45472741	rs2090847	A	G	downstream_gene_variant	MODIFIER	MIR4315-1		chr17_45472741_A_G_b38	MAPK8IP1P1,RP11-259G18.1,MAPK8IP1P2,LINC02210,LRRC37A,PLEKHM1,LRRC37A4P,MAPT,RP11-707O23.1,KANSL1-AS1,RP11-259G18.3,DND1P1
17	45473717	rs55746869	C	T	downstream_gene_variant	MODIFIER	MIR4315-1		chr17_45473717_C_T_b38	KANSL1-AS1,MAPK8IP1P1,RP11-259G18.3,LRRC37A4P,RP11-259G18.1,LINC02210,MAPT,LRRC37A,DND1P1,PLEKHM1,RP11-707O23.1,MAPK8IP1P2
17	45473785	rs12950965	C	G	downstream_gene_variant	MODIFIER	MIR4315-1		chr17_45473785_C_G_b38	MAPK8IP1P2,DND1P1,KANSL1-AS1,MAPK8IP1P1,LRRC37A,PLEKHM1,RP11-707O23.1,RP11-259G18.3,LRRC37A4P,RP11-259G18.1,MAPT,LINC02210
17	45473955	rs56015792	G	C	downstream_gene_variant	MODIFIER	MIR4315-1		chr17_45473955_G_C_b38	LRRC37A4P,LINC02210,KANSL1-AS1,MAPK8IP1P1,LRRC37A,RP11-259G18.1,PLEKHM1,MAPT,MAPK8IP1P2,RP11-707O23.1,RP11-259G18.3,DND1P1
17	45474157	rs62065403	T	C	downstream_gene_variant	MODIFIER	MIR4315-1		chr17_45474157_T_C_b38	MAPK8IP1P1,LINC02210,LRRC37A4P,PLEKHM1,LRRC37A,RP11-259G18.3,RP11-259G18.1,DND1P1,RP11-707O23.1,MAPK8IP1P2,MAPT,KANSL1-AS1
17	45474180	rs77132763	C	T	downstream_gene_variant	MODIFIER	MIR4315-1		chr17_45474180_C_T_b38	LRRC37A,RP11-259G18.1,RP11-259G18.3,DND1P1,LINC02210,MAPT,LRRC37A4P,KANSL1-AS1,PLEKHM1,RP11-707O23.1,MAPK8IP1P1,MAPK8IP1P2
17	45474247	rs62065404	C	T	downstream_gene_variant	MODIFIER	MIR4315-1		chr17_45474247_C_T_b38	RP11-259G18.3,RP11-259G18.1,LINC02210,RP11-707O23.1,LRRC37A,KANSL1-AS1,MAPT,MAPK8IP1P2,DND1P1,LRRC37A4P,MAPK8IP1P1,PLEKHM1
17	45475171	rs71238846	G	A	synonymous_variant	LOW	PLEKHM1	p.Cys284Cys	chr17_45475171_G_A_b38	RP11-259G18.3,KANSL1-AS1,MAPK8IP1P1,MAPT,LRRC37A,LINC02210,PLEKHM1,LRRC37A4P,RP11-259G18.1,DND1P1,RP11-707O23.1,MAPK8IP1P2
17	45475351	rs12452076	G	C	synonymous_variant	LOW	PLEKHM1	p.Ser224Ser	chr17_45475351_G_C_b38	LRRC37A4P,MAPT,KANSL1-AS1,LINC02210,DND1P1,LRRC37A,MAPK8IP1P2,RP11-259G18.1,PLEKHM1,MAPK8IP1P1,RP11-259G18.3,RP11-707O23.1
17	45475446	rs2521859	A	G	synonymous_variant	LOW	PLEKHM1	p.Leu193Leu	chr17_45475446_A_G_b38
17	45475555	rs12452273	C	T	synonymous_variant	LOW	PLEKHM1	p.Arg156Arg	chr17_45475555_C_T_b38	KANSL1-AS1,LRRC37A,MAPT,RP11-707O23.1,MAPK8IP1P1,RP11-259G18.1,DND1P1,PLEKHM1,RP11-259G18.3,MAPK8IP1P2,LRRC37A4P,LINC02210
17	45476130	rs371165877	AAT	A	upstream_gene_variant	MODIFIER	MIR4315-1		chr17_45476130_AAT_A_b38
17	45476198	rs370357825	TTA	T	upstream_gene_variant	MODIFIER	MIR4315-1		chr17_45476198_TTA_T_b38
17	45477887	rs56192752	A	G	upstream_gene_variant	MODIFIER	MIR4315-1		chr17_45477887_A_G_b38	LRRC37A4P,LINC02210,MAPT,DND1P1,RP11-259G18.1,RP11-707O23.1,KANSL1-AS1,MAPK8IP1P2,MAPK8IP1P1,LRRC37A,RP11-259G18.3,PLEKHM1
17	45479286	rs62065436	G	A	upstream_gene_variant	MODIFIER	MIR4315-1		chr17_45479286_G_A_b38	LINC02210,MAPT,LRRC37A4P,RP11-259G18.1,KANSL1-AS1,RP11-259G18.3,DND1P1,MAPK8IP1P1,PLEKHM1,LRRC37A,MAPK8IP1P2,RP11-707O23.1
17	45479441	rs55925547	T	C	upstream_gene_variant	MODIFIER	MIR4315-1		chr17_45479441_T_C_b38	PLEKHM1,RP11-707O23.1,RP11-259G18.3,LRRC37A,DND1P1,MAPK8IP1P1,RP11-259G18.1,MAPT,KANSL1-AS1,MAPK8IP1P2,LRRC37A4P,LINC02210
17	45479496	rs56159231	C	T	upstream_gene_variant	MODIFIER	MIR4315-1		chr17_45479496_C_T_b38	DND1P1,RP11-259G18.1,LRRC37A,RP11-259G18.3,MAPT,RP11-707O23.1,PLEKHM1,MAPK8IP1P2,MAPK8IP1P1,LRRC37A4P,KANSL1-AS1,LINC02210
17	45479616	rs55643511	G	A	upstream_gene_variant	MODIFIER	MIR4315-1		chr17_45479616_G_A_b38	LRRC37A4P,LRRC37A,PLEKHM1,MAPT,RP11-259G18.3,RP11-259G18.1,RP11-707O23.1,MAPK8IP1P2,KANSL1-AS1,DND1P1,MAPK8IP1P1,LINC02210
17	45480246	rs62065437	G	A	upstream_gene_variant	MODIFIER	MIR4315-1		chr17_45480246_G_A_b38	KANSL1-AS1,LINC02210,LRRC37A4P,MAPK8IP1P2,RP11-707O23.1,DND1P1,PLEKHM1,RP11-259G18.3,RP11-259G18.1,MAPK8IP1P1,LRRC37A,MAPT
17	45480482	rs552113286	TCAAAAAAA	T	intron_variant	MODIFIER	PLEKHM1		chr17_45480482_TCAAAAAAA_T_b38	MAPK8IP1P2,MAPK8IP1P1,RP11-707O23.1,PLEKHM1,LRRC37A4P,KANSL1-AS1,LRRC37A,MAPT,LINC02210,DND1P1,RP11-259G18.3,RP11-259G18.1
17	45480726	rs62065438	C	T	intron_variant	MODIFIER	PLEKHM1		chr17_45480726_C_T_b38	MAPT,DND1P1,MAPK8IP1P2,LRRC37A4P,LRRC37A,MAPK8IP1P1,RP11-707O23.1,RP11-259G18.1,LINC02210,RP11-259G18.3,KANSL1-AS1,PLEKHM1
17	45485727	rs62065441	A	G	intron_variant	MODIFIER	PLEKHM1		chr17_45485727_A_G_b38	MAPK8IP1P2,LRRC37A,RP11-259G18.1,MAPK8IP1P1,RP11-707O23.1,PLEKHM1,LINC02210,MAPT,KANSL1-AS1,RP11-259G18.3,LRRC37A4P,DND1P1
17	45485938	rs112275793	A	C	intron_variant	MODIFIER	PLEKHM1		chr17_45485938_A_C_b38	RP11-707O23.1,DND1P1,LRRC37A4P,KANSL1-AS1,LRRC37A,MAPK8IP1P2,RP11-259G18.3,MAPK8IP1P1,MAPT,RP11-259G18.1,LINC02210,PLEKHM1
17	45485939	rs112995489	T	G	intron_variant	MODIFIER	PLEKHM1		chr17_45485939_T_G_b38	LRRC37A4P,RP11-707O23.1,PLEKHM1,LRRC37A,RP11-259G18.1,MAPT,MAPK8IP1P1,DND1P1,LINC02210,MAPK8IP1P2,RP11-259G18.3,KANSL1-AS1
17	45485983	rs111960572	G	A	intron_variant	MODIFIER	PLEKHM1		chr17_45485983_G_A_b38	MAPT,LINC02210,RP11-707O23.1,DND1P1,LRRC37A4P,LRRC37A,PLEKHM1,KANSL1-AS1,MAPK8IP1P1,RP11-259G18.1,MAPK8IP1P2,RP11-259G18.3
17	45486528	rs62065442	T	C	intron_variant	MODIFIER	PLEKHM1		chr17_45486528_T_C_b38	MAPK8IP1P2,RP11-707O23.1,MAPT,MAPK8IP1P1,RP11-259G18.1,LINC02210,LRRC37A4P,PLEKHM1,KANSL1-AS1,DND1P1,LRRC37A,RP11-259G18.3
17	45486856	rs9899111	T	G	intron_variant	MODIFIER	PLEKHM1		chr17_45486856_T_G_b38	MAPK8IP1P1,MAPK8IP1P2,LRRC37A4P,LINC02210,RP11-259G18.1,DND1P1,RP11-259G18.3,MAPT,KANSL1-AS1,LRRC37A,RP11-707O23.1,PLEKHM1
17	45486991	rs62065443	C	T	intron_variant	MODIFIER	PLEKHM1		chr17_45486991_C_T_b38	RP11-259G18.3,KANSL1-AS1,MAPK8IP1P2,LINC02210,MAPT,DND1P1,RP11-707O23.1,LRRC37A,RP11-259G18.1,LRRC37A4P,MAPK8IP1P1,PLEKHM1
17	45488233	rs62065444	T	C	intron_variant	MODIFIER	PLEKHM1		chr17_45488233_T_C_b38	LRRC37A,KANSL1-AS1,LINC02210,LRRC37A4P,MAPK8IP1P2,MAPK8IP1P1,RP11-259G18.1,RP11-259G18.3,MAPT,PLEKHM1,DND1P1,RP11-707O23.1
17	45488474	rs62065445	G	A	intron_variant	MODIFIER	PLEKHM1		chr17_45488474_G_A_b38	MAPT,RP11-259G18.3,LRRC37A,LRRC37A4P,MAPK8IP1P1,DND1P1,KANSL1-AS1,RP11-259G18.1,MAPK8IP1P2,PLEKHM1,LINC02210,RP11-707O23.1
17	45489565	rs3972613	A	G	intron_variant	MODIFIER	PLEKHM1		chr17_45489565_A_G_b38
17	45489809	rs1879585	T	G	intron_variant	MODIFIER	PLEKHM1		chr17_45489809_T_G_b38	RP11-259G18.1,PLEKHM1,MAPK8IP1P1,KANSL1-AS1,LRRC37A4P,LRRC37A,LINC02210,MAPK8IP1P2,RP11-707O23.1,RP11-259G18.3,DND1P1,MAPT
17	45489971	rs1879586	C	G	intron_variant	MODIFIER	PLEKHM1		chr17_45489971_C_G_b38	LRRC37A,LINC02210,PLEKHM1,MAPK8IP1P1,MAPK8IP1P2,RP11-259G18.3,MAPT,RP11-707O23.1,RP11-259G18.1,KANSL1-AS1,LRRC37A4P,DND1P1
17	45490912	rs371185851	T	TGA	upstream_gene_variant	MODIFIER	PLEKHM1		chr17_45490912_T_TGA_b38
17	45490914	rs559943616	G	GA	upstream_gene_variant	MODIFIER	PLEKHM1		chr17_45490914_G_GA_b38
17	45491562	rs111392251	T	A	upstream_gene_variant	MODIFIER	PLEKHM1		chr17_45491562_T_A_b38
17	45491635	rs67553647	CA	C	upstream_gene_variant	MODIFIER	PLEKHM1		chr17_45491635_CA_C_b38	PLEKHM1,LINC02210,RP11-259G18.3,MAPT,LRRC37A,RP11-259G18.1,DND1P1,MAPK8IP1P1,MAPK8IP1P2,RP11-707O23.1,LRRC37A4P,KANSL1-AS1
17	45491717	rs62065447	C	T	upstream_gene_variant	MODIFIER	PLEKHM1		chr17_45491717_C_T_b38	DND1P1,LRRC37A,MAPK8IP1P2,KANSL1-AS1,RP11-707O23.1,RP11-259G18.1,MAPT,RP11-259G18.3,LRRC37A4P,MAPK8IP1P1,LINC02210,PLEKHM1
17	45491879	rs113322852	T	A	upstream_gene_variant	MODIFIER	PLEKHM1		chr17_45491879_T_A_b38	LRRC37A,MAPK8IP1P1,MAPT,KANSL1-AS1,DND1P1,RP11-259G18.3,PLEKHM1,RP11-707O23.1,LINC02210,LRRC37A4P,RP11-259G18.1,MAPK8IP1P2
17	45492404	rs62065448	C	T	upstream_gene_variant	MODIFIER	PLEKHM1		chr17_45492404_C_T_b38	KANSL1,MAPT,LRRC37A4P,RP11-707O23.1,RP11-259G18.3,LRRC37A,PLEKHM1,MAPK8IP1P1,KANSL1-AS1,LINC02210,RP11-259G18.1,DND1P1,MAPK8IP1P2
17	45492543	rs62065449	T	C	upstream_gene_variant	MODIFIER	PLEKHM1		chr17_45492543_T_C_b38
17	45493041	rs62065450	C	T	upstream_gene_variant	MODIFIER	PLEKHM1		chr17_45493041_C_T_b38	RP11-707O23.1,KANSL1-AS1,RP11-259G18.3,RP11-259G18.1,LRRC37A4P,MAPT,LINC02210,MAPK8IP1P2,PLEKHM1,LRRC37A,DND1P1,MAPK8IP1P1
17	45493314	rs1879582	C	T	upstream_gene_variant	MODIFIER	PLEKHM1		chr17_45493314_C_T_b38	KANSL1-AS1,RP11-259G18.3,MAPT,RP11-707O23.1,DND1P1,LINC02210,PLEKHM1,LRRC37A,LRRC37A4P,RP11-259G18.1,MAPK8IP1P1,MAPK8IP1P2
17	45493527	rs1879583	C	T	upstream_gene_variant	MODIFIER	PLEKHM1		chr17_45493527_C_T_b38	RP11-259G18.3,PLEKHM1,LRRC37A,RP11-707O23.1,LRRC37A4P,MAPT,MAPK8IP1P2,RP11-259G18.1,MAPK8IP1P1,LINC02210,DND1P1,KANSL1-AS1
17	45495053	rs56328224	C	T	upstream_gene_variant	MODIFIER	PLEKHM1		chr17_45495053_C_T_b38	RP11-798G7.8,RP11-259G18.3,KANSL1,LRRC37A4P,RP11-259G18.1,DND1P1,PLEKHM1,LRRC37A,LINC02210,MAPT,RP11-707O23.1,KANSL1-AS1,MAPK8IP1P2,MAPK8IP1P1
17	45495530	rs5026246	T	G	upstream_gene_variant	MODIFIER	PLEKHM1		chr17_45495530_T_G_b38	RP11-259G18.3,MAPT,LRRC37A,RP11-798G7.8,RP11-259G18.1,MAPK8IP1P2,LINC02210,RP11-707O23.1,LRRC37A4P,PLEKHM1,KANSL1-AS1,KANSL1,MAPK8IP1P1,DND1P1
17	45495695	rs62065452	T	C	upstream_gene_variant	MODIFIER	PLEKHM1		chr17_45495695_T_C_b38
17	45495865	rs2903705	C	G	intergenic_region	MODIFIER	PLEKHM1-LRRC37A4P		chr17_45495865_C_G_b38	KANSL1,RP11-707O23.1,MAPK8IP1P2,LRRC37A4P,RP11-259G18.3,MAPT,LINC02210,MAPK8IP1P1,RP11-259G18.1,RP11-798G7.8,LRRC37A,PLEKHM1,DND1P1,KANSL1-AS1
17	45496053	rs62065453	C	T	intergenic_region	MODIFIER	PLEKHM1-LRRC37A4P		chr17_45496053_C_T_b38	RP11-798G7.8,KANSL1,MAPT,RP11-259G18.3,MAPK8IP1P1,LRRC37A,MAPK8IP1P2,RP11-259G18.1,DND1P1,LRRC37A4P,LINC02210,KANSL1-AS1,PLEKHM1,RP11-707O23.1
17	45496283	rs188710438	C	T	intergenic_region	MODIFIER	PLEKHM1-LRRC37A4P		chr17_45496283_C_T_b38
17	45496650	rs2684670	A	G	intergenic_region	MODIFIER	PLEKHM1-LRRC37A4P		chr17_45496650_A_G_b38
17	45496863	rs189777036	T	C	intergenic_region	MODIFIER	PLEKHM1-LRRC37A4P		chr17_45496863_T_C_b38
17	45497245	rs62065457	G	A	intergenic_region	MODIFIER	PLEKHM1-LRRC37A4P		chr17_45497245_G_A_b38
17	45497569	rs62066460	C	T	intergenic_region	MODIFIER	PLEKHM1-LRRC37A4P		chr17_45497569_C_T_b38
17	45498086	rs566127718	A	G	intergenic_region	MODIFIER	PLEKHM1-LRRC37A4P		chr17_45498086_A_G_b38
17	45498580	rs112556326	G	T	intergenic_region	MODIFIER	PLEKHM1-LRRC37A4P		chr17_45498580_G_T_b38	MAPK8IP1P2,LINC02210,MAPT,KANSL1,RP11-259G18.1,LRRC37A4P,RP11-798G7.8,KANSL1-AS1,RP11-259G18.3,LRRC37A,PLEKHM1,MAPK8IP1P1,RP11-707O23.1,DND1P1
17	45498680	rs200133133	T	TG	intergenic_region	MODIFIER	PLEKHM1-LRRC37A4P		chr17_45498680_T_TG_b38
17	45577102	rs62064364	C	T	intergenic_region	MODIFIER	LRRC37A4P-LOC644172		chr17_45577102_C_T_b38	LINC02210,RP11-798G7.8,MAPK8IP1P2,FAM215B,LRRC37A2,PLEKHM1,RP11-259G18.1,KANSL1,LRRC37A,LRRC37A4P,MAPT,RP11-259G18.3,KANSL1-AS1,RP11-707O23.1,MAPK8IP1P1,DND1P1
17	45578810	rs1724438	C	A	intergenic_region	MODIFIER	LRRC37A4P-LOC644172		chr17_45578810_C_A_b38
17	45579529	rs2463519	G	A	intergenic_region	MODIFIER	LRRC37A4P-LOC644172		chr17_45579529_G_A_b38
17	45580027	rs2693362	A	G	intergenic_region	MODIFIER	LRRC37A4P-LOC644172		chr17_45580027_A_G_b38
17	45580074	rs2668674	C	G	intergenic_region	MODIFIER	LRRC37A4P-LOC644172		chr17_45580074_C_G_b38
17	45581043	rs769375	G	A	intergenic_region	MODIFIER	LRRC37A4P-LOC644172		chr17_45581043_G_A_b38
17	45581150	rs1724433	C	T	intergenic_region	MODIFIER	LRRC37A4P-LOC644172		chr17_45581150_C_T_b38	LINC02210,RP11-259G18.1,LRRC37A,KANSL1-AS1,MAPK8IP1P2,MAPK8IP1P1,RP11-798G7.8,KANSL1,LRRC37A2,DND1P1,PLEKHM1,MAPT,FAM215B,RP11-259G18.3,LRRC37A4P,RP11-707O23.1,ARL17A
17	45581412	rs2668677	C	A	intergenic_region	MODIFIER	LRRC37A4P-LOC644172		chr17_45581412_C_A_b38
17	45581885	rs2942189	C	A	intergenic_region	MODIFIER	LRRC37A4P-LOC644172		chr17_45581885_C_A_b38	MAPK8IP1P1,RP11-798G7.8,MAPT,LRRC37A,KANSL1-AS1,PLEKHM1,MAPK8IP1P2,LRRC37A2,KANSL1,ARL17A,DND1P1,RP11-707O23.1,RP11-259G18.1,RP11-259G18.3,LRRC37A4P,LINC02210,FAM215B
17	45582160	rs2668679	C	T	intergenic_region	MODIFIER	LRRC37A4P-LOC644172		chr17_45582160_C_T_b38
17	45582372	rs1971374	T	C	intergenic_region	MODIFIER	LRRC37A4P-LOC644172		chr17_45582372_T_C_b38
17	45582609	rs2668680	T	C	intergenic_region	MODIFIER	LRRC37A4P-LOC644172		chr17_45582609_T_C_b38
17	45582843	rs1813014	C	A	intergenic_region	MODIFIER	LRRC37A4P-LOC644172		chr17_45582843_C_A_b38
17	45584012	rs1624697	C	T	intergenic_region	MODIFIER	LRRC37A4P-LOC644172		chr17_45584012_C_T_b38	MAPK8IP1P1,FAM215B,MAPK8IP1P2,KANSL1-AS1,LRRC37A,RP11-259G18.3,LINC02210,ARL17A,RP11-259G18.1,RP11-798G7.8,MAPT,KANSL1,LRRC37A4P,LRRC37A2,PLEKHM1,RP11-707O23.1,DND1P1
17	45584385	rs2693359	T	A	intergenic_region	MODIFIER	LRRC37A4P-LOC644172		chr17_45584385_T_A_b38
17	45584435	rs2668699	T	G	intergenic_region	MODIFIER	LRRC37A4P-LOC644172		chr17_45584435_T_G_b38
17	45584593	rs1724430	T	C	intergenic_region	MODIFIER	LRRC37A4P-LOC644172		chr17_45584593_T_C_b38
17	45584654	rs1724429	A	G	intergenic_region	MODIFIER	LRRC37A4P-LOC644172		chr17_45584654_A_G_b38
17	45585803	rs62064388	T	C	intergenic_region	MODIFIER	LRRC37A4P-LOC644172		chr17_45585803_T_C_b38
17	45585847	rs530808688	C	CA	intergenic_region	MODIFIER	LRRC37A4P-LOC644172		chr17_45585847_C_CA_b38
17	45585881	rs1724390	C	A	intergenic_region	MODIFIER	LRRC37A4P-LOC644172		chr17_45585881_C_A_b38	KANSL1,FAM215B,RP11-259G18.3,LRRC37A,LINC02210,RP11-259G18.1,PLEKHM1,MAPK8IP1P1,RP11-707O23.1,MAPT,LRRC37A2,KANSL1-AS1,MAPK8IP1P2,RP11-798G7.8,DND1P1,ARL17A,LRRC37A4P
17	45586089	rs377112142	C	CT	intergenic_region	MODIFIER	LRRC37A4P-LOC644172		chr17_45586089_C_CT_b38
17	45586414	rs1724394	C	G	intergenic_region	MODIFIER	LRRC37A4P-LOC644172		chr17_45586414_C_G_b38	MAPK8IP1P1,DND1P1,LRRC37A4P,RP11-259G18.3,MAPK8IP1P2,KANSL1-AS1,PLEKHM1,LRRC37A2,LINC02210,RP11-707O23.1
17	45586477	rs62064389	C	T	intergenic_region	MODIFIER	LRRC37A4P-LOC644172		chr17_45586477_C_T_b38
17	45586865	rs1706741	T	G	intergenic_region	MODIFIER	LRRC37A4P-LOC644172		chr17_45586865_T_G_b38
17	45586969	rs62064391	C	G	intergenic_region	MODIFIER	LRRC37A4P-LOC644172		chr17_45586969_C_G_b38
17	45587612	rs111390638	A	G	intergenic_region	MODIFIER	LRRC37A4P-LOC644172		chr17_45587612_A_G_b38
17	45587956	rs2462833	C	T	intergenic_region	MODIFIER	LRRC37A4P-LOC644172		chr17_45587956_C_T_b38	LINC02210,MAPK8IP1P2,RP11-798G7.8,MAPK8IP1P1,LRRC37A2,FAM215B,PLEKHM1,LRRC37A,ARL17A,RP11-259G18.3,KANSL1,RP11-259G18.1,DND1P1,LRRC37A4P,MAPT,RP11-707O23.1,KANSL1-AS1
17	45587977	rs62064393	T	G	intergenic_region	MODIFIER	LRRC37A4P-LOC644172		chr17_45587977_T_G_b38	MAPK8IP1P1,FAM215B,LRRC37A,PLEKHM1,MAPT,RP11-259G18.1,DND1P1,RP11-259G18.3,KANSL1-AS1,RP11-798G7.8,LINC02210,MAPK8IP1P2,ARL17A,KANSL1,RP11-707O23.1,LRRC37A2,LRRC37A4P
17	45588013	rs62064394	T	C	intergenic_region	MODIFIER	LRRC37A4P-LOC644172		chr17_45588013_T_C_b38
17	45588102	rs2458198	T	G	intergenic_region	MODIFIER	LRRC37A4P-LOC644172		chr17_45588102_T_G_b38	LRRC37A4P,MAPK8IP1P2,RP11-707O23.1,PLEKHM1,RP11-259G18.1,KANSL1-AS1,KANSL1,RP11-259G18.3,LINC02210,FAM215B,RP11-798G7.8,LRRC37A2,MAPT,ARL17A,MAPK8IP1P1,DND1P1,LRRC37A
17	45588443	rs1724397	C	T	intergenic_region	MODIFIER	LRRC37A4P-LOC644172		chr17_45588443_C_T_b38	DND1P1,RP11-707O23.1,FAM215B,PLEKHM1,MAPK8IP1P2,LRRC37A2,LRRC37A4P,MAPT,KANSL1-AS1,ARL17A,MAPK8IP1P1,KANSL1,LINC02210,RP11-798G7.8,RP11-259G18.3,RP11-259G18.1,LRRC37A
17	45588472	rs1724398	A	G	intergenic_region	MODIFIER	LRRC37A4P-LOC644172		chr17_45588472_A_G_b38	LRRC37A4P,PLEKHM1,MAPK8IP1P2,LINC02210,RP11-259G18.3,FAM215B,KANSL1-AS1,RP11-707O23.1,MAPT,LRRC37A,DND1P1,KANSL1,MAPK8IP1P1,ARL17A,LRRC37A2,RP11-798G7.8,RP11-259G18.1
17	45588540	rs1724399	C	G	intergenic_region	MODIFIER	LRRC37A4P-LOC644172		chr17_45588540_C_G_b38
17	45588635	rs62064395	A	C	intergenic_region	MODIFIER	LRRC37A4P-LOC644172		chr17_45588635_A_C_b38
17	45588636	rs367637729	AT	A	intergenic_region	MODIFIER	LRRC37A4P-LOC644172		chr17_45588636_AT_A_b38
17	45588878	rs2950009	A	G	intergenic_region	MODIFIER	LRRC37A4P-LOC644172		chr17_45588878_A_G_b38
17	45588885	rs2950010	C	G	intergenic_region	MODIFIER	LRRC37A4P-LOC644172		chr17_45588885_C_G_b38
17	45589019	rs2950011	C	T	intergenic_region	MODIFIER	LRRC37A4P-LOC644172		chr17_45589019_C_T_b38
17	45589065	rs62064409	T	C	intergenic_region	MODIFIER	LRRC37A4P-LOC644172		chr17_45589065_T_C_b38	LINC02210,LRRC37A2,KANSL1-AS1,MAPK8IP1P2,MAPT,RP11-259G18.3,RP11-259G18.1,KANSL1,PLEKHM1,RP11-707O23.1,FAM215B,RP11-798G7.8,MAPK8IP1P1,ARL17A,DND1P1,LRRC37A,LRRC37A4P
17	45589126	rs112010353	C	T	intergenic_region	MODIFIER	LRRC37A4P-LOC644172		chr17_45589126_C_T_b38	LRRC37A4P,RP11-798G7.8,PLEKHM1,FAM215B,MAPT,KANSL1-AS1,DND1P1,RP11-259G18.3,LINC02210,RP11-259G18.1,MAPK8IP1P2,KANSL1,MAPK8IP1P1,RP11-707O23.1,LRRC37A2,LRRC37A,ARL17A
17	45589145	rs2693349	A	T	intergenic_region	MODIFIER	LRRC37A4P-LOC644172		chr17_45589145_A_T_b38	MAPT,PLEKHM1,DND1P1,RP11-707O23.1,FAM215B,MAPK8IP1P1,LINC02210,RP11-798G7.8,RP11-259G18.1,LRRC37A4P,MAPK8IP1P2,LRRC37A2,KANSL1,ARL17A,RP11-259G18.3,LRRC37A,KANSL1-AS1
17	45589454	rs2469938	G	A	intergenic_region	MODIFIER	LRRC37A4P-LOC644172		chr17_45589454_G_A_b38
17	45589540	rs2696425	G	C	intergenic_region	MODIFIER	LRRC37A4P-LOC644172		chr17_45589540_G_C_b38	DND1P1,RP11-259G18.3,KANSL1-AS1,KANSL1,PLEKHM1,RP11-707O23.1,MAPK8IP1P1,FAM215B,MAPT,LRRC37A2,LRRC37A,LINC02210,ARL17A,RP11-259G18.1,RP11-798G7.8,MAPK8IP1P2,LRRC37A4P
17	45589999	rs2950012	T	C	intergenic_region	MODIFIER	LRRC37A4P-LOC644172		chr17_45589999_T_C_b38	KANSL1-AS1,ARL17A,MAPK8IP1P1,KANSL1,FAM215B,RP11-259G18.1,LRRC37A,MAPT,RP11-707O23.1,LRRC37A4P,LINC02210,RP11-259G18.3,PLEKHM1,RP11-798G7.8,LRRC37A2,DND1P1,MAPK8IP1P2
17	45590047	rs56310117	CTT	C	intergenic_region	MODIFIER	LRRC37A4P-LOC644172		chr17_45590047_CTT_C_b38
17	45590171	rs62064415	C	T	intergenic_region	MODIFIER	LRRC37A4P-LOC644172		chr17_45590171_C_T_b38
17	45590269	rs2696421	A	G	intergenic_region	MODIFIER	LRRC37A4P-LOC644172		chr17_45590269_A_G_b38
17	45590426	rs62064417	C	T	intergenic_region	MODIFIER	LRRC37A4P-LOC644172		chr17_45590426_C_T_b38	KANSL1-AS1,MAPT,LRRC37A,RP11-259G18.3,RP11-259G18.1,ARL17A,KANSL1,LINC02210,LRRC37A4P,LRRC37A2,MAPK8IP1P1,RP11-707O23.1,DND1P1,FAM215B,RP11-798G7.8,PLEKHM1,MAPK8IP1P2
17	45590470	rs62064418	C	A	intergenic_region	MODIFIER	LRRC37A4P-LOC644172		chr17_45590470_C_A_b38	FAM215B,RP11-259G18.3,LRRC37A2,DND1P1,LINC02210,ARL17A,LRRC37A4P,KANSL1,MAPK8IP1P1,RP11-259G18.1,MAPT,LRRC37A,KANSL1-AS1,MAPK8IP1P2,PLEKHM1,RP11-798G7.8,RP11-707O23.1
17	45590549	rs62064419	T	C	intergenic_region	MODIFIER	LRRC37A4P-LOC644172		chr17_45590549_T_C_b38	LRRC37A4P,MAPK8IP1P1,LRRC37A,RP11-259G18.3,DND1P1,MAPK8IP1P2,LINC02210,LRRC37A2,RP11-707O23.1,KANSL1-AS1,PLEKHM1,FAM215B,MAPT,ARL17A,RP11-259G18.1,KANSL1,RP11-798G7.8
17	45590556	rs62064420	G	C	intergenic_region	MODIFIER	LRRC37A4P-LOC644172		chr17_45590556_G_C_b38	KANSL1,MAPK8IP1P2,DND1P1,LINC02210,RP11-259G18.3,LRRC37A4P,LRRC37A,MAPK8IP1P1,MAPT,KANSL1-AS1,RP11-798G7.8,PLEKHM1,RP11-259G18.1,FAM215B,ARL17A,RP11-707O23.1,LRRC37A2
17	45590568	rs62064421	C	G	intergenic_region	MODIFIER	LRRC37A4P-LOC644172		chr17_45590568_C_G_b38	KANSL1,DND1P1,MAPT,MAPK8IP1P1,KANSL1-AS1,RP11-259G18.3,LRRC37A4P,RP11-707O23.1,LINC02210,MAPK8IP1P2,PLEKHM1,LRRC37A2,RP11-259G18.1,RP11-798G7.8,ARL17A,LRRC37A,FAM215B
17	45590651	rs62064422	G	A	intergenic_region	MODIFIER	LRRC37A4P-LOC644172		chr17_45590651_G_A_b38
17	45590821	rs62064423	A	G	intergenic_region	MODIFIER	LRRC37A4P-LOC644172		chr17_45590821_A_G_b38	MAPK8IP1P1,ARL17A,RP11-259G18.3,LRRC37A,LINC02210,RP11-707O23.1,KANSL1-AS1,KANSL1,DND1P1,PLEKHM1,LRRC37A4P,MAPK8IP1P2,LRRC37A2,FAM215B,MAPT,RP11-259G18.1,RP11-798G7.8
17	45590873	rs62064424	T	C	intergenic_region	MODIFIER	LRRC37A4P-LOC644172		chr17_45590873_T_C_b38
17	45591089	rs2950013	T	G	intergenic_region	MODIFIER	LRRC37A4P-LOC644172		chr17_45591089_T_G_b38	LRRC37A,LRRC37A4P,RP11-707O23.1,LRRC37A2,LINC02210,KANSL1-AS1,MAPK8IP1P1,ARL17A,KANSL1,DND1P1,RP11-259G18.3,RP11-259G18.1,PLEKHM1,MAPK8IP1P2,RP11-798G7.8,FAM215B,MAPT
17	45591173	rs2950014	T	G	intergenic_region	MODIFIER	LRRC37A4P-LOC644172		chr17_45591173_T_G_b38	LRRC37A4P,DND1P1,MAPK8IP1P1,KANSL1-AS1,MAPT,PLEKHM1,MAPK8IP1P2,LRRC37A2,LRRC37A,RP11-798G7.8,LINC02210,RP11-707O23.1,ARL17A,RP11-259G18.1,FAM215B,KANSL1,RP11-259G18.3
17	45591449	rs55836887	A	G	intergenic_region	MODIFIER	LRRC37A4P-LOC644172		chr17_45591449_A_G_b38
17	45591683	rs542210302	A	AC	intergenic_region	MODIFIER	LRRC37A4P-LOC644172		chr17_45591683_A_AC_b38
17	45591884	rs55711776	A	G	intergenic_region	MODIFIER	LRRC37A4P-LOC644172		chr17_45591884_A_G_b38	LRRC37A4P,KANSL1,RP11-707O23.1,MAPK8IP1P1,MAPK8IP1P2,PLEKHM1,RP11-259G18.3,FAM215B,ARL17A,MAPT,RP11-798G7.8,KANSL1-AS1,LINC02210,LRRC37A,LRRC37A2,RP11-259G18.1,DND1P1
17	45592125	rs112327620	A	G	intergenic_region	MODIFIER	LRRC37A4P-LOC644172		chr17_45592125_A_G_b38
17	45592338	rs62064431	C	A	intergenic_region	MODIFIER	LRRC37A4P-LOC644172		chr17_45592338_C_A_b38	LRRC37A4P,KANSL1,MAPT,FAM215B,KANSL1-AS1,MAPK8IP1P1,DND1P1,PLEKHM1,RP11-707O23.1,LINC02210,LRRC37A2,MAPK8IP1P2,ARL17A,LRRC37A,RP11-798G7.8,RP11-259G18.1,RP11-259G18.3
17	45592434	rs2732626	A	G	intergenic_region	MODIFIER	LRRC37A4P-LOC644172		chr17_45592434_A_G_b38
17	45592513	rs56129627	A	G	intergenic_region	MODIFIER	LRRC37A4P-LOC644172		chr17_45592513_A_G_b38
17	45592557	rs62064433	T	C	intergenic_region	MODIFIER	LRRC37A4P-LOC644172		chr17_45592557_T_C_b38
17	45592565	rs1724411	T	C	intergenic_region	MODIFIER	LRRC37A4P-LOC644172		chr17_45592565_T_C_b38
17	45592652	rs1724412	G	A	intergenic_region	MODIFIER	LRRC37A4P-LOC644172		chr17_45592652_G_A_b38	KANSL1-AS1,DND1P1,MAPK8IP1P2,RP11-259G18.1,LRRC37A2,RP11-798G7.8,LINC02210,LRRC37A4P,RP11-259G18.3,FAM215B,MAPK8IP1P1,LRRC37A,MAPT,RP11-707O23.1,ARL17A,KANSL1,PLEKHM1
17	45592707	rs1724413	G	T	intergenic_region	MODIFIER	LRRC37A4P-LOC644172		chr17_45592707_G_T_b38	LRRC37A,KANSL1,MAPK8IP1P2,LINC02210,PLEKHM1,RP11-259G18.3,LRRC37A4P,DND1P1,LRRC37A2,KANSL1-AS1,FAM215B,RP11-707O23.1,ARL17A,RP11-259G18.1,RP11-798G7.8,MAPK8IP1P1,MAPT
17	45592971	rs113620380	C	CT	intergenic_region	MODIFIER	LRRC37A4P-LOC644172		chr17_45592971_C_CT_b38
17	45593170	rs1706732	A	G	intergenic_region	MODIFIER	LRRC37A4P-LOC644172		chr17_45593170_A_G_b38
17	45593330	rs1706731	G	C	intergenic_region	MODIFIER	LRRC37A4P-LOC644172		chr17_45593330_G_C_b38
17	45593388	rs1724414	G	A	intergenic_region	MODIFIER	LRRC37A4P-LOC644172		chr17_45593388_G_A_b38
17	45593574	rs2693353	A	G	intergenic_region	MODIFIER	LRRC37A4P-LOC644172		chr17_45593574_A_G_b38	LINC02210,MAPK8IP1P1,RP11-259G18.3,RP11-798G7.8,PLEKHM1,RP11-259G18.1,LRRC37A,MAPT,MAPK8IP1P2,KANSL1-AS1,KANSL1,LRRC37A2,FAM215B,DND1P1,LRRC37A4P,RP11-707O23.1,ARL17A
17	45593700	rs112954158	G	GA	intergenic_region	MODIFIER	LRRC37A4P-LOC644172		chr17_45593700_G_GA_b38
17	45593733	rs2668643	C	A	intergenic_region	MODIFIER	LRRC37A4P-LOC644172		chr17_45593733_C_A_b38	PLEKHM1,MAPK8IP1P1,ARL17A,LINC02210,RP11-707O23.1,LRRC37A,RP11-259G18.1,RP11-259G18.3,KANSL1,MAPK8IP1P2,RP11-798G7.8,LRRC37A4P,KANSL1-AS1,MAPT,FAM215B,DND1P1,LRRC37A2
17	45593808	rs2261543	A	G	intergenic_region	MODIFIER	LRRC37A4P-LOC644172		chr17_45593808_A_G_b38
17	45593869	rs2532372	C	T	intergenic_region	MODIFIER	LRRC37A4P-LOC644172		chr17_45593869_C_T_b38
17	45594105	rs1706730	T	C	intergenic_region	MODIFIER	LRRC37A4P-LOC644172		chr17_45594105_T_C_b38
17	45594156	rs145472926	C	T	intergenic_region	MODIFIER	LRRC37A4P-LOC644172		chr17_45594156_C_T_b38
17	45594371	rs2463523	A	C	intergenic_region	MODIFIER	LRRC37A4P-LOC644172		chr17_45594371_A_C_b38
17	45594373	rs2462835	A	G	intergenic_region	MODIFIER	LRRC37A4P-LOC644172		chr17_45594373_A_G_b38
17	45594752	rs1724417	A	G	intergenic_region	MODIFIER	LRRC37A4P-LOC644172		chr17_45594752_A_G_b38
17	45596426	rs62064441	A	G	downstream_gene_variant	MODIFIER	LOC644172		chr17_45596426_A_G_b38
17	45598065	rs374316043	T	A	downstream_gene_variant	MODIFIER	LOC644172		chr17_45598065_T_A_b38
17	45598123	rs1614886	A	T	downstream_gene_variant	MODIFIER	LOC644172		chr17_45598123_A_T_b38
17	45601755	rs62066068	G	A	non_coding_transcript_exon_variant	MODIFIER	LOC644172		chr17_45601755_G_A_b38	MAPT,MAPK8IP1P1,MAPK8IP1P2,KANSL1-AS1,LRRC37A,PLEKHM1,ARL17A,LINC02210,KANSL1,RP11-259G18.1,DND1P1,FAM215B,LRRC37A2,LRRC37A4P,RP11-798G7.8,RP11-707O23.1,RP11-259G18.3
17	45601766	rs56191889	A	G	non_coding_transcript_exon_variant	MODIFIER	LOC644172		chr17_45601766_A_G_b38	MAPK8IP1P1,KANSL1-AS1,RP11-798G7.8,MAPK8IP1P2,RP11-707O23.1,RP11-259G18.1,MAPT,KANSL1,LRRC37A4P,ARL17A,PLEKHM1,DND1P1,LRRC37A,FAM215B,LRRC37A2,LINC02210,RP11-259G18.3
17	45601827	rs55826010	G	A	non_coding_transcript_exon_variant	MODIFIER	LOC644172		chr17_45601827_G_A_b38	LRRC37A,DND1P1,KANSL1,RP11-798G7.8,KANSL1-AS1,LINC02210,MAPK8IP1P2,LRRC37A2,ARL17A,RP11-707O23.1,MAPT,MAPK8IP1P1,RP11-259G18.1,RP11-259G18.3,FAM215B,LRRC37A4P,PLEKHM1
17	45603484	rs369209138	G	C	upstream_gene_variant	MODIFIER	LOC644172		chr17_45603484_G_C_b38	FAM215B,MAPT,RP11-707O23.1,MAPK8IP1P2,PLEKHM1,KANSL1,LRRC37A2,RP11-798G7.8,KANSL1-AS1,ARL17A,RP11-259G18.1,DND1P1,LRRC37A4P,MAPK8IP1P1,LRRC37A,RP11-259G18.3,LINC02210
17	45603783	rs537920412	C	CA	upstream_gene_variant	MODIFIER	LOC644172		chr17_45603783_C_CA_b38
17	45603856	rs9912279	C	T	upstream_gene_variant	MODIFIER	LOC644172		chr17_45603856_C_T_b38
17	45603938	rs62066072	G	A	upstream_gene_variant	MODIFIER	LOC644172		chr17_45603938_G_A_b38
17	45603950	rs62066073	T	C	upstream_gene_variant	MODIFIER	LOC644172		chr17_45603950_T_C_b38
17	45604372	rs113311910	C	T	upstream_gene_variant	MODIFIER	LOC644172		chr17_45604372_C_T_b38
17	45604405	rs572771346	C	T	upstream_gene_variant	MODIFIER	LOC644172		chr17_45604405_C_T_b38
17	45604430	rs565370971	G	A	upstream_gene_variant	MODIFIER	LOC644172		chr17_45604430_G_A_b38
17	45604458	rs112164745	A	G	upstream_gene_variant	MODIFIER	LOC644172		chr17_45604458_A_G_b38
17	45604644	rs56017814	C	T	upstream_gene_variant	MODIFIER	LOC644172		chr17_45604644_C_T_b38
17	45604732	rs55684829	A	C	upstream_gene_variant	MODIFIER	LOC644172		chr17_45604732_A_C_b38
17	45604957	rs56383763	T	C	upstream_gene_variant	MODIFIER	LOC644172		chr17_45604957_T_C_b38
17	45606026	rs451737	A	G	upstream_gene_variant	MODIFIER	LOC644172		chr17_45606026_A_G_b38
17	45606231	rs4528616	T	G	upstream_gene_variant	MODIFIER	LOC644172		chr17_45606231_T_G_b38	LRRC37A2,KANSL1-AS1,RP11-798G7.8,ARL17A,RP11-707O23.1,LINC02210,MAPK8IP1P1,LRRC37A4P,PLEKHM1,FAM215B,MAPK8IP1P2,RP11-259G18.3,LRRC37A,RP11-259G18.1,KANSL1,DND1P1,MAPT
17	45606245	rs4471725	G	T	upstream_gene_variant	MODIFIER	LOC644172		chr17_45606245_G_T_b38	FAM215B,RP11-798G7.8,RP11-259G18.3,LRRC37A2,ARL17A,PLEKHM1,LINC02210,LRRC37A,DND1P1,MAPK8IP1P2,RP11-259G18.1,RP11-707O23.1,MAPT,KANSL1,LRRC37A4P,KANSL1-AS1,MAPK8IP1P1
17	45606261	rs4485406	C	G	upstream_gene_variant	MODIFIER	LOC644172		chr17_45606261_C_G_b38	RP11-259G18.1,LRRC37A2,LINC02210,RP11-798G7.8,FAM215B,PLEKHM1,MAPK8IP1P2,KANSL1,KANSL1-AS1,DND1P1,ARL17A,MAPT,RP11-259G18.3,LRRC37A4P,MAPK8IP1P1,LRRC37A,RP11-707O23.1
17	45606426	rs201658835	ATGG	A	upstream_gene_variant	MODIFIER	LOC644172		chr17_45606426_ATGG_A_b38	RP11-259G18.1,DND1P1,ARL17A,LRRC37A4P,PLEKHM1,FAM215B,LRRC37A2,MAPK8IP1P1,RP11-707O23.1,LINC02210,KANSL1-AS1,MAPK8IP1P2,KANSL1,RP11-798G7.8,LRRC37A,MAPT,RP11-259G18.3
17	45606728	rs1706722	T	C	upstream_gene_variant	MODIFIER	LOC644172		chr17_45606728_T_C_b38
17	45606843	rs1635285	C	G	upstream_gene_variant	MODIFIER	LOC644172		chr17_45606843_C_G_b38	LRRC37A2,LRRC37A,DND1P1,FAM215B,RP11-259G18.3,LRRC37A4P,MAPT,PLEKHM1,LINC02210,MAPK8IP1P1,RP11-259G18.1,MAPK8IP1P2,KANSL1-AS1,RP11-707O23.1,KANSL1,ARL17A
17	45606901	rs554088049;rs377538813	AT	ATT	intergenic_region	MODIFIER	LOC644172-CRHR1-IT1		chr17_45606901_AT_ATT_b38
17	45607059	rs572380762	AT	A	intergenic_region	MODIFIER	LOC644172-CRHR1-IT1		chr17_45607059_AT_A_b38
17	45607197	rs2906009	T	C	intergenic_region	MODIFIER	LOC644172-CRHR1-IT1		chr17_45607197_T_C_b38	RP11-798G7.8,LRRC37A2,ARL17A,LRRC37A,LINC02210,FAM215B,RP11-259G18.3,RP11-707O23.1,LRRC37A4P,MAPK8IP1P1,MAPT,MAPK8IP1P2,KANSL1,RP11-259G18.1,PLEKHM1,DND1P1,KANSL1-AS1
17	45607554	rs2906007	C	T	intergenic_region	MODIFIER	LOC644172-CRHR1-IT1		chr17_45607554_C_T_b38
17	45607655	rs2906006	C	T	intergenic_region	MODIFIER	LOC644172-CRHR1-IT1		chr17_45607655_C_T_b38
17	45608332	rs444967	A	G	intergenic_region	MODIFIER	LOC644172-CRHR1-IT1		chr17_45608332_A_G_b38	LRRC37A4P,FAM215B,ARL17A,LRRC37A,LINC02210,MAPT,PLEKHM1,LRRC37A2,DND1P1,MAPK8IP1P1,KANSL1,RP11-798G7.8,RP11-259G18.1,MAPK8IP1P2,RP11-259G18.3,RP11-707O23.1,KANSL1-AS1
17	45608341	rs430688	T	C	intergenic_region	MODIFIER	LOC644172-CRHR1-IT1		chr17_45608341_T_C_b38
17	45608460	rs413519	A	G	intergenic_region	MODIFIER	LOC644172-CRHR1-IT1		chr17_45608460_A_G_b38	DND1P1,MAPT,ARL17A,RP11-798G7.8,LINC02210,LRRC37A2,MAPK8IP1P1,RP11-259G18.1,FAM215B,KANSL1-AS1,LRRC37A,RP11-707O23.1,MAPK8IP1P2,KANSL1,PLEKHM1,LRRC37A4P,RP11-259G18.3
17	45609053	rs385199	A	C	intergenic_region	MODIFIER	LOC644172-CRHR1-IT1		chr17_45609053_A_C_b38	DND1P1,FAM215B,KANSL1,LINC02210,ARL17A,LRRC37A,RP11-707O23.1,MAPK8IP1P1,LRRC37A2,PLEKHM1,RP11-259G18.3,RP11-259G18.1,MAPT,RP11-798G7.8,MAPK8IP1P2,KANSL1-AS1,LRRC37A4P
17	45609054	rs440778	A	G	intergenic_region	MODIFIER	LOC644172-CRHR1-IT1		chr17_45609054_A_G_b38	MAPT,DND1P1,RP11-798G7.8,RP11-259G18.1,LINC02210,RP11-707O23.1,MAPK8IP1P1,LRRC37A,FAM215B,PLEKHM1,LRRC37A4P,ARL17A,RP11-259G18.3,LRRC37A2,KANSL1,MAPK8IP1P2,KANSL1-AS1
17	45609706	rs2949997	G	A	intergenic_region	MODIFIER	LOC644172-CRHR1-IT1		chr17_45609706_G_A_b38	RP11-798G7.8,RP11-707O23.1,LRRC37A4P,LINC02210,MAPK8IP1P1,PLEKHM1,MAPK8IP1P2,KANSL1-AS1,DND1P1,KANSL1,ARL17A,RP11-259G18.1,LRRC37A2,MAPT,LRRC37A,RP11-259G18.3,FAM215B
17	45609815	rs576108805	CT	C	intergenic_region	MODIFIER	LOC644172-CRHR1-IT1		chr17_45609815_CT_C_b38
17	45609902	rs391338	G	A	intergenic_region	MODIFIER	LOC644172-CRHR1-IT1		chr17_45609902_G_A_b38	MAPT,FAM215B,LINC02210,MAPK8IP1P1,RP11-259G18.1,LRRC37A2,RP11-798G7.8,ARL17A,KANSL1-AS1,LRRC37A4P,RP11-259G18.3,RP11-707O23.1,MAPK8IP1P2,LRRC37A,PLEKHM1,DND1P1,KANSL1
17	45610027	rs411305	C	T	intergenic_region	MODIFIER	LOC644172-CRHR1-IT1		chr17_45610027_C_T_b38
17	45610176	rs378392	C	G	intergenic_region	MODIFIER	LOC644172-CRHR1-IT1		chr17_45610176_C_G_b38	DND1P1,RP11-798G7.8,PLEKHM1,MAPK8IP1P2,FAM215B,RP11-259G18.3,RP11-259G18.1,LINC02210,MAPT,RP11-707O23.1,MAPK8IP1P1,ARL17A,LRRC37A,LRRC37A2,KANSL1-AS1,KANSL1,LRRC37A4P
17	45610676	rs62066084	C	G	intergenic_region	MODIFIER	LOC644172-CRHR1-IT1		chr17_45610676_C_G_b38	LRRC37A2,FAM215B,MAPT,MAPK8IP1P1,LRRC37A4P,MAPK8IP1P2,RP11-798G7.8,ARL17A,PLEKHM1,RP11-259G18.1,RP11-707O23.1,KANSL1-AS1,KANSL1,LINC02210,DND1P1,RP11-259G18.3,LRRC37A
17	45610883	rs62066085	G	C	intergenic_region	MODIFIER	LOC644172-CRHR1-IT1		chr17_45610883_G_C_b38	MAPK8IP1P2,PLEKHM1,LRRC37A2,MAPT,ARL17A,RP11-798G7.8,KANSL1-AS1,RP11-707O23.1,LINC02210,FAM215B,MAPK8IP1P1,RP11-259G18.3,KANSL1,LRRC37A4P,RP11-259G18.1,LRRC37A,DND1P1
17	45610951	rs28768976	A	G	intergenic_region	MODIFIER	LOC644172-CRHR1-IT1		chr17_45610951_A_G_b38	LRRC37A2,MAPK8IP1P2,FAM215B,RP11-259G18.1,RP11-259G18.3,PLEKHM1,KANSL1,KANSL1-AS1,LINC02210,MAPT,ARL17A,MAPK8IP1P1,RP11-707O23.1,LRRC37A,LRRC37A4P,DND1P1
17	45611021	rs62066086	A	G	intergenic_region	MODIFIER	LOC644172-CRHR1-IT1		chr17_45611021_A_G_b38	RP11-798G7.8,MAPK8IP1P2,MAPT,ARL17A,RP11-259G18.1,LINC02210,RP11-707O23.1,MAPK8IP1P1,FAM215B,LRRC37A,DND1P1,RP11-259G18.3,LRRC37A2,KANSL1-AS1,KANSL1,PLEKHM1,LRRC37A4P
17	45611213	rs62066087	A	G	intergenic_region	MODIFIER	LOC644172-CRHR1-IT1		chr17_45611213_A_G_b38	MAPK8IP1P2,RP11-259G18.3,RP11-798G7.8,RP11-259G18.1,PLEKHM1,RP11-707O23.1,LRRC37A4P,LINC02210,ARL17A,FAM215B,DND1P1,LRRC37A2,KANSL1,LRRC37A,KANSL1-AS1,MAPK8IP1P1,MAPT
17	45611539	rs28795799	A	G	intergenic_region	MODIFIER	LOC644172-CRHR1-IT1		chr17_45611539_A_G_b38	KANSL1-AS1,LRRC37A2,PLEKHM1,LINC02210,MAPK8IP1P2,RP11-259G18.3,KANSL1,FAM215B,RP11-707O23.1,RP11-259G18.1,DND1P1,LRRC37A4P,ARL17A,MAPK8IP1P1,LRRC37A,MAPT
17	45611724	rs56340658	T	C	intergenic_region	MODIFIER	LOC644172-CRHR1-IT1		chr17_45611724_T_C_b38	FAM215B,PLEKHM1,MAPK8IP1P2,RP11-259G18.1,LRRC37A2,DND1P1,LINC02210,LRRC37A,LRRC37A4P,MAPT,RP11-707O23.1,MAPK8IP1P1,ARL17A,RP11-798G7.8,KANSL1,RP11-259G18.3,KANSL1-AS1
17	45612318	rs1619965	C	G	intergenic_region	MODIFIER	LOC644172-CRHR1-IT1		chr17_45612318_C_G_b38
17	45613102	rs643024	C	T	intergenic_region	MODIFIER	LOC644172-CRHR1-IT1		chr17_45613102_C_T_b38
17	45613271	rs642185	T	C	intergenic_region	MODIFIER	LOC644172-CRHR1-IT1		chr17_45613271_T_C_b38
17	45613807	rs373417	C	T	intergenic_region	MODIFIER	LOC644172-CRHR1-IT1		chr17_45613807_C_T_b38
17	45614011	rs382362	T	C	intergenic_region	MODIFIER	LOC644172-CRHR1-IT1		chr17_45614011_T_C_b38
17	45614972	rs2668709	T	C	intergenic_region	MODIFIER	LOC644172-CRHR1-IT1		chr17_45614972_T_C_b38	LRRC37A2,MAPK8IP1P2,KANSL1,MAPT,LINC02210,RP11-259G18.1,FAM215B,PLEKHM1,ARL17A,MAPK8IP1P1,LRRC37A,LRRC37A4P,RP11-798G7.8,RP11-707O23.1,DND1P1,KANSL1-AS1,RP11-259G18.3
17	45615569	rs611351	A	G	upstream_gene_variant	MODIFIER	CRHR1-IT1		chr17_45615569_A_G_b38	LRRC37A2,LINC02210,MAPK8IP1P1,ARL17A,MAPT,LRRC37A,RP11-798G7.8,KANSL1-AS1,MAPK8IP1P2,DND1P1,RP11-259G18.1,RP11-707O23.1,LRRC37A4P,RP11-259G18.3,PLEKHM1,KANSL1,FAM215B
17	45615975	rs375647	A	G	upstream_gene_variant	MODIFIER	CRHR1-IT1		chr17_45615975_A_G_b38	LRRC37A2,LINC02210,MAPT,KANSL1-AS1,MAPK8IP1P1,RP11-798G7.8,RP11-707O23.1,KANSL1,LRRC37A4P,LRRC37A,FAM215B,PLEKHM1,ARL17A,RP11-259G18.3,DND1P1,RP11-259G18.1,MAPK8IP1P2
17	45616096	rs418659	C	T	upstream_gene_variant	MODIFIER	CRHR1-IT1		chr17_45616096_C_T_b38	MAPK8IP1P2,PLEKHM1,KANSL1-AS1,RP11-707O23.1,ARL17A,LRRC37A2,LINC02210,RP11-798G7.8,LRRC37A4P,DND1P1,MAPK8IP1P1,RP11-259G18.3,KANSL1,LRRC37A,MAPT,FAM215B,RP11-259G18.1
17	45616172	rs418891	G	T	upstream_gene_variant	MODIFIER	CRHR1-IT1		chr17_45616172_G_T_b38	KANSL1,RP11-259G18.3,MAPK8IP1P1,PLEKHM1,KANSL1-AS1,RP11-707O23.1,LINC02210,MAPK8IP1P2,RP11-259G18.1,LRRC37A2,DND1P1,LRRC37A,FAM215B,ARL17A,RP11-798G7.8,MAPT,LRRC37A4P
17	45617831	rs62066119	C	T	upstream_gene_variant	MODIFIER	CRHR1-IT1		chr17_45617831_C_T_b38
17	45617897	rs112997627	T	G	upstream_gene_variant	MODIFIER	CRHR1-IT1		chr17_45617897_T_G_b38	MAPK8IP1P2,LRRC37A,KANSL1,RP11-259G18.1,RP11-259G18.3,RP11-707O23.1,DND1P1,LRRC37A4P,MAPK8IP1P1,PLEKHM1,KANSL1-AS1,FAM215B,LRRC37A2,MAPT,ARL17A,LINC02210
17	45618601	rs674692	A	G	upstream_gene_variant	MODIFIER	CRHR1-IT1		chr17_45618601_A_G_b38
17	45618793	rs675600	A	T	upstream_gene_variant	MODIFIER	CRHR1-IT1		chr17_45618793_A_T_b38
17	45618888	rs675726	A	G	upstream_gene_variant	MODIFIER	CRHR1-IT1		chr17_45618888_A_G_b38
17	45619471	rs199505547	TC	T	upstream_gene_variant	MODIFIER	CRHR1-IT1		chr17_45619471_TC_T_b38
17	45619554	rs143345034	C	T	upstream_gene_variant	MODIFIER	CRHR1-IT1		chr17_45619554_C_T_b38
17	45621533	rs184745911	A	G	upstream_gene_variant	MODIFIER	CRHR1-IT1-CRHR1		chr17_45621533_A_G_b38	MAPK8IP1P1,LINC02210,RP11-798G7.8,LRRC37A,RP11-259G18.3,LRRC37A4P,RP11-707O23.1,ARL17A,PLEKHM1,KANSL1-AS1,DND1P1,KANSL1,FAM215B,MAPK8IP1P2,LRRC37A2,MAPT,RP11-259G18.1
17	45621747	rs529311580	A	G	upstream_gene_variant	MODIFIER	CRHR1-IT1-CRHR1		chr17_45621747_A_G_b38
17	45624930	rs192252295	T	C	intron_variant	MODIFIER	CRHR1-IT1		chr17_45624930_T_C_b38
17	45625335	rs62066125	C	G	intron_variant	MODIFIER	CRHR1-IT1		chr17_45625335_C_G_b38
17	45626189	rs392116	A	G	intron_variant	MODIFIER	CRHR1-IT1		chr17_45626189_A_G_b38
17	45626665	rs385383	C	A	intron_variant	MODIFIER	CRHR1-IT1		chr17_45626665_C_A_b38	RP11-259G18.3,RP11-798G7.8,DND1P1,MAPT,LRRC37A,RP11-707O23.1,LRRC37A2,KANSL1-AS1,MAPK8IP1P1,LINC02210,MAPK8IP1P2,KANSL1,LRRC37A4P,ARL17A,FAM215B,PLEKHM1,RP11-259G18.1
17	45626869	rs446330	T	C	intron_variant	MODIFIER	CRHR1-IT1		chr17_45626869_T_C_b38
17	45626944	rs393208	T	G	intron_variant	MODIFIER	CRHR1-IT1		chr17_45626944_T_G_b38
17	45627053	rs2469934	T	C	intron_variant	MODIFIER	CRHR1-IT1		chr17_45627053_T_C_b38	LRRC37A,ARL17A,MAPK8IP1P1,DND1P1,FAM215B,KANSL1-AS1,RP11-707O23.1,RP11-798G7.8,LRRC37A2,RP11-259G18.3,PLEKHM1,LRRC37A4P,KANSL1,RP11-259G18.1,MAPK8IP1P2,LINC02210,MAPT
17	45627125	rs373853	G	A	intron_variant	MODIFIER	CRHR1-IT1		chr17_45627125_G_A_b38
17	45627990	rs383241	G	A	intron_variant	MODIFIER	CRHR1-IT1		chr17_45627990_G_A_b38	ARL17A,MAPK8IP1P1,KANSL1,LRRC37A,PLEKHM1,DND1P1,MAPT,KANSL1-AS1,RP11-798G7.8,RP11-259G18.3,MAPK8IP1P2,RP11-259G18.1,FAM215B,LINC02210,LRRC37A4P,RP11-707O23.1,LRRC37A2
17	45628152	rs376120	A	G	intron_variant	MODIFIER	CRHR1-IT1		chr17_45628152_A_G_b38	ARL17A,RP11-707O23.1,FAM215B,DND1P1,RP11-259G18.1,PLEKHM1,MAPK8IP1P1,LRRC37A,MAPK8IP1P2,KANSL1,RP11-259G18.3,KANSL1-AS1,MAPT,LRRC37A2,LRRC37A4P,RP11-798G7.8,LINC02210
17	45628235	rs365825	A	G	intron_variant	MODIFIER	CRHR1-IT1		chr17_45628235_A_G_b38	MAPK8IP1P1,LRRC37A,MAPT,ARL17A,DND1P1,RP11-259G18.3,LRRC37A2,FAM215B,LRRC37A4P,LINC02210,PLEKHM1,MAPK8IP1P2,KANSL1-AS1,RP11-707O23.1,KANSL1,RP11-259G18.1
17	45628390	rs393838	G	C	intron_variant	MODIFIER	CRHR1-IT1		chr17_45628390_G_C_b38	MAPK8IP1P2,LRRC37A2,RP11-259G18.3,RP11-707O23.1,ARL17A,DND1P1,LRRC37A,LRRC37A4P,RP11-259G18.1,PLEKHM1,FAM215B,KANSL1,MAPT,KANSL1-AS1,MAPK8IP1P1,LINC02210
17	45630253	rs681485	C	A	intron_variant	MODIFIER	CRHR1-IT1		chr17_45630253_C_A_b38	FAM215B,MAPK8IP1P2,DND1P1,LRRC37A,MAPT,ARL17A,RP11-259G18.1,LRRC37A4P,RP11-798G7.8,LRRC37A2,MAPK8IP1P1,RP11-259G18.3,KANSL1,LINC02210,RP11-707O23.1,KANSL1-AS1,PLEKHM1
17	45630254	rs594591	G	T	intron_variant	MODIFIER	CRHR1-IT1		chr17_45630254_G_T_b38	LRRC37A4P,MAPT,ARL17A,LRRC37A,DND1P1,FAM215B,LRRC37A2,RP11-259G18.3,KANSL1,MAPK8IP1P1,PLEKHM1,LINC02210,RP11-707O23.1,MAPK8IP1P2,RP11-798G7.8,RP11-259G18.1,KANSL1-AS1
17	45630472	rs541941751	TG	T	intron_variant	MODIFIER	CRHR1-IT1		chr17_45630472_TG_T_b38
17	45630482	rs593720	G	T	splice_region_variant&intron_variant	LOW	CRHR1-IT1		chr17_45630482_G_T_b38	DND1P1,LRRC37A,PLEKHM1,MAPK8IP1P1,RP11-259G18.1,FAM215B,LINC02210,KANSL1,RP11-707O23.1,LRRC37A2,LRRC37A4P,MAPK8IP1P2,RP11-259G18.3,KANSL1-AS1,MAPT,ARL17A,RP11-798G7.8
17	45630585	rs444071	C	T	intron_variant	MODIFIER	CRHR1-IT1		chr17_45630585_C_T_b38	RP11-707O23.1,RP11-259G18.1,LRRC37A,LRRC37A2,MAPT,DND1P1,FAM215B,LINC02210,PLEKHM1,ARL17A,MAPK8IP1P1,MAPK8IP1P2,RP11-259G18.3,LRRC37A4P,KANSL1,RP11-798G7.8,KANSL1-AS1
17	45630589	rs396593	C	A	intron_variant	MODIFIER	CRHR1-IT1		chr17_45630589_C_A_b38	MAPT,MAPK8IP1P1,RP11-707O23.1,FAM215B,MAPK8IP1P2,RP11-259G18.1,LRRC37A2,LINC02210,RP11-798G7.8,LRRC37A4P,KANSL1-AS1,KANSL1,DND1P1,LRRC37A,ARL17A,RP11-259G18.3,PLEKHM1
17	45631049	rs67379001	CA	C	intron_variant	MODIFIER	CRHR1-IT1		chr17_45631049_CA_C_b38	FAM215B,MAPK8IP1P1,DND1P1,LRRC37A4P,LRRC37A2,KANSL1-AS1,PLEKHM1,MAPK8IP1P2,RP11-707O23.1,RP11-259G18.3,LINC02210,KANSL1,RP11-259G18.1,RP11-798G7.8,ARL17A,LRRC37A,MAPT
17	45631052	rs368673667	C	G	intron_variant	MODIFIER	CRHR1-IT1		chr17_45631052_C_G_b38	RP11-259G18.1,RP11-707O23.1,FAM215B,LRRC37A,ARL17A,MAPK8IP1P1,LINC02210,KANSL1,MAPK8IP1P2,LRRC37A2,RP11-259G18.3,DND1P1,PLEKHM1,LRRC37A4P,RP11-798G7.8,KANSL1-AS1,MAPT
17	45631859	rs450237	T	C	intron_variant	MODIFIER	CRHR1-IT1		chr17_45631859_T_C_b38
17	45632049	rs436667	C	T	intron_variant	MODIFIER	CRHR1-IT1		chr17_45632049_C_T_b38	LINC02210,ARL17A,KANSL1-AS1,RP11-259G18.3,RP11-707O23.1,KANSL1,DND1P1,RP11-259G18.1,FAM215B,LRRC37A4P,LRRC37A2,LRRC37A,MAPK8IP1P1,MAPT,MAPK8IP1P2,RP11-798G7.8,PLEKHM1
17	45632501	rs650927	T	G	intron_variant	MODIFIER	CRHR1-IT1		chr17_45632501_T_G_b38	DND1P1,KANSL1-AS1,RP11-259G18.3,RP11-798G7.8,RP11-259G18.1,KANSL1,MAPT,MAPK8IP1P2,LRRC37A2,LINC02210,RP11-707O23.1,FAM215B,LRRC37A4P,MAPK8IP1P1,LRRC37A,ARL17A,PLEKHM1
17	45632527	rs671740	A	G	intron_variant	MODIFIER	CRHR1-IT1		chr17_45632527_A_G_b38	KANSL1,DND1P1,LINC02210,RP11-259G18.1,ARL17A,KANSL1-AS1,MAPK8IP1P2,RP11-259G18.3,FAM215B,RP11-707O23.1,PLEKHM1,RP11-798G7.8,MAPT,LRRC37A4P,LRRC37A2,MAPK8IP1P1,LRRC37A
17	45632761	rs81632	T	A	intron_variant	MODIFIER	CRHR1-IT1		chr17_45632761_T_A_b38	ARL17A,LRRC37A2,RP11-707O23.1,RP11-259G18.1,RP11-798G7.8,KANSL1,RP11-259G18.3,MAPT,LINC02210,LRRC37A4P,MAPK8IP1P2,FAM215B,MAPK8IP1P1,DND1P1,PLEKHM1,LRRC37A,KANSL1-AS1
17	45633005	rs16940633	G	A	intron_variant	MODIFIER	CRHR1-IT1		chr17_45633005_G_A_b38	ARL17A,MAPK8IP1P1,MAPK8IP1P2,LRRC37A4P,KANSL1,RP11-259G18.1,MAPT,LRRC37A2,PLEKHM1,RP11-259G18.3,RP11-798G7.8,FAM215B,KANSL1-AS1,DND1P1,RP11-707O23.1,LRRC37A,LINC02210
17	45633018	rs17686610	A	C	intron_variant	MODIFIER	CRHR1-IT1		chr17_45633018_A_C_b38	RP11-259G18.1,RP11-798G7.8,LRRC37A4P,MAPK8IP1P1,LRRC37A2,MAPK8IP1P2,MAPT,ARL17A,LINC02210,KANSL1-AS1,LRRC37A,FAM215B,DND1P1,RP11-259G18.3,PLEKHM1,RP11-707O23.1,KANSL1
17	45633946	rs2942170	C	T	intron_variant	MODIFIER	CRHR1-IT1		chr17_45633946_C_T_b38	ARL17A,MAPT,DND1P1,RP11-707O23.1,RP11-798G7.8,KANSL1,KANSL1-AS1,MAPK8IP1P2,MAPK8IP1P1,LINC02210,LRRC37A,FAM215B,RP11-259G18.1,PLEKHM1,LRRC37A4P,RP11-259G18.3,LRRC37A2
17	45634173	rs2942169	G	C	upstream_gene_variant	MODIFIER	CRHR1-IT1		chr17_45634173_G_C_b38	RP11-798G7.8,LRRC37A2,ARL17A,FAM215B,KANSL1,MAPK8IP1P1,MAPK8IP1P2,DND1P1,RP11-259G18.3,KANSL1-AS1,RP11-259G18.1,LRRC37A4P,LRRC37A,RP11-707O23.1,PLEKHM1,MAPT,LINC02210
17	45634971	rs241045	C	T	upstream_gene_variant	MODIFIER	CRHR1-IT1		chr17_45634971_C_T_b38	LRRC37A,MAPK8IP1P2,KANSL1,PLEKHM1,ARL17A,MAPT,LRRC37A2,RP11-259G18.3,DND1P1,RP11-259G18.1,RP11-707O23.1,RP11-798G7.8,FAM215B,LRRC37A4P,LINC02210,MAPK8IP1P1,KANSL1-AS1
17	45635098	rs241044	G	A	upstream_gene_variant	MODIFIER	CRHR1-IT1		chr17_45635098_G_A_b38	LRRC37A,MAPT,DND1P1,ARL17A,KANSL1-AS1,LINC02210,LRRC37A2,RP11-707O23.1,LRRC37A4P,FAM215B,MAPK8IP1P2,RP11-798G7.8,RP11-259G18.3,RP11-259G18.1,MAPK8IP1P1,KANSL1,PLEKHM1
17	45635291	rs241042	T	C	upstream_gene_variant	MODIFIER	CRHR1-IT1		chr17_45635291_T_C_b38	DND1P1,KANSL1,FAM215B,LINC02210,MAPK8IP1P2,LRRC37A,RP11-798G7.8,ARL17A,MAPK8IP1P1,LRRC37A2,RP11-259G18.1,RP11-707O23.1,MAPT,RP11-259G18.3,LRRC37A4P,PLEKHM1,KANSL1-AS1
17	45636559	rs241041	A	G	upstream_gene_variant	MODIFIER	CRHR1-IT1		chr17_45636559_A_G_b38	LRRC37A,FAM215B,MAPK8IP1P2,KANSL1-AS1,LINC02210,LRRC37A4P,MAPK8IP1P1,MAPT,RP11-798G7.8,RP11-259G18.1,ARL17A,RP11-707O23.1,KANSL1,DND1P1,PLEKHM1,RP11-259G18.3,LRRC37A2
17	45636813	.	C	CT	upstream_gene_variant	MODIFIER	CRHR1-IT1		chr17_45636813_C_CT_b38
17	45636813	rs113537592	C	CT	upstream_gene_variant	MODIFIER	CRHR1-IT1		chr17_45636813_C_CT_b38
17	45636824	rs241040	A	T	upstream_gene_variant	MODIFIER	CRHR1-IT1		chr17_45636824_A_T_b38
17	45637307	rs241039	A	T	upstream_gene_variant	MODIFIER	CRHR1-IT1		chr17_45637307_A_T_b38	MAPT,FAM215B,MAPK8IP1P2,KANSL1-AS1,RP11-707O23.1,LINC02210,DND1P1,RP11-259G18.1,RP11-798G7.8,RP11-259G18.3,KANSL1,LRRC37A,LRRC37A4P,ARL17A,PLEKHM1,MAPK8IP1P1,LRRC37A2
17	45637484	rs2942168	G	A	upstream_gene_variant	MODIFIER	CRHR1-IT1		chr17_45637484_G_A_b38	RP11-259G18.3,RP11-707O23.1,LRRC37A2,MAPK8IP1P2,MAPK8IP1P1,KANSL1-AS1,PLEKHM1,LINC02210,FAM215B,KANSL1,RP11-798G7.8,MAPT,RP11-259G18.1,DND1P1,ARL17A,LRRC37A,LRRC37A4P
17	45637652	rs2942167	T	C	upstream_gene_variant	MODIFIER	CRHR1-IT1		chr17_45637652_T_C_b38	RP11-259G18.3,RP11-707O23.1,ARL17A,KANSL1,MAPT,LRRC37A4P,PLEKHM1,KANSL1-AS1,MAPK8IP1P1,RP11-798G7.8,DND1P1,FAM215B,LINC02210,MAPK8IP1P2,LRRC37A2,RP11-259G18.1,LRRC37A
17	45638061	rs2942166	T	C	upstream_gene_variant	MODIFIER	CRHR1-IT1		chr17_45638061_T_C_b38	KANSL1-AS1,LRRC37A,RP11-259G18.1,PLEKHM1,RP11-259G18.3,RP11-707O23.1,KANSL1,FAM215B,LRRC37A4P,MAPT,ARL17A,LRRC37A2,DND1P1,MAPK8IP1P2,RP11-798G7.8,MAPK8IP1P1,LINC02210
17	45638253	rs2942165	G	C	upstream_gene_variant	MODIFIER	CRHR1-IT1		chr17_45638253_G_C_b38	FAM215B,KANSL1-AS1,DND1P1,LRRC37A2,PLEKHM1,RP11-259G18.3,MAPT,LINC02210,LRRC37A,RP11-259G18.1,MAPK8IP1P2,KANSL1,ARL17A,RP11-798G7.8,MAPK8IP1P1,RP11-707O23.1,LRRC37A4P
17	45638558	rs117368197	A	G	upstream_gene_variant	MODIFIER	CRHR1-IT1		chr17_45638558_A_G_b38
17	45639519	rs413778	A	G	splice_donor_variant&intron_variant	HIGH	CRHR1-IT1		chr17_45639519_A_G_b38	ARL17A,MAPK8IP1P1,MAPK8IP1P2,RP11-259G18.1,KANSL1-AS1,LRRC37A,KANSL1,RP11-798G7.8,LRRC37A2,PLEKHM1,DND1P1,MAPT,LINC02210,FAM215B,RP11-707O23.1,RP11-259G18.3,LRRC37A4P
17	45639765	rs389217	C	T	downstream_gene_variant	MODIFIER	CRHR1-IT1		chr17_45639765_C_T_b38	FAM215B,RP11-798G7.8,ARL17A,RP11-259G18.1,LRRC37A4P,RP11-707O23.1,MAPK8IP1P1,MAPT,DND1P1,LINC02210,LRRC37A2,KANSL1,RP11-259G18.3,LRRC37A,KANSL1-AS1,MAPK8IP1P2,PLEKHM1
17	45640049	rs389978	A	G	downstream_gene_variant	MODIFIER	CRHR1-IT1		chr17_45640049_A_G_b38	ARL17A,MAPK8IP1P2,RP11-259G18.1,LRRC37A4P,LRRC37A,RP11-798G7.8,KANSL1,LRRC37A2,FAM215B,DND1P1,MAPK8IP1P1,MAPT,LINC02210,RP11-259G18.3,KANSL1-AS1,RP11-707O23.1,PLEKHM1
17	45640437	rs439558	T	C	downstream_gene_variant	MODIFIER	CRHR1-IT1		chr17_45640437_T_C_b38	RP11-798G7.8,LRRC37A2,MAPK8IP1P2,ARL17A,MAPK8IP1P1,FAM215B,MAPT,RP11-259G18.3,RP11-259G18.1,LRRC37A,DND1P1,KANSL1-AS1,LINC02210,PLEKHM1,KANSL1,LRRC37A4P,RP11-707O23.1
17	45640970	rs434805	T	C	downstream_gene_variant	MODIFIER	CRHR1-IT1		chr17_45640970_T_C_b38	RP11-707O23.1,LRRC37A4P,MAPK8IP1P2,RP11-259G18.3,MAPK8IP1P1,DND1P1,KANSL1,KANSL1-AS1,LRRC37A2,ARL17A,MAPT,PLEKHM1,FAM215B,RP11-259G18.1,LRRC37A,LINC02210
17	45641777	rs393152	A	G	downstream_gene_variant	MODIFIER	CRHR1-IT1		chr17_45641777_A_G_b38	LRRC37A2,MAPK8IP1P2,LRRC37A4P,RP11-259G18.1,LRRC37A,MAPT,DND1P1,FAM215B,PLEKHM1,RP11-259G18.3,KANSL1,MAPK8IP1P1,LINC02210,ARL17A,RP11-707O23.1,KANSL1-AS1
17	45642463	rs3108318	G	T	downstream_gene_variant	MODIFIER	CRHR1-IT1		chr17_45642463_G_T_b38
17	45642504	rs3108317	G	A	downstream_gene_variant	MODIFIER	CRHR1-IT1		chr17_45642504_G_A_b38	ARL17A,LINC02210,MAPT,FAM215B,RP11-707O23.1,KANSL1-AS1,RP11-798G7.8,LRRC37A4P,LRRC37A,RP11-259G18.3,LRRC37A2,RP11-259G18.1,PLEKHM1,DND1P1,KANSL1,MAPK8IP1P2,MAPK8IP1P1
17	45643917	rs2942164	G	C	downstream_gene_variant	MODIFIER	CRHR1-IT1		chr17_45643917_G_C_b38	ARL17A,RP11-259G18.3,MAPK8IP1P1,RP11-707O23.1,MAPK8IP1P2,LRRC37A4P,RP11-798G7.8,FAM215B,RP11-259G18.1,PLEKHM1,KANSL1-AS1,MAPT,DND1P1,KANSL1,LRRC37A,LINC02210,LRRC37A2
17	45644091	rs1706746	C	T	downstream_gene_variant	MODIFIER	CRHR1-IT1		chr17_45644091_C_T_b38	LRRC37A,ARL17A,RP11-798G7.8,DND1P1,RP11-707O23.1,LRRC37A4P,KANSL1-AS1,RP11-259G18.3,FAM215B,RP11-259G18.1,PLEKHM1,MAPK8IP1P2,MAPK8IP1P1,KANSL1,LRRC37A2,LINC02210,MAPT
17	45644324	rs538711169	CAAAAAAAA	C	downstream_gene_variant	MODIFIER	CRHR1-IT1		chr17_45644324_CAAAAAAAA_C_b38
17	45645143	rs1706748	C	G	downstream_gene_variant	MODIFIER	CRHR1-IT1		chr17_45645143_C_G_b38
17	45645823	rs413917	G	A	downstream_gene_variant	MODIFIER	CRHR1-IT1		chr17_45645823_G_A_b38	RP11-259G18.1,MAPK8IP1P1,MAPK8IP1P2,RP11-798G7.8,KANSL1,MAPT,LRRC37A,PLEKHM1,LRRC37A4P,FAM215B,LRRC37A2,DND1P1,RP11-707O23.1,ARL17A,KANSL1-AS1,LINC02210,RP11-259G18.3
17	45646096	rs3418	C	T	downstream_gene_variant	MODIFIER	CRHR1-IT1		chr17_45646096_C_T_b38	RP11-259G18.3,DND1P1,MAPK8IP1P1,LRRC37A2,LINC02210,LRRC37A,KANSL1,KANSL1-AS1,MAPT,RP11-707O23.1,RP11-259G18.1,RP11-798G7.8,MAPK8IP1P2,ARL17A,FAM215B,LRRC37A4P,PLEKHM1
17	45646239	rs393675	T	C	downstream_gene_variant	MODIFIER	CRHR1-IT1		chr17_45646239_T_C_b38	ARL17A,MAPT,LRRC37A,KANSL1-AS1,FAM215B,RP11-259G18.3,LRRC37A4P,MAPK8IP1P1,RP11-259G18.1,RP11-707O23.1,PLEKHM1,KANSL1,RP11-798G7.8,LINC02210,MAPK8IP1P2,LRRC37A2,DND1P1
17	45646563	rs364308	G	A	downstream_gene_variant	MODIFIER	CRHR1-IT1		chr17_45646563_G_A_b38	RP11-798G7.8,ARL17A,KANSL1-AS1,RP11-259G18.3,KANSL1,LRRC37A,MAPT,PLEKHM1,DND1P1,FAM215B,MAPK8IP1P1,RP11-259G18.1,LRRC37A4P,LINC02210,RP11-707O23.1,MAPK8IP1P2,LRRC37A2
17	45646564	rs406400	A	G	downstream_gene_variant	MODIFIER	CRHR1-IT1		chr17_45646564_A_G_b38	RP11-798G7.8,RP11-707O23.1,MAPK8IP1P1,LRRC37A2,RP11-259G18.3,DND1P1,LINC02210,RP11-259G18.1,LRRC37A,PLEKHM1,MAPT,FAM215B,MAPK8IP1P2,ARL17A,KANSL1,KANSL1-AS1,LRRC37A4P
17	45646879	rs669915	G	A	downstream_gene_variant	MODIFIER	CRHR1-IT1		chr17_45646879_G_A_b38	KANSL1,LRRC37A4P,PLEKHM1,LRRC37A2,KANSL1-AS1,DND1P1,RP11-259G18.3,RP11-798G7.8,MAPK8IP1P1,ARL17A,MAPT,LRRC37A,FAM215B,RP11-707O23.1,MAPK8IP1P2,RP11-259G18.1,LINC02210
17	45646881	rs34792335	T	TA	downstream_gene_variant	MODIFIER	CRHR1-IT1		chr17_45646881_T_TA_b38	RP11-259G18.3,FAM215B,LRRC37A2,MAPK8IP1P1,KANSL1,LRRC37A,LRRC37A4P,RP11-798G7.8,MAPT,RP11-707O23.1,LINC02210,MAPK8IP1P2,KANSL1-AS1,PLEKHM1,DND1P1,RP11-259G18.1,ARL17A
17	45647189	rs449501	G	A	downstream_gene_variant	MODIFIER	CRHR1-IT1		chr17_45647189_G_A_b38	LINC02210,KANSL1,RP11-798G7.8,DND1P1,ARL17A,FAM215B,RP11-259G18.3,RP11-259G18.1,PLEKHM1,RP11-707O23.1,LRRC37A2,LRRC37A4P,KANSL1-AS1,MAPK8IP1P2,LRRC37A,MAPK8IP1P1,MAPT
17	45647846	rs448830	G	A	downstream_gene_variant	MODIFIER	CRHR1-IT1		chr17_45647846_G_A_b38	LRRC37A2,FAM215B,MAPK8IP1P2,DND1P1,ARL17A,KANSL1-AS1,MAPK8IP1P1,KANSL1,LRRC37A,LINC02210,MAPT,RP11-707O23.1,RP11-798G7.8,RP11-259G18.1,LRRC37A4P,PLEKHM1,RP11-259G18.3
17	45648318	rs434428	G	A	downstream_gene_variant	MODIFIER	CRHR1-IT1		chr17_45648318_G_A_b38	FAM215B,MAPK8IP1P1,LRRC37A2,RP11-259G18.1,MAPK8IP1P2,ARL17A,RP11-798G7.8,LINC02210,PLEKHM1,KANSL1-AS1,KANSL1,RP11-259G18.3,DND1P1,MAPT,LRRC37A,RP11-707O23.1,LRRC37A4P
17	45648396	rs434598	G	A	downstream_gene_variant	MODIFIER	CRHR1-IT1		chr17_45648396_G_A_b38	ARL17A,MAPK8IP1P1,FAM215B,MAPK8IP1P2,KANSL1,RP11-798G7.8,DND1P1,RP11-259G18.1,KANSL1-AS1,LRRC37A2,MAPT,LINC02210,PLEKHM1,LRRC37A4P,RP11-707O23.1,LRRC37A,RP11-259G18.3
17	45648626	rs434971	G	A	downstream_gene_variant	MODIFIER	CRHR1-IT1		chr17_45648626_G_A_b38	KANSL1-AS1,ARL17A,MAPK8IP1P2,KANSL1,LINC02210,RP11-798G7.8,MAPK8IP1P1,DND1P1,RP11-259G18.1,PLEKHM1,MAPT,LRRC37A4P,LRRC37A,FAM215B,LRRC37A2,RP11-259G18.3,RP11-707O23.1
17	45648759	rs385691	A	C	downstream_gene_variant	MODIFIER	CRHR1-IT1		chr17_45648759_A_C_b38	KANSL1-AS1,LINC02210,DND1P1,MAPK8IP1P1,RP11-798G7.8,ARL17A,RP11-259G18.1,KANSL1,MAPK8IP1P2,LRRC37A,RP11-259G18.3,LRRC37A2,MAPT,FAM215B,LRRC37A4P,RP11-707O23.1,PLEKHM1
17	45649208	rs455028	T	C	downstream_gene_variant	MODIFIER	CRHR1-IT1		chr17_45649208_T_C_b38	RP11-798G7.8,MAPK8IP1P2,FAM215B,ARL17A,KANSL1,PLEKHM1,MAPT,LRRC37A,LINC02210,KANSL1-AS1,RP11-707O23.1,LRRC37A2,LRRC37A4P,DND1P1,MAPK8IP1P1,RP11-259G18.3,RP11-259G18.1
17	45649222	rs366858	C	T	downstream_gene_variant	MODIFIER	CRHR1-IT1		chr17_45649222_C_T_b38	KANSL1-AS1,ARL17A,RP11-798G7.8,MAPK8IP1P2,LRRC37A2,DND1P1,RP11-259G18.3,LINC02210,RP11-259G18.1,PLEKHM1,KANSL1,LRRC37A,MAPT,FAM215B,LRRC37A4P,RP11-707O23.1,MAPK8IP1P1
17	45649293	rs439945	C	A	downstream_gene_variant	MODIFIER	CRHR1-IT1		chr17_45649293_C_A_b38
17	45649695	rs453997	C	T	downstream_gene_variant	MODIFIER	CRHR1-IT1		chr17_45649695_C_T_b38	DND1P1,MAPK8IP1P2,ARL17A,KANSL1,LINC02210,RP11-259G18.1,PLEKHM1,RP11-798G7.8,LRRC37A,LRRC37A2,RP11-259G18.3,FAM215B,KANSL1-AS1,MAPT,RP11-707O23.1,LRRC37A4P,MAPK8IP1P1
17	45650521	rs424243	A	T	downstream_gene_variant	MODIFIER	CRHR1-IT1		chr17_45650521_A_T_b38	RP11-259G18.1,MAPT,LRRC37A,RP11-798G7.8,FAM215B,MAPK8IP1P1,ARL17A,DND1P1,MAPK8IP1P2,KANSL1,RP11-259G18.3,LRRC37A2,LINC02210,PLEKHM1,KANSL1-AS1,LRRC37A4P,RP11-707O23.1
17	45650771	rs422112	G	A	downstream_gene_variant	MODIFIER	CRHR1-IT1		chr17_45650771_G_A_b38	KANSL1,KANSL1-AS1,PLEKHM1,LINC02210,LRRC37A,MAPK8IP1P2,DND1P1,RP11-707O23.1,RP11-798G7.8,RP11-259G18.3,RP11-259G18.1,ARL17A,MAPK8IP1P1,LRRC37A2,FAM215B,LRRC37A4P,MAPT
17	45651010	rs417968	A	G	downstream_gene_variant	MODIFIER	CRHR1-IT1		chr17_45651010_A_G_b38
17	45652018	rs413844	G	A	intron_variant	MODIFIER	CRHR1-IT1-CRHR1		chr17_45652018_G_A_b38	LRRC37A,MAPK8IP1P2,KANSL1,LRRC37A2,ARL17A,KANSL1-AS1,MAPK8IP1P1,LINC02210,RP11-798G7.8,RP11-707O23.1,LRRC37A4P,RP11-259G18.1,RP11-259G18.3,FAM215B,DND1P1,PLEKHM1,MAPT
17	45652066	rs647483	C	T	intron_variant	MODIFIER	CRHR1-IT1-CRHR1		chr17_45652066_C_T_b38	LRRC37A4P,KANSL1,MAPK8IP1P1,RP11-707O23.1,ARL17A,KANSL1-AS1,MAPT,FAM215B,RP11-259G18.1,RP11-798G7.8,MAPK8IP1P2,LRRC37A2,PLEKHM1,LRRC37A,LINC02210,DND1P1,RP11-259G18.3
17	45653232	rs241038	G	A	intron_variant	MODIFIER	CRHR1-IT1-CRHR1		chr17_45653232_G_A_b38	MAPK8IP1P1,KANSL1,LRRC37A2,MAPK8IP1P2,LRRC37A,KANSL1-AS1,LINC02210,FAM215B,RP11-798G7.8,RP11-259G18.3,RP11-707O23.1,PLEKHM1,LRRC37A4P,MAPT,RP11-259G18.1,DND1P1,ARL17A
17	45653270	rs241037	G	T	intron_variant	MODIFIER	CRHR1-IT1-CRHR1		chr17_45653270_G_T_b38	MAPK8IP1P2,RP11-798G7.8,LRRC37A4P,KANSL1-AS1,LRRC37A,KANSL1,LRRC37A2,ARL17A,PLEKHM1,FAM215B,MAPT,DND1P1,LINC02210,RP11-259G18.3,RP11-259G18.1,RP11-707O23.1,MAPK8IP1P1
17	45654353	rs241036	A	C	intron_variant	MODIFIER	CRHR1-IT1-CRHR1		chr17_45654353_A_C_b38	KANSL1,DND1P1,MAPK8IP1P1,MAPT,MAPK8IP1P2,LRRC37A,FAM215B,KANSL1-AS1,RP11-798G7.8,ARL17A,RP11-707O23.1,LINC02210,LRRC37A4P,RP11-259G18.1,LRRC37A2,RP11-259G18.3,PLEKHM1
17	45654530	rs241035	C	T	intron_variant	MODIFIER	CRHR1-IT1-CRHR1		chr17_45654530_C_T_b38	MAPK8IP1P2,MAPK8IP1P1,FAM215B,RP11-259G18.1,KANSL1-AS1,MAPT,PLEKHM1,KANSL1,DND1P1,ARL17A,LRRC37A,RP11-259G18.3,LRRC37A2,RP11-798G7.8,LRRC37A4P,LINC02210,RP11-707O23.1
17	45655414	rs11276875	C	CCCCTATGT	intron_variant	MODIFIER	CRHR1-IT1-CRHR1		chr17_45655414_C_CCCCTATGT_b38
17	45655682	rs241034	A	T	intron_variant	MODIFIER	CRHR1-IT1-CRHR1		chr17_45655682_A_T_b38	FAM215B,KANSL1,LRRC37A,KANSL1-AS1,DND1P1,RP11-798G7.8,RP11-259G18.1,MAPK8IP1P2,LRRC37A4P,ARL17A,PLEKHM1,LRRC37A2,LINC02210,MAPK8IP1P1,RP11-707O23.1,RP11-259G18.3,MAPT
17	45656341	rs533717295	GC	G	intron_variant	MODIFIER	CRHR1-IT1-CRHR1		chr17_45656341_GC_G_b38	KANSL1-AS1,RP11-798G7.8,ARL17A,MAPK8IP1P2,LRRC37A2,KANSL1,PLEKHM1,LRRC37A,MAPT,DND1P1,MAPK8IP1P1,RP11-259G18.3,RP11-707O23.1,LRRC37A4P,LINC02210,RP11-259G18.1,FAM215B
17	45656617	rs241033	G	A	intron_variant	MODIFIER	CRHR1-IT1-CRHR1		chr17_45656617_G_A_b38	FAM215B,DND1P1,KANSL1-AS1,KANSL1,RP11-798G7.8,MAPT,ARL17A,LRRC37A4P,RP11-259G18.3,MAPK8IP1P2,LRRC37A,RP11-259G18.1,LRRC37A2,MAPK8IP1P1,PLEKHM1,LINC02210,RP11-707O23.1
17	45656779	rs241032	T	C	intron_variant	MODIFIER	CRHR1-IT1-CRHR1		chr17_45656779_T_C_b38	RP11-259G18.1,LINC02210,LRRC37A4P,KANSL1-AS1,RP11-259G18.3,KANSL1,DND1P1,RP11-707O23.1,RP11-798G7.8,LRRC37A,MAPT,MAPK8IP1P2,FAM215B,LRRC37A2,ARL17A,MAPK8IP1P1,PLEKHM1
17	45656889	rs66618107	TA	T	intron_variant	MODIFIER	CRHR1-IT1-CRHR1		chr17_45656889_TA_T_b38	KANSL1-AS1,PLEKHM1,RP11-707O23.1,LRRC37A,LRRC37A2,KANSL1,DND1P1,ARL17A,RP11-259G18.1,MAPT,RP11-259G18.3,MAPK8IP1P1,LINC02210,LRRC37A4P,MAPK8IP1P2,RP11-798G7.8,FAM215B
17	45656938	rs241031	T	C	intron_variant	MODIFIER	CRHR1-IT1-CRHR1		chr17_45656938_T_C_b38	PLEKHM1,KANSL1-AS1,FAM215B,DND1P1,RP11-707O23.1,RP11-259G18.3,MAPT,MAPK8IP1P1,MAPK8IP1P2,RP11-798G7.8,LRRC37A4P,LINC02210,LRRC37A2,KANSL1,LRRC37A,RP11-259G18.1,ARL17A
17	45657137	rs241030	A	G	intron_variant	MODIFIER	CRHR1-IT1-CRHR1		chr17_45657137_A_G_b38	LRRC37A4P,DND1P1,MAPK8IP1P1,FAM215B,LRRC37A,MAPT,LINC02210,LRRC37A2,ARL17A,KANSL1-AS1,PLEKHM1,RP11-259G18.3,RP11-259G18.1,KANSL1,RP11-798G7.8,MAPK8IP1P2,RP11-707O23.1
17	45657277	rs241029	T	C	intron_variant	MODIFIER	CRHR1-IT1-CRHR1		chr17_45657277_T_C_b38	DND1P1,LRRC37A2,LRRC37A4P,MAPT,FAM215B,LINC02210,LRRC37A,MAPK8IP1P2,RP11-259G18.1,RP11-259G18.3,PLEKHM1,MAPK8IP1P1,RP11-798G7.8,ARL17A,RP11-707O23.1,KANSL1-AS1,KANSL1
17	45657910	rs241028	C	T	intron_variant	MODIFIER	CRHR1-IT1-CRHR1		chr17_45657910_C_T_b38	MAPK8IP1P2,ARL17A,MAPT,RP11-259G18.3,RP11-707O23.1,RP11-259G18.1,MAPK8IP1P1,LRRC37A2,DND1P1,KANSL1,FAM215B,LRRC37A4P,PLEKHM1,RP11-798G7.8,LRRC37A,LINC02210,KANSL1-AS1
17	45658112	rs241027	A	G	intron_variant	MODIFIER	CRHR1-IT1-CRHR1		chr17_45658112_A_G_b38	ARL17A,RP11-798G7.8,LRRC37A,LRRC37A2,MAPT,PLEKHM1,FAM215B,KANSL1-AS1,RP11-259G18.3,MAPK8IP1P2,RP11-707O23.1,MAPK8IP1P1,KANSL1,DND1P1,LINC02210,LRRC37A4P,RP11-259G18.1
17	45658189	rs241026	G	A	intron_variant	MODIFIER	CRHR1-IT1-CRHR1		chr17_45658189_G_A_b38	RP11-798G7.8,MAPK8IP1P1,RP11-259G18.3,LRRC37A,LRRC37A2,MAPT,ARL17A,RP11-259G18.1,DND1P1,LRRC37A4P,KANSL1-AS1,RP11-707O23.1,LINC02210,MAPK8IP1P2,PLEKHM1,KANSL1,FAM215B
17	45659138	rs241025	T	C	intron_variant	MODIFIER	CRHR1-IT1-CRHR1		chr17_45659138_T_C_b38
17	45659397	rs241024	C	T	intron_variant	MODIFIER	CRHR1-IT1-CRHR1		chr17_45659397_C_T_b38	LRRC37A4P,MAPT,ARL17A,RP11-707O23.1,RP11-259G18.3,MAPK8IP1P1,KANSL1-AS1,LINC02210,PLEKHM1,LRRC37A,DND1P1,RP11-259G18.1,KANSL1,FAM215B,LRRC37A2,RP11-798G7.8,MAPK8IP1P2
17	45659674	rs241023	G	A	intron_variant	MODIFIER	CRHR1-IT1-CRHR1		chr17_45659674_G_A_b38	PLEKHM1,RP11-707O23.1,KANSL1-AS1,LRRC37A4P,KANSL1,MAPK8IP1P2,RP11-259G18.1,RP11-259G18.3,DND1P1,ARL17A,FAM215B,LRRC37A,MAPT,MAPK8IP1P1,LINC02210,LRRC37A2,RP11-798G7.8
17	45660364	rs241022	T	C	intron_variant	MODIFIER	CRHR1-IT1-CRHR1		chr17_45660364_T_C_b38	PLEKHM1,RP11-707O23.1,RP11-259G18.1,LRRC37A4P,LINC02210,KANSL1-AS1,RP11-259G18.3,LRRC37A,DND1P1,MAPK8IP1P2,RP11-798G7.8,KANSL1,MAPK8IP1P1,ARL17A,MAPT,FAM215B,LRRC37A2
17	45661261	rs241021	T	G	intron_variant	MODIFIER	CRHR1-IT1-CRHR1		chr17_45661261_T_G_b38	PLEKHM1,RP11-707O23.1,LRRC37A,RP11-259G18.3,KANSL1,RP11-798G7.8,ARL17A,LINC02210,MAPK8IP1P2,KANSL1-AS1,MAPK8IP1P1,DND1P1,RP11-259G18.1,FAM215B,LRRC37A4P,MAPT,LRRC37A2
17	45661310	rs241020	C	A	intron_variant	MODIFIER	CRHR1-IT1-CRHR1		chr17_45661310_C_A_b38	RP11-259G18.1,PLEKHM1,LRRC37A4P,RP11-707O23.1,LRRC37A2,DND1P1,LINC02210,MAPK8IP1P2,KANSL1-AS1,ARL17A,RP11-259G18.3,KANSL1,LRRC37A,RP11-798G7.8,FAM215B,MAPT,MAPK8IP1P1
17	45663199	rs1724409	G	T	intron_variant	MODIFIER	CRHR1-IT1-CRHR1		chr17_45663199_G_T_b38	RP11-259G18.1,RP11-707O23.1,LRRC37A4P,ARL17A,MAPK8IP1P2,KANSL1,KANSL1-AS1,LRRC37A,RP11-259G18.3,DND1P1,LINC02210,PLEKHM1,LRRC37A2,MAPT,MAPK8IP1P1,RP11-798G7.8,FAM215B
17	45663490	rs62053939	C	T	intron_variant	MODIFIER	CRHR1-IT1-CRHR1		chr17_45663490_C_T_b38	KANSL1,LRRC37A4P,RP11-259G18.3,MAPK8IP1P1,LRRC37A2,LRRC37A,RP11-259G18.1,RP11-707O23.1,MAPK8IP1P2,RP11-798G7.8,PLEKHM1,LINC02210,ARL17A,KANSL1-AS1,FAM215B,MAPT,DND1P1
17	45663601	rs111273167	C	T	intron_variant	MODIFIER	CRHR1-IT1-CRHR1		chr17_45663601_C_T_b38	LRRC37A2,LRRC37A,LRRC37A4P,KANSL1-AS1,RP11-259G18.1,RP11-798G7.8,FAM215B,PLEKHM1,MAPT,ARL17A,KANSL1,DND1P1,LINC02210,RP11-259G18.3,MAPK8IP1P1,MAPK8IP1P2,RP11-707O23.1
17	45663662	rs62053940	A	G	intron_variant	MODIFIER	CRHR1-IT1-CRHR1		chr17_45663662_A_G_b38	LRRC37A,RP11-259G18.1,MAPT,DND1P1,KANSL1,LINC02210,ARL17A,RP11-798G7.8,FAM215B,LRRC37A2,KANSL1-AS1,MAPK8IP1P2,PLEKHM1,RP11-259G18.3,RP11-707O23.1,LRRC37A4P,MAPK8IP1P1
17	45663770	rs55688739	C	T	intron_variant	MODIFIER	CRHR1-IT1-CRHR1		chr17_45663770_C_T_b38
17	45664086	rs17760577	C	T	intron_variant	MODIFIER	CRHR1-IT1-CRHR1		chr17_45664086_C_T_b38	LRRC37A,MAPK8IP1P1,KANSL1,RP11-707O23.1,DND1P1,MAPT,KANSL1-AS1,RP11-259G18.3,RP11-259G18.1,LINC02210,LRRC37A2,FAM215B,RP11-798G7.8,LRRC37A4P,MAPK8IP1P2,ARL17A,PLEKHM1
17	45664261	rs113072604	A	AT	intron_variant	MODIFIER	CRHR1-IT1-CRHR1		chr17_45664261_A_AT_b38	FAM215B,ARL17A,MAPK8IP1P1,MAPT,KANSL1,KANSL1-AS1,LINC02210,LRRC37A,LRRC37A2,RP11-259G18.1,RP11-707O23.1,LRRC37A4P,MAPK8IP1P2,RP11-259G18.3,PLEKHM1,RP11-798G7.8,DND1P1
17	45665088	rs35707876	AC	A	intron_variant	MODIFIER	CRHR1-IT1-CRHR1		chr17_45665088_AC_A_b38	FAM215B,LINC02210,LRRC37A2,MAPK8IP1P1,RP11-798G7.8,LRRC37A,PLEKHM1,RP11-259G18.3,DND1P1,MAPT,KANSL1-AS1,RP11-259G18.1,RP11-707O23.1,ARL17A,LRRC37A4P,MAPK8IP1P2,KANSL1
17	45665679	rs17760631	T	C	intron_variant	MODIFIER	CRHR1-IT1-CRHR1		chr17_45665679_T_C_b38	DND1P1,LRRC37A,LINC02210,MAPK8IP1P1,KANSL1,LRRC37A2,PLEKHM1,KANSL1-AS1,ARL17A,RP11-798G7.8,FAM215B,MAPK8IP1P2,RP11-259G18.1,MAPT,RP11-707O23.1,LRRC37A4P,RP11-259G18.3
17	45666978	rs1635298	T	A	intron_variant	MODIFIER	CRHR1-IT1-CRHR1		chr17_45666978_T_A_b38	RP11-798G7.8,LRRC37A2,LRRC37A4P,LRRC37A,KANSL1-AS1,MAPK8IP1P1,MAPT,MAPK8IP1P2,FAM215B,RP11-259G18.3,LINC02210,KANSL1,ARL17A,DND1P1,RP11-259G18.1,RP11-707O23.1,PLEKHM1
17	45667624	rs17687462	C	T	intron_variant	MODIFIER	CRHR1-IT1-CRHR1		chr17_45667624_C_T_b38	KANSL1-AS1,MAPK8IP1P1,LINC02210,RP11-798G7.8,MAPK8IP1P2,LRRC37A4P,ARL17A,FAM215B,PLEKHM1,KANSL1,RP11-259G18.1,LRRC37A2,LRRC37A,RP11-707O23.1,MAPT,DND1P1,RP11-259G18.3
17	45668821	rs66750197	TC	T	intron_variant	MODIFIER	CRHR1-IT1-CRHR1		chr17_45668821_TC_T_b38	MAPT,RP11-798G7.8,RP11-259G18.1,FAM215B,LRRC37A,ARL17A,RP11-707O23.1,LRRC37A4P,KANSL1-AS1,DND1P1,LRRC37A2,MAPK8IP1P2,RP11-259G18.3,KANSL1,PLEKHM1,LINC02210,MAPK8IP1P1
17	45668910	rs17760733	G	T	intron_variant	MODIFIER	CRHR1-IT1-CRHR1		chr17_45668910_G_T_b38	RP11-798G7.8,LRRC37A,RP11-259G18.3,KANSL1-AS1,FAM215B,MAPK8IP1P2,LINC02210,PLEKHM1,DND1P1,MAPT,MAPK8IP1P1,ARL17A,LRRC37A2,LRRC37A4P,KANSL1,RP11-259G18.1,RP11-707O23.1
17	45669052	rs79675109	T	A	intron_variant	MODIFIER	CRHR1-IT1-CRHR1		chr17_45669052_T_A_b38
17	45669244	rs142642115	T	TATC	intron_variant	MODIFIER	CRHR1-IT1-CRHR1		chr17_45669244_T_TATC_b38	LRRC37A4P,MAPK8IP1P2,MAPK8IP1P1,ARL17A,LINC02210,LRRC37A2,KANSL1,RP11-259G18.3,RP11-798G7.8,RP11-707O23.1,KANSL1-AS1,FAM215B,MAPT,RP11-259G18.1,DND1P1,LRRC37A,PLEKHM1
17	45669355	rs17687504	A	G	intron_variant	MODIFIER	CRHR1-IT1-CRHR1		chr17_45669355_A_G_b38	LINC02210,DND1P1,MAPK8IP1P2,MAPK8IP1P1,LRRC37A4P,RP11-798G7.8,KANSL1,KANSL1-AS1,FAM215B,LRRC37A,RP11-259G18.1,MAPT,RP11-707O23.1,ARL17A,LRRC37A2,RP11-259G18.3,PLEKHM1
17	45669473	rs62053945	T	C	intron_variant	MODIFIER	CRHR1-IT1-CRHR1		chr17_45669473_T_C_b38	KANSL1,MAPK8IP1P1,KANSL1-AS1,FAM215B,LRRC37A,LRRC37A2,RP11-798G7.8,ARL17A,LRRC37A4P,RP11-259G18.1,RP11-707O23.1,MAPT,MAPK8IP1P2,LINC02210,DND1P1,RP11-259G18.3,PLEKHM1
17	45670249	rs1724407	C	T	intron_variant	MODIFIER	CRHR1-IT1-CRHR1		chr17_45670249_C_T_b38	MAPK8IP1P1,FAM215B,RP11-259G18.1,LRRC37A4P,ARL17A,LINC02210,LRRC37A2,PLEKHM1,MAPK8IP1P2,LRRC37A,KANSL1-AS1,MAPT,RP11-707O23.1,RP11-259G18.3,DND1P1,KANSL1,RP11-798G7.8
17	45670311	rs62053946	C	T	intron_variant	MODIFIER	CRHR1-IT1-CRHR1		chr17_45670311_C_T_b38	KANSL1,LRRC37A4P,MAPK8IP1P1,LRRC37A,DND1P1,PLEKHM1,MAPK8IP1P2,FAM215B,ARL17A,RP11-259G18.1,RP11-259G18.3,KANSL1-AS1,RP11-707O23.1,MAPT,LRRC37A2,RP11-798G7.8,LINC02210
17	45670317	rs62053947	G	A	intron_variant	MODIFIER	CRHR1-IT1-CRHR1		chr17_45670317_G_A_b38	DND1P1,MAPK8IP1P1,LRRC37A,FAM215B,KANSL1,PLEKHM1,RP11-259G18.1,ARL17A,RP11-707O23.1,KANSL1-AS1,RP11-259G18.3,MAPK8IP1P2,LRRC37A2,LINC02210,RP11-798G7.8,MAPT,LRRC37A4P
17	45670680	rs62053948	C	T	intron_variant	MODIFIER	CRHR1-IT1-CRHR1		chr17_45670680_C_T_b38	FAM215B,LRRC37A,LINC02210,RP11-707O23.1,LRRC37A2,MAPK8IP1P1,RP11-259G18.1,RP11-798G7.8,MAPT,PLEKHM1,ARL17A,DND1P1,MAPK8IP1P2,LRRC37A4P,RP11-259G18.3,KANSL1-AS1,KANSL1
17	45670735	rs62053949	A	G	intron_variant	MODIFIER	CRHR1-IT1-CRHR1		chr17_45670735_A_G_b38	MAPK8IP1P1,LRRC37A2,RP11-798G7.8,DND1P1,FAM215B,LRRC37A4P,LRRC37A,ARL17A,RP11-259G18.3,KANSL1-AS1,RP11-707O23.1,MAPT,MAPK8IP1P2,RP11-259G18.1,LINC02210,KANSL1,PLEKHM1
17	45671046	rs62053950	A	G	intron_variant	MODIFIER	CRHR1-IT1-CRHR1		chr17_45671046_A_G_b38	FAM215B,MAPK8IP1P1,LRRC37A,LINC02210,MAPT,RP11-798G7.8,LRRC37A2,DND1P1,RP11-259G18.3,MAPK8IP1P2,ARL17A,LRRC37A4P,KANSL1,RP11-707O23.1,RP11-259G18.1,KANSL1-AS1,PLEKHM1
17	45671802	rs62053951	G	C	intron_variant	MODIFIER	CRHR1-IT1-CRHR1		chr17_45671802_G_C_b38	KANSL1-AS1,LRRC37A,LRRC37A4P,FAM215B,RP11-707O23.1,MAPK8IP1P2,DND1P1,LINC02210,ARL17A,MAPT,MAPK8IP1P1,RP11-259G18.1,RP11-259G18.3,RP11-798G7.8,KANSL1,PLEKHM1,LRRC37A2
17	45671895	rs62053952	T	C	intron_variant	MODIFIER	CRHR1-IT1-CRHR1		chr17_45671895_T_C_b38	FAM215B,KANSL1-AS1,MAPK8IP1P2,LRRC37A,MAPT,LRRC37A4P,ARL17A,RP11-259G18.3,MAPK8IP1P1,RP11-259G18.1,RP11-798G7.8,PLEKHM1,DND1P1,LRRC37A2,KANSL1,LINC02210,RP11-707O23.1
17	45672088	rs62053953	G	A	intron_variant	MODIFIER	CRHR1-IT1-CRHR1		chr17_45672088_G_A_b38	LINC02210,ARL17A,MAPK8IP1P1,RP11-259G18.3,KANSL1,KANSL1-AS1,RP11-259G18.1,RP11-707O23.1,MAPT,FAM215B,PLEKHM1,LRRC37A2,MAPK8IP1P2,LRRC37A,RP11-798G7.8,LRRC37A4P,DND1P1
17	45672213	rs17687534	T	C	intron_variant	MODIFIER	CRHR1-IT1-CRHR1		chr17_45672213_T_C_b38	LRRC37A4P,MAPK8IP1P2,LRRC37A,KANSL1-AS1,ARL17A,MAPK8IP1P1,PLEKHM1,RP11-259G18.1,FAM215B,DND1P1,LINC02210,RP11-707O23.1,KANSL1,LRRC37A2,RP11-798G7.8,RP11-259G18.3,MAPT
17	45672576	rs1631850	A	G	intron_variant	MODIFIER	CRHR1-IT1-CRHR1		chr17_45672576_A_G_b38	KANSL1,ARL17A,RP11-259G18.3,RP11-707O23.1,RP11-259G18.1,KANSL1-AS1,PLEKHM1,DND1P1,MAPK8IP1P2,FAM215B,LINC02210,LRRC37A4P,MAPK8IP1P1,LRRC37A2,MAPT,LRRC37A,RP11-798G7.8
17	45672583	rs62053954	G	A	intron_variant	MODIFIER	CRHR1-IT1-CRHR1		chr17_45672583_G_A_b38	DND1P1,RP11-259G18.3,LRRC37A4P,PLEKHM1,ARL17A,RP11-259G18.1,KANSL1-AS1,RP11-707O23.1,MAPK8IP1P2,LRRC37A,MAPK8IP1P1,RP11-798G7.8,LRRC37A2,FAM215B,MAPT,LINC02210,KANSL1
17	45672614	rs62053955	T	C	intron_variant	MODIFIER	CRHR1-IT1-CRHR1		chr17_45672614_T_C_b38	RP11-259G18.3,DND1P1,PLEKHM1,RP11-707O23.1,RP11-259G18.1,ARL17A,LRRC37A,MAPK8IP1P1,KANSL1,LINC02210,MAPK8IP1P2,FAM215B,MAPT,LRRC37A4P,KANSL1-AS1,LRRC37A2,RP11-798G7.8
17	45672644	rs17687571	G	A	intron_variant	MODIFIER	CRHR1-IT1-CRHR1		chr17_45672644_G_A_b38	PLEKHM1,DND1P1,LINC02210,RP11-707O23.1,RP11-259G18.3,MAPT,MAPK8IP1P2,LRRC37A2,LRRC37A,LRRC37A4P,FAM215B,RP11-259G18.1,KANSL1-AS1,RP11-798G7.8,MAPK8IP1P1,ARL17A,KANSL1
17	45672771	rs17760817	G	C	intron_variant	MODIFIER	CRHR1-IT1-CRHR1		chr17_45672771_G_C_b38	MAPK8IP1P1,RP11-259G18.3,RP11-707O23.1,RP11-259G18.1,ARL17A,DND1P1,RP11-798G7.8,LRRC37A,KANSL1,KANSL1-AS1,LRRC37A4P,LINC02210,MAPK8IP1P2,FAM215B,LRRC37A2,MAPT,PLEKHM1
17	45672806	rs1630095	G	A	intron_variant	MODIFIER	CRHR1-IT1-CRHR1		chr17_45672806_G_A_b38	FAM215B,DND1P1,ARL17A,RP11-259G18.1,LRRC37A,MAPK8IP1P1,RP11-798G7.8,KANSL1-AS1,MAPK8IP1P2,LINC02210,RP11-259G18.3,MAPT,PLEKHM1,RP11-707O23.1,KANSL1,LRRC37A4P,LRRC37A2
17	45672872	rs17687625	A	G	5_prime_UTR_premature_start_codon_gain_variant	LOW	CRHR1-IT1-CRHR1		chr17_45672872_A_G_b38	RP11-707O23.1,FAM215B,KANSL1,DND1P1,RP11-259G18.1,RP11-798G7.8,ARL17A,MAPK8IP1P1,LRRC37A,MAPK8IP1P2,RP11-259G18.3,MAPT,LRRC37A2,PLEKHM1,KANSL1-AS1,LRRC37A4P,LINC02210
17	45672949	rs62053956	A	G	intron_variant	MODIFIER	CRHR1-IT1-CRHR1		chr17_45672949_A_G_b38
17	45673544	rs4792824	C	T	intron_variant	MODIFIER	CRHR1-IT1-CRHR1		chr17_45673544_C_T_b38	LRRC37A,RP11-707O23.1,LINC02210,MAPK8IP1P2,PLEKHM1,KANSL1-AS1,MAPK8IP1P1,ARL17A,FAM215B,DND1P1,LRRC37A4P,KANSL1,RP11-259G18.3,RP11-259G18.1,LRRC37A2,RP11-798G7.8,MAPT
17	45673555	rs59435462	T	TA	intron_variant	MODIFIER	CRHR1-IT1-CRHR1		chr17_45673555_T_TA_b38
17	45673573	rs62053957	T	C	intron_variant	MODIFIER	CRHR1-IT1-CRHR1		chr17_45673573_T_C_b38	DND1P1,LRRC37A,KANSL1-AS1,RP11-259G18.1,PLEKHM1,RP11-798G7.8,LINC02210,KANSL1,RP11-707O23.1,MAPK8IP1P2,MAPK8IP1P1,ARL17A,RP11-259G18.3,MAPT,FAM215B,LRRC37A2,LRRC37A4P
17	45673735	rs112637166	A	G	intron_variant	MODIFIER	CRHR1-IT1-CRHR1		chr17_45673735_A_G_b38	RP11-707O23.1,KANSL1-AS1,LRRC37A,PLEKHM1,LINC02210,DND1P1,MAPK8IP1P2,KANSL1,MAPT,RP11-798G7.8,ARL17A,MAPK8IP1P1,LRRC37A2,RP11-259G18.1,FAM215B,RP11-259G18.3,LRRC37A4P
17	45673857	rs62053958	A	T	intron_variant	MODIFIER	CRHR1-IT1-CRHR1		chr17_45673857_A_T_b38	MAPK8IP1P1,MAPT,RP11-707O23.1,PLEKHM1,RP11-798G7.8,LRRC37A,MAPK8IP1P2,FAM215B,RP11-259G18.3,DND1P1,RP11-259G18.1,LINC02210,KANSL1,ARL17A,LRRC37A2,LRRC37A4P,KANSL1-AS1
17	45673880	rs62053959	C	T	intron_variant	MODIFIER	CRHR1-IT1-CRHR1		chr17_45673880_C_T_b38	DND1P1,LRRC37A,MAPK8IP1P2,RP11-798G7.8,FAM215B,MAPT,RP11-259G18.3,KANSL1,PLEKHM1,LRRC37A2,LINC02210,MAPK8IP1P1,RP11-259G18.1,KANSL1-AS1,RP11-707O23.1,LRRC37A4P,ARL17A
17	45673942	rs62055660	T	C	intron_variant	MODIFIER	CRHR1-IT1-CRHR1		chr17_45673942_T_C_b38
17	45674061	rs113486004	T	C	intron_variant	MODIFIER	CRHR1-IT1-CRHR1		chr17_45674061_T_C_b38	RP11-798G7.8,MAPK8IP1P2,LRRC37A,LRRC37A2,MAPK8IP1P1,KANSL1-AS1,DND1P1,KANSL1,MAPT,RP11-707O23.1,ARL17A,RP11-259G18.3,FAM215B,LRRC37A4P,PLEKHM1,RP11-259G18.1,LINC02210
17	45674547	rs1635291	A	G	intron_variant	MODIFIER	CRHR1-IT1-CRHR1		chr17_45674547_A_G_b38
17	45674673	rs62055661	C	T	intron_variant	MODIFIER	CRHR1-IT1-CRHR1		chr17_45674673_C_T_b38	DND1P1,KANSL1-AS1,LRRC37A,RP11-259G18.1,MAPT,MAPK8IP1P2,RP11-259G18.3,LRRC37A2,RP11-798G7.8,RP11-707O23.1,ARL17A,FAM215B,LRRC37A4P,KANSL1,LINC02210,MAPK8IP1P1,PLEKHM1
17	45674712	rs113155081	A	AC	intron_variant	MODIFIER	CRHR1-IT1-CRHR1		chr17_45674712_A_AC_b38	RP11-798G7.8,MAPK8IP1P2,DND1P1,RP11-707O23.1,PLEKHM1,LRRC37A2,MAPT,RP11-259G18.3,LRRC37A4P,LRRC37A,KANSL1-AS1,KANSL1,FAM215B,ARL17A,MAPK8IP1P1,RP11-259G18.1,LINC02210
17	45675200	rs62055662	C	T	intron_variant	MODIFIER	CRHR1-IT1-CRHR1		chr17_45675200_C_T_b38	DND1P1,RP11-707O23.1,LRRC37A4P,RP11-259G18.1,LRRC37A,LRRC37A2,PLEKHM1,MAPT,RP11-798G7.8,KANSL1-AS1,ARL17A,LINC02210,MAPK8IP1P1,MAPK8IP1P2,KANSL1,RP11-259G18.3,FAM215B
17	45676088	rs62055663	A	G	intron_variant	MODIFIER	CRHR1-IT1-CRHR1		chr17_45676088_A_G_b38	LRRC37A2,MAPK8IP1P2,RP11-798G7.8,LRRC37A,DND1P1,KANSL1-AS1,FAM215B,MAPT,RP11-707O23.1,RP11-259G18.1,RP11-259G18.3,ARL17A,LINC02210,MAPK8IP1P1,LRRC37A4P,PLEKHM1,KANSL1
17	45676276	rs62055664	A	G	intron_variant	MODIFIER	CRHR1-IT1-CRHR1		chr17_45676276_A_G_b38	LRRC37A4P,DND1P1,ARL17A,KANSL1-AS1,LINC02210,LRRC37A2,LRRC37A,FAM215B,RP11-707O23.1,RP11-259G18.1,MAPT,RP11-798G7.8,PLEKHM1,KANSL1,RP11-259G18.3,MAPK8IP1P1,MAPK8IP1P2
17	45676644	rs76717812	T	C	intron_variant	MODIFIER	CRHR1-IT1-CRHR1		chr17_45676644_T_C_b38	LRRC37A2,LRRC37A,ARL17A,DND1P1,KANSL1-AS1,MAPK8IP1P2,PLEKHM1,RP11-259G18.1,RP11-798G7.8,LRRC37A4P,RP11-259G18.3,MAPK8IP1P1,MAPT,FAM215B,KANSL1,LINC02210,RP11-707O23.1
17	45676733	rs17687667	G	A	intron_variant	MODIFIER	CRHR1-IT1-CRHR1		chr17_45676733_G_A_b38	DND1P1,RP11-707O23.1,LINC02210,ARL17A,LRRC37A,RP11-259G18.1,LRRC37A4P,LRRC37A2,RP11-798G7.8,PLEKHM1,MAPK8IP1P2,KANSL1,RP11-259G18.3,MAPK8IP1P1,KANSL1-AS1,FAM215B,MAPT
17	45676843	rs79073784	G	C	intron_variant	MODIFIER	CRHR1-IT1-CRHR1		chr17_45676843_G_C_b38	LRRC37A,RP11-707O23.1,LINC02210,KANSL1-AS1,RP11-259G18.1,MAPK8IP1P2,MAPT,MAPK8IP1P1,ARL17A,LRRC37A4P,FAM215B,KANSL1,RP11-798G7.8,PLEKHM1,DND1P1,RP11-259G18.3,LRRC37A2
17	45677139	rs62055665	A	C	intron_variant	MODIFIER	CRHR1-IT1-CRHR1		chr17_45677139_A_C_b38	RP11-798G7.8,MAPK8IP1P1,LRRC37A4P,ARL17A,RP11-259G18.1,FAM215B,PLEKHM1,MAPT,LRRC37A,RP11-707O23.1,RP11-259G18.3,KANSL1-AS1,LRRC37A2,LINC02210,MAPK8IP1P2,DND1P1,KANSL1
17	45677203	rs62055689	G	A	intron_variant	MODIFIER	CRHR1-IT1-CRHR1		chr17_45677203_G_A_b38	MAPK8IP1P2,FAM215B,RP11-259G18.1,ARL17A,LRRC37A2,RP11-798G7.8,LINC02210,PLEKHM1,DND1P1,MAPT,KANSL1-AS1,RP11-259G18.3,KANSL1,LRRC37A,RP11-707O23.1,MAPK8IP1P1,LRRC37A4P
17	45677210	rs62055690	C	G	intron_variant	MODIFIER	CRHR1-IT1-CRHR1		chr17_45677210_C_G_b38	RP11-798G7.8,LRRC37A,MAPK8IP1P2,PLEKHM1,LRRC37A4P,LRRC37A2,MAPK8IP1P1,RP11-707O23.1,RP11-259G18.3,FAM215B,ARL17A,LINC02210,KANSL1-AS1,KANSL1,DND1P1,MAPT,RP11-259G18.1
17	45677484	rs62055691	T	C	intron_variant	MODIFIER	CRHR1-IT1-CRHR1		chr17_45677484_T_C_b38	RP11-707O23.1,LRRC37A4P,RP11-259G18.1,ARL17A,LRRC37A,FAM215B,MAPK8IP1P2,MAPK8IP1P1,PLEKHM1,MAPT,DND1P1,RP11-798G7.8,KANSL1-AS1,RP11-259G18.3,LRRC37A2,LINC02210,KANSL1
17	45677543	rs62055692	A	G	intron_variant	MODIFIER	CRHR1-IT1-CRHR1		chr17_45677543_A_G_b38
17	45677548	rs1724402	T	C	intron_variant	MODIFIER	CRHR1-IT1-CRHR1		chr17_45677548_T_C_b38
17	45678491	rs1724401	A	C	intron_variant	MODIFIER	CRHR1-IT1-CRHR1		chr17_45678491_A_C_b38
17	45678505	rs1724400	A	C	intron_variant	MODIFIER	CRHR1-IT1-CRHR1		chr17_45678505_A_C_b38	RP11-798G7.8,ARL17A,LRRC37A,KANSL1-AS1,MAPK8IP1P2,LINC02210,MAPT,LRRC37A4P,RP11-259G18.1,MAPK8IP1P1,PLEKHM1,RP11-707O23.1,FAM215B,RP11-259G18.3,LRRC37A2,DND1P1,KANSL1
17	45678805	rs112245406	A	AAAAC	intron_variant	MODIFIER	CRHR1-IT1-CRHR1		chr17_45678805_A_AAAAC_b38
17	45678974	rs74398257	T	C	intron_variant	MODIFIER	CRHR1-IT1-CRHR1		chr17_45678974_T_C_b38	RP11-798G7.8,MAPT,LRRC37A,KANSL1-AS1,LINC02210,MAPK8IP1P2,LRRC37A2,PLEKHM1,FAM215B,MAPK8IP1P1,RP11-259G18.1,RP11-707O23.1,ARL17A,LRRC37A4P,RP11-259G18.3,DND1P1,KANSL1
17	45679010	rs17687740	G	C	intron_variant	MODIFIER	CRHR1-IT1-CRHR1		chr17_45679010_G_C_b38	FAM215B,LINC02210,RP11-798G7.8,RP11-259G18.3,KANSL1-AS1,RP11-259G18.1,ARL17A,DND1P1,MAPK8IP1P2,RP11-707O23.1,MAPT,LRRC37A4P,PLEKHM1,LRRC37A2,KANSL1,LRRC37A,MAPK8IP1P1
17	45679092	rs872972	G	A	intron_variant	MODIFIER	CRHR1-IT1-CRHR1		chr17_45679092_G_A_b38
17	45679100	rs757503	T	C	intron_variant	MODIFIER	CRHR1-IT1-CRHR1		chr17_45679100_T_C_b38
17	45679140	rs757502	C	T	intron_variant	MODIFIER	CRHR1-IT1-CRHR1		chr17_45679140_C_T_b38	KANSL1-AS1,MAPK8IP1P2,RP11-798G7.8,FAM215B,LINC02210,PLEKHM1,ARL17A,RP11-259G18.1,LRRC37A,KANSL1,MAPK8IP1P1,LRRC37A4P,LRRC37A2,MAPT,RP11-259G18.3,DND1P1,RP11-707O23.1
17	45679319	rs757501	A	G	intron_variant	MODIFIER	CRHR1-IT1-CRHR1		chr17_45679319_A_G_b38	MAPK8IP1P2,KANSL1-AS1,LINC02210,FAM215B,RP11-259G18.1,ARL17A,MAPK8IP1P1,LRRC37A2,PLEKHM1,RP11-798G7.8,RP11-707O23.1,DND1P1,RP11-259G18.3,KANSL1,LRRC37A4P,LRRC37A,MAPT
17	45679467	rs757500	C	A	intron_variant	MODIFIER	CRHR1-IT1-CRHR1		chr17_45679467_C_A_b38	MAPK8IP1P1,RP11-798G7.8,MAPK8IP1P2,DND1P1,MAPT,LINC02210,KANSL1,KANSL1-AS1,LRRC37A,FAM215B,LRRC37A2,PLEKHM1,ARL17A,RP11-259G18.1,LRRC37A4P,RP11-707O23.1,RP11-259G18.3
17	45679544	rs62055693	T	C	intron_variant	MODIFIER	CRHR1-IT1-CRHR1		chr17_45679544_T_C_b38	RP11-259G18.1,KANSL1,MAPK8IP1P1,LRRC37A2,RP11-798G7.8,RP11-259G18.3,PLEKHM1,MAPK8IP1P2,LRRC37A,FAM215B,KANSL1-AS1,LRRC37A4P,MAPT,ARL17A,DND1P1,LINC02210,RP11-707O23.1
17	45679603	rs1635288	A	G	intron_variant	MODIFIER	CRHR1-IT1-CRHR1		chr17_45679603_A_G_b38	RP11-259G18.1,MAPK8IP1P2,RP11-707O23.1,MAPT,KANSL1-AS1,RP11-259G18.3,LINC02210,KANSL1,LRRC37A4P,LRRC37A2,PLEKHM1,LRRC37A,FAM215B,RP11-798G7.8,MAPK8IP1P1,DND1P1,ARL17A
17	45679795	rs78487840	C	T	intron_variant	MODIFIER	CRHR1-IT1-CRHR1		chr17_45679795_C_T_b38	MAPT,LRRC37A2,KANSL1,RP11-259G18.3,ARL17A,FAM215B,RP11-798G7.8,MAPK8IP1P2,RP11-259G18.1,KANSL1-AS1,MAPK8IP1P1,DND1P1,PLEKHM1,LINC02210,LRRC37A,LRRC37A4P,RP11-707O23.1
17	45680084	rs55974014	C	A	intron_variant	MODIFIER	CRHR1-IT1-CRHR1		chr17_45680084_C_A_b38	MAPK8IP1P1,RP11-259G18.1,ARL17A,FAM215B,PLEKHM1,LRRC37A4P,RP11-798G7.8,RP11-707O23.1,KANSL1,MAPK8IP1P2,MAPT,KANSL1-AS1,LRRC37A2,RP11-259G18.3,LRRC37A,LINC02210,DND1P1
17	45680410	rs56108117	T	C	intron_variant	MODIFIER	CRHR1-IT1-CRHR1		chr17_45680410_T_C_b38	RP11-707O23.1,PLEKHM1,MAPK8IP1P1,LRRC37A4P,LRRC37A2,LRRC37A,MAPT,KANSL1-AS1,DND1P1,RP11-259G18.1,FAM215B,MAPK8IP1P2,RP11-798G7.8,KANSL1,RP11-259G18.3,ARL17A,LINC02210
17	45680411	rs56378021	C	T	intron_variant	MODIFIER	CRHR1-IT1-CRHR1		chr17_45680411_C_T_b38	FAM215B,ARL17A,MAPT,PLEKHM1,DND1P1,MAPK8IP1P1,KANSL1,RP11-259G18.3,RP11-259G18.1,LRRC37A2,LRRC37A4P,RP11-707O23.1,RP11-798G7.8,KANSL1-AS1,MAPK8IP1P2,LINC02210,LRRC37A
17	45680645	rs55651627	G	C	intron_variant	MODIFIER	CRHR1-IT1-CRHR1		chr17_45680645_G_C_b38	RP11-259G18.1,KANSL1,KANSL1-AS1,ARL17A,MAPK8IP1P1,LRRC37A,MAPK8IP1P2,RP11-259G18.3,PLEKHM1,LINC02210,LRRC37A4P,RP11-707O23.1,LRRC37A2,DND1P1,MAPT,FAM215B,RP11-798G7.8
17	45680712	rs112155389	G	A	intron_variant	MODIFIER	CRHR1-IT1-CRHR1		chr17_45680712_G_A_b38	RP11-259G18.3,LRRC37A4P,LRRC37A,DND1P1,MAPK8IP1P1,FAM215B,LINC02210,ARL17A,RP11-798G7.8,MAPT,PLEKHM1,RP11-707O23.1,RP11-259G18.1,LRRC37A2,MAPK8IP1P2,KANSL1-AS1,KANSL1
17	45680750	rs532787183	AAAAG	A	intron_variant	MODIFIER	CRHR1-IT1-CRHR1		chr17_45680750_AAAAG_A_b38
17	45680759	rs62055696	A	G	intron_variant	MODIFIER	CRHR1-IT1-CRHR1		chr17_45680759_A_G_b38	RP11-259G18.3,KANSL1,ARL17A,LRRC37A4P,RP11-259G18.1,MAPK8IP1P2,LRRC37A,PLEKHM1,KANSL1-AS1,DND1P1,RP11-707O23.1,LINC02210,MAPK8IP1P1,MAPT,RP11-798G7.8,FAM215B,LRRC37A2
17	45680782	rs62055697	C	T	intron_variant	MODIFIER	CRHR1-IT1-CRHR1		chr17_45680782_C_T_b38	MAPK8IP1P1,RP11-259G18.1,RP11-707O23.1,LINC02210,KANSL1,RP11-798G7.8,LRRC37A,LRRC37A2,PLEKHM1,RP11-259G18.3,DND1P1,MAPK8IP1P2,FAM215B,KANSL1-AS1,MAPT,LRRC37A4P,ARL17A
17	45680872	rs62055698	C	T	intron_variant	MODIFIER	CRHR1-IT1-CRHR1		chr17_45680872_C_T_b38	MAPK8IP1P2,RP11-798G7.8,RP11-259G18.3,LRRC37A2,LRRC37A,PLEKHM1,RP11-259G18.1,MAPK8IP1P1,RP11-707O23.1,DND1P1,FAM215B,LRRC37A4P,KANSL1-AS1,ARL17A,LINC02210,KANSL1,MAPT
17	45681016	rs17761046	T	C	intron_variant	MODIFIER	CRHR1-IT1-CRHR1		chr17_45681016_T_C_b38	RP11-259G18.3,RP11-259G18.1,LRRC37A,RP11-707O23.1,RP11-798G7.8,FAM215B,MAPK8IP1P1,PLEKHM1,MAPK8IP1P2,MAPT,LRRC37A2,ARL17A,LINC02210,DND1P1,KANSL1-AS1,KANSL1,LRRC37A4P
17	45681376	rs62055700	T	C	intron_variant	MODIFIER	CRHR1-IT1-CRHR1		chr17_45681376_T_C_b38	RP11-259G18.3,RP11-707O23.1,LRRC37A,PLEKHM1,RP11-259G18.1,RP11-798G7.8,MAPK8IP1P2,MAPT,MAPK8IP1P1,DND1P1,LRRC37A4P,KANSL1,KANSL1-AS1,ARL17A,LRRC37A2,FAM215B,LINC02210
17	45681421	rs62055701	G	A	intron_variant	MODIFIER	CRHR1-IT1-CRHR1		chr17_45681421_G_A_b38	RP11-259G18.1,PLEKHM1,RP11-259G18.3,KANSL1-AS1,RP11-707O23.1,RP11-798G7.8,LRRC37A4P,KANSL1,ARL17A,LRRC37A2,LRRC37A,MAPK8IP1P2,MAPK8IP1P1,LINC02210,FAM215B,DND1P1,MAPT
17	45681424	rs62055702	C	T	intron_variant	MODIFIER	CRHR1-IT1-CRHR1		chr17_45681424_C_T_b38	LRRC37A4P,PLEKHM1,KANSL1-AS1,LINC02210,LRRC37A,DND1P1,RP11-259G18.1,MAPK8IP1P2,RP11-707O23.1,KANSL1,ARL17A,MAPK8IP1P1,FAM215B,RP11-259G18.3,RP11-798G7.8,LRRC37A2,MAPT
17	45681519	rs112431991	A	G	intron_variant	MODIFIER	CRHR1-IT1-CRHR1		chr17_45681519_A_G_b38	ARL17A,RP11-259G18.1,RP11-798G7.8,KANSL1-AS1,DND1P1,LRRC37A4P,LINC02210,MAPK8IP1P2,FAM215B,MAPT,KANSL1,LRRC37A2,MAPK8IP1P1,PLEKHM1,RP11-707O23.1,LRRC37A,RP11-259G18.3
17	45681521	rs76539714	A	G	intron_variant	MODIFIER	CRHR1-IT1-CRHR1		chr17_45681521_A_G_b38	ARL17A,MAPT,LRRC37A2,KANSL1,LINC02210,KANSL1-AS1,RP11-707O23.1,RP11-259G18.1,DND1P1,RP11-259G18.3,LRRC37A,MAPK8IP1P2,LRRC37A4P,PLEKHM1,FAM215B,RP11-798G7.8,MAPK8IP1P1
17	45681532	rs57222984	A	G	intron_variant	MODIFIER	CRHR1-IT1-CRHR1		chr17_45681532_A_G_b38	MAPK8IP1P2,ARL17A,RP11-259G18.1,MAPT,KANSL1,LINC02210,KANSL1-AS1,LRRC37A2,DND1P1,RP11-798G7.8,PLEKHM1,RP11-259G18.3,LRRC37A4P,RP11-707O23.1,LRRC37A,MAPK8IP1P1,FAM215B
17	45681682	rs17687838	T	C	intron_variant	MODIFIER	CRHR1-IT1-CRHR1		chr17_45681682_T_C_b38	LRRC37A4P,MAPT,PLEKHM1,RP11-259G18.1,LINC02210,RP11-707O23.1,ARL17A,LRRC37A,RP11-259G18.3,KANSL1-AS1,RP11-798G7.8,MAPK8IP1P2,DND1P1,KANSL1,LRRC37A2,MAPK8IP1P1,FAM215B
17	45682060	rs76333921	C	T	intron_variant	MODIFIER	CRHR1-IT1-CRHR1		chr17_45682060_C_T_b38	MAPT,RP11-259G18.3,MAPK8IP1P2,LRRC37A2,RP11-259G18.1,KANSL1-AS1,RP11-707O23.1,PLEKHM1,LINC02210,ARL17A,RP11-798G7.8,LRRC37A4P,FAM215B,KANSL1,LRRC37A,MAPK8IP1P1,DND1P1
17	45682065	rs76453925	C	T	intron_variant	MODIFIER	CRHR1-IT1-CRHR1		chr17_45682065_C_T_b38	RP11-707O23.1,MAPT,KANSL1-AS1,RP11-259G18.3,PLEKHM1,ARL17A,RP11-259G18.1,LRRC37A4P,RP11-798G7.8,KANSL1,MAPK8IP1P1,LINC02210,FAM215B,DND1P1,MAPK8IP1P2,LRRC37A2,LRRC37A
17	45682353	rs17687849	A	G	intron_variant	MODIFIER	CRHR1-IT1-CRHR1		chr17_45682353_A_G_b38	LRRC37A2,RP11-707O23.1,LRRC37A4P,ARL17A,MAPK8IP1P2,PLEKHM1,RP11-259G18.3,KANSL1-AS1,KANSL1,RP11-798G7.8,DND1P1,LINC02210,LRRC37A,RP11-259G18.1,FAM215B,MAPT,MAPK8IP1P1
17	45682714	rs56400821	C	A	intron_variant	MODIFIER	CRHR1-IT1-CRHR1		chr17_45682714_C_A_b38	RP11-259G18.1,MAPK8IP1P2,RP11-259G18.3,LINC02210,KANSL1-AS1,RP11-798G7.8,LRRC37A2,MAPT,RP11-707O23.1,FAM215B,MAPK8IP1P1,PLEKHM1,LRRC37A,KANSL1,ARL17A,DND1P1,LRRC37A4P
17	45682826	rs112169475	A	G	intron_variant	MODIFIER	CRHR1-IT1-CRHR1		chr17_45682826_A_G_b38	KANSL1-AS1,KANSL1,RP11-707O23.1,MAPT,MAPK8IP1P1,FAM215B,MAPK8IP1P2,ARL17A,DND1P1,PLEKHM1,RP11-798G7.8,LRRC37A,LINC02210,RP11-259G18.3,RP11-259G18.1,LRRC37A4P,LRRC37A2
17	45682833	rs113728380	C	T	intron_variant	MODIFIER	CRHR1-IT1-CRHR1		chr17_45682833_C_T_b38	RP11-259G18.3,ARL17A,KANSL1,RP11-798G7.8,LRRC37A2,KANSL1-AS1,FAM215B,MAPT,PLEKHM1,RP11-707O23.1,RP11-259G18.1,MAPK8IP1P2,LINC02210,DND1P1,LRRC37A4P,LRRC37A,MAPK8IP1P1
17	45683008	.	A	AT	intron_variant	MODIFIER	CRHR1-IT1-CRHR1		chr17_45683008_A_AT_b38
17	45683008	rs35331519	A	AT	intron_variant	MODIFIER	CRHR1-IT1-CRHR1		chr17_45683008_A_AT_b38
17	45683023	rs17761100	A	G	intron_variant	MODIFIER	CRHR1-IT1-CRHR1		chr17_45683023_A_G_b38	KANSL1,RP11-798G7.8,FAM215B,LINC02210,MAPK8IP1P2,RP11-707O23.1,LRRC37A4P,ARL17A,KANSL1-AS1,PLEKHM1,MAPT,MAPK8IP1P1,DND1P1,RP11-259G18.3,RP11-259G18.1,LRRC37A,LRRC37A2
17	45683150	rs17761124	A	T	intron_variant	MODIFIER	CRHR1-IT1-CRHR1		chr17_45683150_A_T_b38	FAM215B,LINC02210,RP11-259G18.1,KANSL1-AS1,MAPK8IP1P1,LRRC37A2,ARL17A,KANSL1,DND1P1,PLEKHM1,RP11-259G18.3,RP11-798G7.8,MAPK8IP1P2,RP11-707O23.1,LRRC37A4P,MAPT,LRRC37A
17	45683211	rs62055704	G	A	intron_variant	MODIFIER	CRHR1-IT1-CRHR1		chr17_45683211_G_A_b38	MAPK8IP1P1,LRRC37A,KANSL1,FAM215B,KANSL1-AS1,PLEKHM1,LINC02210,MAPT,RP11-798G7.8,ARL17A,RP11-259G18.3,LRRC37A4P,DND1P1,LRRC37A2,MAPK8IP1P2,RP11-707O23.1,RP11-259G18.1
17	45683233	rs62055705	A	C	intron_variant	MODIFIER	CRHR1-IT1-CRHR1		chr17_45683233_A_C_b38	LINC02210,DND1P1,KANSL1,RP11-798G7.8,MAPK8IP1P1,FAM215B,RP11-259G18.3,MAPK8IP1P2,LRRC37A,RP11-259G18.1,PLEKHM1,LRRC37A2,LRRC37A4P,KANSL1-AS1,RP11-707O23.1,MAPT,ARL17A
17	45683319	rs62055706	T	C	intron_variant	MODIFIER	CRHR1-IT1-CRHR1		chr17_45683319_T_C_b38	RP11-259G18.1,LRRC37A4P,KANSL1,FAM215B,RP11-798G7.8,LRRC37A2,RP11-259G18.3,KANSL1-AS1,RP11-707O23.1,MAPK8IP1P1,LRRC37A,MAPT,PLEKHM1,MAPK8IP1P2,ARL17A,LINC02210,DND1P1
17	45683393	rs72005898	AT	A	intron_variant	MODIFIER	CRHR1-IT1-CRHR1		chr17_45683393_AT_A_b38	LRRC37A4P,LINC02210,LRRC37A,KANSL1,MAPK8IP1P2,RP11-259G18.3,MAPK8IP1P1,KANSL1-AS1,PLEKHM1,RP11-798G7.8,RP11-259G18.1,FAM215B,MAPT,RP11-707O23.1,DND1P1,LRRC37A2,ARL17A
17	45684015	rs75115093	A	G	intron_variant	MODIFIER	CRHR1-IT1-CRHR1		chr17_45684015_A_G_b38	DND1P1,KANSL1-AS1,LRRC37A4P,MAPK8IP1P1,KANSL1,LINC02210,MAPT,RP11-259G18.1,LRRC37A,RP11-798G7.8,RP11-259G18.3,PLEKHM1,MAPK8IP1P2,RP11-707O23.1,FAM215B,ARL17A,LRRC37A2
17	45684116	rs62055707	T	C	intron_variant	MODIFIER	CRHR1-IT1-CRHR1		chr17_45684116_T_C_b38	RP11-707O23.1,KANSL1-AS1,ARL17A,LRRC37A,MAPK8IP1P2,FAM215B,LRRC37A4P,RP11-798G7.8,RP11-259G18.1,RP11-259G18.3,KANSL1,LINC02210,PLEKHM1,MAPK8IP1P1,DND1P1,LRRC37A2,MAPT
17	45684153	rs16941035	T	G	intron_variant	MODIFIER	CRHR1-IT1-CRHR1		chr17_45684153_T_G_b38	FAM215B,KANSL1,ARL17A,MAPK8IP1P2,RP11-707O23.1,RP11-798G7.8,LRRC37A4P,LRRC37A2,RP11-259G18.1,DND1P1,MAPK8IP1P1,MAPT,RP11-259G18.3,KANSL1-AS1,LRRC37A,LINC02210,PLEKHM1
17	45684199	rs16941038	T	C	intron_variant	MODIFIER	CRHR1-IT1-CRHR1		chr17_45684199_T_C_b38	LRRC37A4P,RP11-259G18.3,KANSL1,ARL17A,DND1P1,PLEKHM1,RP11-259G18.1,RP11-707O23.1,MAPK8IP1P1,FAM215B,KANSL1-AS1,MAPK8IP1P2,MAPT,RP11-798G7.8,LRRC37A,LINC02210,LRRC37A2
17	45684490	rs2049515	C	T	intron_variant	MODIFIER	CRHR1-IT1-CRHR1		chr17_45684490_C_T_b38	RP11-707O23.1,RP11-798G7.8,RP11-259G18.1,MAPK8IP1P2,MAPK8IP1P1,KANSL1,FAM215B,PLEKHM1,LRRC37A4P,ARL17A,DND1P1,LINC02210,KANSL1-AS1,RP11-259G18.3,LRRC37A2,LRRC37A,MAPT
17	45684573	rs2158474	G	C	intron_variant	MODIFIER	CRHR1-IT1-CRHR1		chr17_45684573_G_C_b38	LRRC37A4P,ARL17A,RP11-798G7.8,MAPK8IP1P2,KANSL1-AS1,PLEKHM1,RP11-259G18.3,RP11-707O23.1,MAPK8IP1P1,LRRC37A,MAPT,RP11-259G18.1,KANSL1,LINC02210,FAM215B,DND1P1,LRRC37A2
17	45684608	rs62055708	C	A	intron_variant	MODIFIER	CRHR1-IT1-CRHR1		chr17_45684608_C_A_b38	MAPK8IP1P2,LINC02210,RP11-259G18.3,LRRC37A,KANSL1-AS1,PLEKHM1,KANSL1,RP11-259G18.1,ARL17A,DND1P1,RP11-707O23.1,FAM215B,LRRC37A4P,MAPK8IP1P1,LRRC37A2,RP11-798G7.8,MAPT
17	45684619	rs76927677	A	T	intron_variant	MODIFIER	CRHR1-IT1-CRHR1		chr17_45684619_A_T_b38	KANSL1,MAPK8IP1P2,RP11-798G7.8,MAPK8IP1P1,RP11-707O23.1,ARL17A,LRRC37A4P,LRRC37A,DND1P1,RP11-259G18.3,LINC02210,FAM215B,LRRC37A2,KANSL1-AS1,PLEKHM1,MAPT,RP11-259G18.1
17	45684889	rs17761207	T	C	intron_variant	MODIFIER	CRHR1-IT1-CRHR1		chr17_45684889_T_C_b38	LRRC37A4P,LRRC37A,LINC02210,DND1P1,KANSL1,MAPK8IP1P2,MAPT,RP11-707O23.1,FAM215B,PLEKHM1,RP11-798G7.8,LRRC37A2,RP11-259G18.1,KANSL1-AS1,MAPK8IP1P1,ARL17A,RP11-259G18.3
17	45685063	rs62055709	C	T	intron_variant	MODIFIER	CRHR1-IT1-CRHR1		chr17_45685063_C_T_b38	RP11-707O23.1,LRRC37A4P,MAPK8IP1P2,LINC02210,MAPT,LRRC37A,KANSL1-AS1,RP11-798G7.8,RP11-259G18.3,PLEKHM1,DND1P1,MAPK8IP1P1,RP11-259G18.1,KANSL1,ARL17A,FAM215B,LRRC37A2
17	45685171	rs62055710	T	A	intron_variant	MODIFIER	CRHR1-IT1-CRHR1		chr17_45685171_T_A_b38	RP11-707O23.1,LINC02210,LRRC37A4P,MAPK8IP1P2,LRRC37A,MAPK8IP1P1,PLEKHM1,DND1P1,ARL17A,RP11-259G18.1,FAM215B,LRRC37A2,RP11-798G7.8,MAPT,KANSL1-AS1,KANSL1,RP11-259G18.3
17	45685188	rs62055711	A	G	intron_variant	MODIFIER	CRHR1-IT1-CRHR1		chr17_45685188_A_G_b38	RP11-707O23.1,LRRC37A,LRRC37A4P,PLEKHM1,RP11-259G18.3,RP11-798G7.8,DND1P1,MAPT,MAPK8IP1P2,RP11-259G18.1,LRRC37A2,FAM215B,ARL17A,KANSL1,KANSL1-AS1,LINC02210,MAPK8IP1P1
17	45685228	rs17688002	A	T	intron_variant	MODIFIER	CRHR1-IT1-CRHR1		chr17_45685228_A_T_b38	DND1P1,PLEKHM1,LRRC37A4P,LRRC37A,RP11-259G18.3,KANSL1,RP11-707O23.1,LRRC37A2,MAPK8IP1P2,KANSL1-AS1,RP11-798G7.8,MAPT,LINC02210,MAPK8IP1P1,FAM215B,ARL17A,RP11-259G18.1
17	45685480	rs2040846	A	G	intron_variant	MODIFIER	CRHR1-IT1-CRHR1		chr17_45685480_A_G_b38	RP11-707O23.1,LRRC37A,PLEKHM1,ARL17A,MAPT,MAPK8IP1P2,FAM215B,RP11-259G18.3,LRRC37A2,LRRC37A4P,KANSL1-AS1,RP11-798G7.8,LINC02210,RP11-259G18.1,DND1P1,KANSL1,MAPK8IP1P1
17	45685641	rs4486953	T	C	intron_variant	MODIFIER	CRHR1-IT1-CRHR1		chr17_45685641_T_C_b38	RP11-707O23.1,RP11-798G7.8,FAM215B,DND1P1,MAPK8IP1P2,LINC02210,MAPT,ARL17A,PLEKHM1,RP11-259G18.3,LRRC37A2,LRRC37A,MAPK8IP1P1,LRRC37A4P,KANSL1-AS1,RP11-259G18.1,KANSL1
17	45685836	rs17688032	G	A	intron_variant	MODIFIER	CRHR1-IT1-CRHR1		chr17_45685836_G_A_b38	RP11-798G7.8,MAPK8IP1P2,ARL17A,RP11-707O23.1,RP11-259G18.3,PLEKHM1,LRRC37A,LRRC37A4P,KANSL1,DND1P1,RP11-259G18.1,LINC02210,MAPK8IP1P1,FAM215B,KANSL1-AS1,MAPT,LRRC37A2
17	45685875	rs17688056	C	T	intron_variant	MODIFIER	CRHR1-IT1-CRHR1		chr17_45685875_C_T_b38	RP11-798G7.8,MAPK8IP1P2,RP11-259G18.1,ARL17A,LRRC37A,RP11-707O23.1,KANSL1-AS1,MAPT,DND1P1,PLEKHM1,LRRC37A4P,LINC02210,LRRC37A2,MAPK8IP1P1,RP11-259G18.3,FAM215B,KANSL1
17	45686569	rs17688068	A	G	intron_variant	MODIFIER	CRHR1-IT1-CRHR1		chr17_45686569_A_G_b38	RP11-259G18.1,KANSL1-AS1,RP11-707O23.1,LRRC37A2,LINC02210,RP11-798G7.8,ARL17A,MAPK8IP1P1,MAPT,MAPK8IP1P2,RP11-259G18.3,LRRC37A,KANSL1,PLEKHM1,LRRC37A4P,DND1P1,FAM215B
17	45686661	rs199798669	GGCCGAGGTGAGAGGCT	G	intron_variant	MODIFIER	CRHR1-IT1-CRHR1		chr17_45686661_GGCCGAGGTGAGAGGCT_G_b38	RP11-259G18.1,KANSL1-AS1,RP11-798G7.8,RP11-707O23.1,LINC02210,MAPT,RP11-259G18.3,KANSL1,ARL17A,PLEKHM1,FAM215B,LRRC37A2,LRRC37A,LRRC37A4P,MAPK8IP1P2,MAPK8IP1P1,DND1P1
17	45687012	rs77220413	G	A	intron_variant	MODIFIER	CRHR1-IT1-CRHR1		chr17_45687012_G_A_b38	PLEKHM1,RP11-259G18.1,RP11-259G18.3,LINC02210,RP11-707O23.1,DND1P1,FAM215B,RP11-798G7.8,ARL17A,LRRC37A4P,LRRC37A2,KANSL1-AS1,LRRC37A,KANSL1,MAPK8IP1P2,MAPK8IP1P1,MAPT
17	45687199	rs62055712	A	G	intron_variant	MODIFIER	CRHR1-IT1-CRHR1		chr17_45687199_A_G_b38	ARL17A,PLEKHM1,KANSL1-AS1,LRRC37A,LINC02210,KANSL1,MAPT,RP11-798G7.8,MAPK8IP1P2,LRRC37A2,RP11-259G18.3,DND1P1,RP11-259G18.1,LRRC37A4P,MAPK8IP1P1,FAM215B,RP11-707O23.1
17	45687319	rs62055713	C	T	intron_variant	MODIFIER	CRHR1-IT1-CRHR1		chr17_45687319_C_T_b38	ARL17A,MAPT,MAPK8IP1P1,RP11-798G7.8,LINC02210,RP11-707O23.1,KANSL1,RP11-259G18.1,LRRC37A2,MAPK8IP1P2,LRRC37A4P,RP11-259G18.3,KANSL1-AS1,DND1P1,FAM215B,PLEKHM1,LRRC37A
17	45687430	rs62055714	G	T	intron_variant	MODIFIER	CRHR1-IT1-CRHR1		chr17_45687430_G_T_b38	RP11-259G18.1,KANSL1-AS1,LRRC37A2,RP11-259G18.3,FAM215B,LRRC37A4P,LINC02210,RP11-798G7.8,MAPK8IP1P2,LRRC37A,PLEKHM1,KANSL1,MAPT,MAPK8IP1P1,ARL17A,DND1P1,RP11-707O23.1
17	45687481	rs62055715	G	A	intron_variant	MODIFIER	CRHR1-IT1-CRHR1		chr17_45687481_G_A_b38	RP11-798G7.8,RP11-707O23.1,RP11-259G18.1,MAPK8IP1P2,MAPT,KANSL1,LRRC37A4P,ARL17A,KANSL1-AS1,DND1P1,FAM215B,LINC02210,RP11-259G18.3,LRRC37A2,LRRC37A,PLEKHM1,MAPK8IP1P1
17	45687621	rs17688090	G	A	intron_variant	MODIFIER	CRHR1-IT1-CRHR1		chr17_45687621_G_A_b38	MAPT,FAM215B,ARL17A,LRRC37A2,RP11-798G7.8,DND1P1,MAPK8IP1P2,KANSL1-AS1,KANSL1,RP11-259G18.1,PLEKHM1,RP11-259G18.3,LINC02210,RP11-707O23.1,LRRC37A4P,MAPK8IP1P1,LRRC37A
17	45687714	rs17688126	A	G	intron_variant	MODIFIER	CRHR1-IT1-CRHR1		chr17_45687714_A_G_b38	MAPK8IP1P1,LRRC37A2,DND1P1,RP11-259G18.1,ARL17A,LINC02210,LRRC37A,KANSL1,RP11-798G7.8,MAPK8IP1P2,KANSL1-AS1,MAPT,FAM215B,RP11-707O23.1,LRRC37A4P,PLEKHM1,RP11-259G18.3
17	45688015	rs77310586	G	C	intron_variant	MODIFIER	CRHR1-IT1-CRHR1		chr17_45688015_G_C_b38	RP11-259G18.1,ARL17A,KANSL1-AS1,KANSL1,RP11-798G7.8,MAPK8IP1P1,LRRC37A2,DND1P1,MAPK8IP1P2,FAM215B,LRRC37A,MAPT,RP11-259G18.3,PLEKHM1,LRRC37A4P,RP11-707O23.1,LINC02210
17	45688084	rs17761387	G	A	intron_variant	MODIFIER	CRHR1-IT1-CRHR1		chr17_45688084_G_A_b38	RP11-259G18.1,DND1P1,MAPK8IP1P1,ARL17A,LRRC37A,RP11-707O23.1,LRRC37A4P,LRRC37A2,MAPT,LINC02210,FAM215B,RP11-798G7.8,MAPK8IP1P2,PLEKHM1,KANSL1-AS1,KANSL1,RP11-259G18.3
17	45688412	rs62055716	C	T	intron_variant	MODIFIER	CRHR1-IT1-CRHR1		chr17_45688412_C_T_b38	RP11-259G18.1,LRRC37A4P,MAPK8IP1P1,LINC02210,ARL17A,FAM215B,KANSL1,LRRC37A2,MAPK8IP1P2,KANSL1-AS1,RP11-798G7.8,MAPT,LRRC37A,RP11-707O23.1,PLEKHM1,DND1P1,RP11-259G18.3
17	45688515	rs6503443	T	C	intron_variant	MODIFIER	CRHR1-IT1-CRHR1		chr17_45688515_T_C_b38	LRRC37A2,LINC02210,DND1P1,MAPK8IP1P1,ARL17A,KANSL1,RP11-259G18.1,LRRC37A,LRRC37A4P,RP11-707O23.1,FAM215B,MAPK8IP1P2,MAPT,KANSL1-AS1,RP11-798G7.8,RP11-259G18.3,PLEKHM1
17	45688986	rs17688205	G	C	intron_variant	MODIFIER	CRHR1-IT1-CRHR1		chr17_45688986_G_C_b38	ARL17A,MAPT,FAM215B,LRRC37A,LRRC37A4P,MAPK8IP1P1,MAPK8IP1P2,LINC02210,LRRC37A2,DND1P1,PLEKHM1,KANSL1,RP11-259G18.1,RP11-259G18.3,RP11-707O23.1,KANSL1-AS1,RP11-798G7.8
17	45689049	rs62055717	A	G	intron_variant	MODIFIER	CRHR1-IT1-CRHR1		chr17_45689049_A_G_b38	LRRC37A,LINC02210,LRRC37A2,RP11-259G18.3,DND1P1,LRRC37A4P,ARL17A,KANSL1-AS1,RP11-259G18.1,MAPK8IP1P1,RP11-707O23.1,MAPK8IP1P2,MAPT,RP11-798G7.8,FAM215B,PLEKHM1,KANSL1
17	45689052	rs62055718	C	T	intron_variant	MODIFIER	CRHR1-IT1-CRHR1		chr17_45689052_C_T_b38	LINC02210,MAPT,LRRC37A4P,DND1P1,RP11-259G18.3,PLEKHM1,LRRC37A2,LRRC37A,MAPK8IP1P1,FAM215B,MAPK8IP1P2,RP11-707O23.1,KANSL1,RP11-798G7.8,KANSL1-AS1,RP11-259G18.1,ARL17A
17	45689128	rs112904481;rs180852499	A	AC	intron_variant	MODIFIER	CRHR1-IT1-CRHR1		chr17_45689128_A_AC_b38	LINC02210,MAPK8IP1P2,MAPT,LRRC37A2,RP11-707O23.1,RP11-259G18.3,PLEKHM1,RP11-259G18.1,KANSL1-AS1,LRRC37A,MAPK8IP1P1,DND1P1,LRRC37A4P,ARL17A,FAM215B,KANSL1,RP11-798G7.8
17	45689131	rs62055719	T	C	intron_variant	MODIFIER	CRHR1-IT1-CRHR1		chr17_45689131_T_C_b38	DND1P1,KANSL1-AS1,LRRC37A4P,RP11-259G18.1,RP11-707O23.1,LINC02210,FAM215B,MAPT,RP11-798G7.8,MAPK8IP1P2,MAPK8IP1P1,RP11-259G18.3,LRRC37A2,PLEKHM1,KANSL1,LRRC37A,ARL17A
17	45689388	rs17688249	C	T	intron_variant	MODIFIER	CRHR1-IT1-CRHR1		chr17_45689388_C_T_b38	LINC02210,LRRC37A4P,MAPK8IP1P1,MAPK8IP1P2,LRRC37A2,MAPT,ARL17A,DND1P1,FAM215B,LRRC37A,KANSL1,PLEKHM1,RP11-259G18.3,RP11-798G7.8,RP11-707O23.1,RP11-259G18.1,KANSL1-AS1
17	45689822	rs2040845	G	C	intron_variant	MODIFIER	CRHR1-IT1-CRHR1		chr17_45689822_G_C_b38
17	45689853	rs2040844	A	C	intron_variant	MODIFIER	CRHR1-IT1-CRHR1		chr17_45689853_A_C_b38	DND1P1,KANSL1-AS1,LINC02210,RP11-707O23.1,MAPK8IP1P1,ARL17A,PLEKHM1,RP11-798G7.8,RP11-259G18.1,LRRC37A4P,KANSL1,RP11-259G18.3,LRRC37A,MAPT,LRRC37A2,MAPK8IP1P2,FAM215B
17	45690172	rs62055751	A	G	intron_variant	MODIFIER	CRHR1-IT1-CRHR1		chr17_45690172_A_G_b38	KANSL1,LINC02210,MAPK8IP1P1,RP11-259G18.1,MAPT,RP11-259G18.3,LRRC37A4P,DND1P1,ARL17A,LRRC37A,LRRC37A2,RP11-798G7.8,PLEKHM1,RP11-707O23.1,MAPK8IP1P2,FAM215B,KANSL1-AS1
17	45690262	rs62055752	G	A	intron_variant	MODIFIER	CRHR1-IT1-CRHR1		chr17_45690262_G_A_b38	KANSL1,LRRC37A4P,ARL17A,LINC02210,LRRC37A2,RP11-798G7.8,MAPT,KANSL1-AS1,LRRC37A,RP11-259G18.1,FAM215B,DND1P1,RP11-707O23.1,MAPK8IP1P2,RP11-259G18.3,MAPK8IP1P1,PLEKHM1
17	45690265	rs62055753	G	A	intron_variant	MODIFIER	CRHR1-IT1-CRHR1		chr17_45690265_G_A_b38	RP11-259G18.1,PLEKHM1,RP11-259G18.3,LRRC37A2,RP11-798G7.8,MAPK8IP1P2,DND1P1,KANSL1,KANSL1-AS1,LINC02210,LRRC37A4P,RP11-707O23.1,LRRC37A,FAM215B,MAPT,ARL17A,MAPK8IP1P1
17	45690407	rs7215239	T	C	intron_variant	MODIFIER	CRHR1-IT1-CRHR1		chr17_45690407_T_C_b38	KANSL1,LRRC37A,FAM215B,LRRC37A4P,ARL17A,KANSL1-AS1,RP11-259G18.1,LRRC37A2,RP11-259G18.3,MAPT,RP11-707O23.1,LINC02210,MAPK8IP1P1,DND1P1,PLEKHM1,RP11-798G7.8,MAPK8IP1P2
17	45690449	rs17688296	C	T	intron_variant	MODIFIER	CRHR1-IT1-CRHR1		chr17_45690449_C_T_b38	DND1P1,ARL17A,KANSL1-AS1,MAPK8IP1P1,LRRC37A2,KANSL1,MAPT,RP11-707O23.1,RP11-259G18.1,LINC02210,MAPK8IP1P2,RP11-259G18.3,RP11-798G7.8,LRRC37A,PLEKHM1,FAM215B,LRRC37A4P
17	45690864	rs62055754	C	G	intron_variant	MODIFIER	CRHR1-IT1-CRHR1		chr17_45690864_C_G_b38	RP11-707O23.1,LINC02210,LRRC37A2,DND1P1,RP11-259G18.3,RP11-798G7.8,LRRC37A4P,MAPK8IP1P2,MAPK8IP1P1,PLEKHM1,ARL17A,KANSL1-AS1,FAM215B,KANSL1,LRRC37A,RP11-259G18.1,MAPT
17	45690980	rs78471340	G	A	intron_variant	MODIFIER	CRHR1-IT1-CRHR1		chr17_45690980_G_A_b38	RP11-707O23.1,FAM215B,PLEKHM1,KANSL1-AS1,LRRC37A4P,LINC02210,MAPK8IP1P2,LRRC37A,KANSL1,LRRC37A2,DND1P1,MAPK8IP1P1,ARL17A,RP11-259G18.1,MAPT,RP11-259G18.3,RP11-798G7.8
17	45690981	rs78052495	C	T	intron_variant	MODIFIER	CRHR1-IT1-CRHR1		chr17_45690981_C_T_b38	RP11-798G7.8,LRRC37A4P,MAPK8IP1P1,FAM215B,MAPT,RP11-259G18.3,RP11-707O23.1,KANSL1-AS1,LRRC37A2,DND1P1,ARL17A,MAPK8IP1P2,RP11-259G18.1,PLEKHM1,KANSL1,LRRC37A,LINC02210
17	45691101	rs56100013	C	T	intron_variant	MODIFIER	CRHR1-IT1-CRHR1		chr17_45691101_C_T_b38	KANSL1-AS1,RP11-798G7.8,LRRC37A,LINC02210,DND1P1,LRRC37A4P,FAM215B,MAPK8IP1P1,MAPT,MAPK8IP1P2,LRRC37A2,PLEKHM1,KANSL1,RP11-707O23.1,RP11-259G18.3,ARL17A,RP11-259G18.1
17	45691130	rs55980621	C	T	intron_variant	MODIFIER	CRHR1-IT1-CRHR1		chr17_45691130_C_T_b38	RP11-259G18.3,DND1P1,RP11-707O23.1,MAPK8IP1P1,LINC02210,KANSL1,LRRC37A4P,RP11-798G7.8,LRRC37A2,MAPK8IP1P2,ARL17A,KANSL1-AS1,FAM215B,LRRC37A,MAPT,PLEKHM1,RP11-259G18.1
17	45691135	rs55669046	C	T	intron_variant	MODIFIER	CRHR1-IT1-CRHR1		chr17_45691135_C_T_b38	RP11-259G18.3,MAPK8IP1P2,MAPT,RP11-707O23.1,LRRC37A2,RP11-259G18.1,MAPK8IP1P1,FAM215B,LRRC37A,ARL17A,DND1P1,KANSL1,LINC02210,RP11-798G7.8,KANSL1-AS1,LRRC37A4P,PLEKHM1
17	45691255	rs112251495	AG	A	intron_variant	MODIFIER	CRHR1-IT1-CRHR1		chr17_45691255_AG_A_b38	LINC02210,FAM215B,LRRC37A2,RP11-259G18.1,KANSL1-AS1,LRRC37A,PLEKHM1,KANSL1,DND1P1,MAPK8IP1P1,RP11-707O23.1,LRRC37A4P,MAPK8IP1P2,MAPT,RP11-798G7.8,RP11-259G18.3,ARL17A
17	45691267	rs56323832	G	A	intron_variant	MODIFIER	CRHR1-IT1-CRHR1		chr17_45691267_G_A_b38	MAPK8IP1P1,FAM215B,LRRC37A4P,LINC02210,MAPK8IP1P2,RP11-259G18.3,RP11-707O23.1,LRRC37A,KANSL1,RP11-259G18.1,PLEKHM1,MAPT,RP11-798G7.8,DND1P1,KANSL1-AS1,ARL17A,LRRC37A2
17	45691337	rs55972157	C	T	intron_variant	MODIFIER	CRHR1-IT1-CRHR1		chr17_45691337_C_T_b38	RP11-798G7.8,MAPK8IP1P1,LRRC37A4P,MAPT,RP11-259G18.3,RP11-707O23.1,ARL17A,PLEKHM1,DND1P1,KANSL1,MAPK8IP1P2,KANSL1-AS1,FAM215B,LINC02210,LRRC37A2,RP11-259G18.1,LRRC37A
17	45691361	rs56110538	G	A	intron_variant	MODIFIER	CRHR1-IT1-CRHR1		chr17_45691361_G_A_b38	LRRC37A,LRRC37A4P,FAM215B,LINC02210,KANSL1-AS1,KANSL1,MAPK8IP1P2,LRRC37A2,RP11-259G18.1,RP11-798G7.8,RP11-259G18.3,PLEKHM1,MAPK8IP1P1,MAPT,ARL17A,RP11-707O23.1,DND1P1
17	45691722	rs17761581	T	C	intron_variant	MODIFIER	CRHR1-IT1-CRHR1		chr17_45691722_T_C_b38	MAPK8IP1P1,PLEKHM1,RP11-259G18.3,LRRC37A,KANSL1-AS1,ARL17A,LINC02210,DND1P1,RP11-707O23.1,LRRC37A2,KANSL1,MAPT,MAPK8IP1P2,FAM215B,RP11-259G18.1,RP11-798G7.8,LRRC37A4P
17	45691911	rs55840731	C	G	intron_variant	MODIFIER	CRHR1-IT1-CRHR1		chr17_45691911_C_G_b38	RP11-259G18.3,LRRC37A2,RP11-798G7.8,PLEKHM1,LRRC37A,KANSL1-AS1,MAPK8IP1P1,ARL17A,FAM215B,RP11-259G18.1,LRRC37A4P,RP11-707O23.1,MAPK8IP1P2,LINC02210,KANSL1,DND1P1,MAPT
17	45691955	rs56283089	A	C	intron_variant	MODIFIER	CRHR1-IT1-CRHR1		chr17_45691955_A_C_b38	MAPT,RP11-259G18.3,MAPK8IP1P1,RP11-798G7.8,KANSL1,LRRC37A2,PLEKHM1,LRRC37A4P,KANSL1-AS1,DND1P1,FAM215B,MAPK8IP1P2,LRRC37A,RP11-259G18.1,LINC02210,ARL17A,RP11-707O23.1
17	45692150	rs56312737	C	A	intron_variant	MODIFIER	CRHR1-IT1-CRHR1		chr17_45692150_C_A_b38	RP11-798G7.8,LRRC37A,MAPK8IP1P1,LRRC37A4P,RP11-259G18.3,MAPK8IP1P2,PLEKHM1,RP11-707O23.1,RP11-259G18.1,LINC02210,ARL17A,KANSL1-AS1,DND1P1,LRRC37A2,FAM215B,KANSL1,MAPT
17	45692453	rs111666243	AAAATT	A	intron_variant	MODIFIER	CRHR1-IT1-CRHR1		chr17_45692453_AAAATT_A_b38	PLEKHM1,KANSL1-AS1,RP11-259G18.3,MAPK8IP1P2,LINC02210,RP11-259G18.1,ARL17A,RP11-707O23.1,MAPK8IP1P1,MAPT,FAM215B,LRRC37A,KANSL1,RP11-798G7.8,LRRC37A2,LRRC37A4P,DND1P1
17	45693050	rs74765707	T	C	intron_variant	MODIFIER	CRHR1-IT1-CRHR1		chr17_45693050_T_C_b38	LRRC37A4P,RP11-707O23.1,PLEKHM1,MAPK8IP1P1,RP11-259G18.1,KANSL1-AS1,MAPT,LRRC37A2,ARL17A,MAPK8IP1P2,RP11-798G7.8,LRRC37A,FAM215B,RP11-259G18.3,DND1P1,LINC02210,KANSL1
17	45693077	rs62056861	T	C	intron_variant	MODIFIER	CRHR1-IT1-CRHR1		chr17_45693077_T_C_b38	LRRC37A4P,PLEKHM1,RP11-259G18.3,ARL17A,MAPK8IP1P1,RP11-259G18.1,FAM215B,MAPT,RP11-798G7.8,RP11-707O23.1,LINC02210,KANSL1,MAPK8IP1P2,KANSL1-AS1,LRRC37A2,DND1P1,LRRC37A
17	45693159	rs62056862	C	T	intron_variant	MODIFIER	CRHR1-IT1-CRHR1		chr17_45693159_C_T_b38	FAM215B,MAPK8IP1P1,RP11-798G7.8,RP11-259G18.3,LRRC37A4P,RP11-259G18.1,PLEKHM1,LRRC37A2,LINC02210,ARL17A,RP11-707O23.1,KANSL1-AS1,MAPT,KANSL1,MAPK8IP1P2,LRRC37A,DND1P1
17	45693229	rs62056863	A	G	intron_variant	MODIFIER	CRHR1-IT1-CRHR1		chr17_45693229_A_G_b38	RP11-259G18.3,PLEKHM1,ARL17A,LRRC37A4P,MAPK8IP1P1,LRRC37A2,DND1P1,LINC02210,MAPK8IP1P2,LRRC37A,RP11-798G7.8,KANSL1,FAM215B,MAPT,RP11-259G18.1,KANSL1-AS1,RP11-707O23.1
17	45693346	rs7207373	C	T	intron_variant	MODIFIER	CRHR1-IT1-CRHR1		chr17_45693346_C_T_b38	FAM215B,MAPT,RP11-259G18.1,DND1P1,ARL17A,MAPK8IP1P1,RP11-259G18.3,LRRC37A2,KANSL1,LINC02210,PLEKHM1,KANSL1-AS1,MAPK8IP1P2,LRRC37A,RP11-707O23.1,LRRC37A4P,RP11-798G7.8
17	45693629	rs62056864	G	A	intron_variant	MODIFIER	CRHR1-IT1-CRHR1		chr17_45693629_G_A_b38	LRRC37A2,RP11-259G18.3,LINC02210,MAPK8IP1P1,LRRC37A,KANSL1,MAPT,ARL17A,MAPK8IP1P2,FAM215B,LRRC37A4P,RP11-259G18.1,PLEKHM1,KANSL1-AS1,RP11-707O23.1,DND1P1,RP11-798G7.8
17	45693827	rs62056865	T	C	intron_variant	MODIFIER	CRHR1-IT1-CRHR1		chr17_45693827_T_C_b38	LINC02210,MAPK8IP1P2,FAM215B,PLEKHM1,ARL17A,RP11-798G7.8,LRRC37A,KANSL1,RP11-707O23.1,LRRC37A2,MAPT,RP11-259G18.1,DND1P1,KANSL1-AS1,RP11-259G18.3,LRRC37A4P,MAPK8IP1P1
17	45694127	rs62056866	G	A	intron_variant	MODIFIER	CRHR1-IT1-CRHR1		chr17_45694127_G_A_b38	LINC02210,RP11-259G18.3,RP11-707O23.1,LRRC37A2,KANSL1,MAPT,FAM215B,RP11-798G7.8,MAPK8IP1P1,MAPK8IP1P2,KANSL1-AS1,RP11-259G18.1,DND1P1,ARL17A,LRRC37A,PLEKHM1,LRRC37A4P
17	45694261	rs62056867	A	G	intron_variant	MODIFIER	CRHR1-IT1-CRHR1		chr17_45694261_A_G_b38	LRRC37A2,MAPT,LINC02210,RP11-798G7.8,MAPK8IP1P2,KANSL1,RP11-259G18.3,LRRC37A4P,RP11-707O23.1,RP11-259G18.1,PLEKHM1,FAM215B,MAPK8IP1P1,KANSL1-AS1,LRRC37A,ARL17A,DND1P1
17	45694652	rs56200760	G	T	intron_variant	MODIFIER	CRHR1-IT1-CRHR1		chr17_45694652_G_T_b38	FAM215B,RP11-707O23.1,MAPT,RP11-259G18.3,PLEKHM1,KANSL1-AS1,LRRC37A,LRRC37A4P,RP11-798G7.8,KANSL1,MAPK8IP1P2,LRRC37A2,MAPK8IP1P1,ARL17A,DND1P1,LINC02210,RP11-259G18.1
17	45694743	rs17688391	C	A	intron_variant	MODIFIER	CRHR1-IT1-CRHR1		chr17_45694743_C_A_b38	MAPT,RP11-707O23.1,MAPK8IP1P2,MAPK8IP1P1,FAM215B,KANSL1-AS1,RP11-798G7.8,LRRC37A2,RP11-259G18.1,PLEKHM1,DND1P1,LRRC37A,KANSL1,RP11-259G18.3,LRRC37A4P,ARL17A,LINC02210
17	45694885	rs17688410	C	T	intron_variant	MODIFIER	CRHR1-IT1-CRHR1		chr17_45694885_C_T_b38	PLEKHM1,RP11-259G18.3,KANSL1,LINC02210,RP11-798G7.8,MAPT,LRRC37A2,MAPK8IP1P1,FAM215B,KANSL1-AS1,LRRC37A4P,LRRC37A,RP11-707O23.1,DND1P1,ARL17A,MAPK8IP1P2,RP11-259G18.1
17	45695041	rs55927630	C	T	intron_variant	MODIFIER	CRHR1-IT1-CRHR1		chr17_45695041_C_T_b38	RP11-259G18.1,LRRC37A2,PLEKHM1,DND1P1,LINC02210,MAPK8IP1P1,RP11-798G7.8,LRRC37A,RP11-707O23.1,MAPK8IP1P2,FAM215B,LRRC37A4P,KANSL1-AS1,RP11-259G18.3,MAPT,KANSL1,ARL17A
17	45695174	rs17688434	G	A	intron_variant	MODIFIER	CRHR1-IT1-CRHR1		chr17_45695174_G_A_b38	LRRC37A4P,LRRC37A2,RP11-259G18.1,MAPT,LINC02210,MAPK8IP1P1,LRRC37A,FAM215B,KANSL1-AS1,DND1P1,PLEKHM1,ARL17A,RP11-259G18.3,RP11-707O23.1,MAPK8IP1P2,RP11-798G7.8,KANSL1
17	45695692	rs113046762	GA	G	intron_variant	MODIFIER	CRHR1-IT1-CRHR1		chr17_45695692_GA_G_b38
17	45695719	rs17688452	G	A	intron_variant	MODIFIER	CRHR1-IT1-CRHR1		chr17_45695719_G_A_b38	KANSL1,RP11-259G18.1,MAPT,LRRC37A4P,FAM215B,LINC02210,RP11-798G7.8,LRRC37A,MAPK8IP1P1,RP11-259G18.3,MAPK8IP1P2,LRRC37A2,KANSL1-AS1,RP11-707O23.1,DND1P1,ARL17A,PLEKHM1
17	45695758	rs10491144	A	C	intron_variant	MODIFIER	CRHR1-IT1-CRHR1		chr17_45695758_A_C_b38	LRRC37A,DND1P1,LRRC37A2,MAPK8IP1P2,PLEKHM1,RP11-259G18.3,KANSL1-AS1,MAPK8IP1P1,KANSL1,RP11-707O23.1,RP11-259G18.1,MAPT,LINC02210,LRRC37A4P,RP11-798G7.8,FAM215B,ARL17A
17	45695882	rs10491143	A	T	intron_variant	MODIFIER	CRHR1-IT1-CRHR1		chr17_45695882_A_T_b38	DND1P1,LRRC37A,RP11-259G18.1,RP11-798G7.8,MAPK8IP1P2,FAM215B,LRRC37A4P,MAPK8IP1P1,ARL17A,RP11-707O23.1,RP11-259G18.3,LRRC37A2,LINC02210,KANSL1,PLEKHM1,MAPT,KANSL1-AS1
17	45696081	rs62056869	T	C	intron_variant	MODIFIER	CRHR1-IT1-CRHR1		chr17_45696081_T_C_b38	RP11-798G7.8,MAPK8IP1P1,ARL17A,LRRC37A,RP11-707O23.1,MAPK8IP1P2,PLEKHM1,FAM215B,KANSL1-AS1,LRRC37A2,DND1P1,RP11-259G18.3,MAPT,LINC02210,KANSL1,LRRC37A4P,RP11-259G18.1
17	45696148	rs35926063	C	CAAA	intron_variant	MODIFIER	CRHR1-IT1-CRHR1		chr17_45696148_C_CAAA_b38
17	45696159	rs200714673	T	TAAAA	intron_variant	MODIFIER	CRHR1-IT1-CRHR1		chr17_45696159_T_TAAAA_b38	DND1P1,LRRC37A4P,LINC02210,KANSL1-AS1,FAM215B,LRRC37A,RP11-259G18.1,MAPK8IP1P2,MAPK8IP1P1,LRRC37A2,PLEKHM1,ARL17A,RP11-259G18.3,RP11-707O23.1,MAPT,RP11-798G7.8,KANSL1
17	45696241	rs17688511	T	G	intron_variant	MODIFIER	CRHR1-IT1-CRHR1		chr17_45696241_T_G_b38	RP11-798G7.8,RP11-259G18.1,KANSL1-AS1,RP11-707O23.1,ARL17A,MAPK8IP1P1,MAPK8IP1P2,LRRC37A2,FAM215B,RP11-259G18.3,DND1P1,PLEKHM1,KANSL1,LRRC37A,LRRC37A4P,MAPT,LINC02210
17	45696418	rs62056870	C	A	intron_variant	MODIFIER	CRHR1-IT1-CRHR1		chr17_45696418_C_A_b38	PLEKHM1,MAPT,LRRC37A,LRRC37A2,RP11-259G18.3,MAPK8IP1P1,LRRC37A4P,KANSL1,ARL17A,FAM215B,LINC02210,DND1P1,MAPK8IP1P2,RP11-798G7.8,RP11-259G18.1,RP11-707O23.1,KANSL1-AS1
17	45696511	rs17688534	A	T	intron_variant	MODIFIER	CRHR1-IT1-CRHR1		chr17_45696511_A_T_b38	LRRC37A4P,RP11-798G7.8,LRRC37A,FAM215B,KANSL1-AS1,RP11-259G18.3,LINC02210,ARL17A,KANSL1,RP11-707O23.1,MAPK8IP1P1,MAPK8IP1P2,DND1P1,RP11-259G18.1,MAPT,LRRC37A2,PLEKHM1
17	45696577	rs17688558	A	G	intron_variant	MODIFIER	CRHR1-IT1-CRHR1		chr17_45696577_A_G_b38	DND1P1,LINC02210,RP11-259G18.3,LRRC37A2,ARL17A,RP11-259G18.1,LRRC37A4P,RP11-798G7.8,KANSL1,LRRC37A,MAPK8IP1P2,FAM215B,KANSL1-AS1,MAPK8IP1P1,RP11-707O23.1,PLEKHM1,MAPT
17	45696889	rs112462421	TAGCC	T	intron_variant	MODIFIER	CRHR1-IT1-CRHR1		chr17_45696889_TAGCC_T_b38	LINC02210,MAPK8IP1P2,MAPT,LRRC37A,RP11-259G18.3,KANSL1,RP11-707O23.1,MAPK8IP1P1,RP11-259G18.1,RP11-798G7.8,PLEKHM1,DND1P1,ARL17A,FAM215B,LRRC37A4P,KANSL1-AS1,LRRC37A2
17	45697042	rs201825478	A	AAGAAAGAAAGAG	intron_variant	MODIFIER	CRHR1-IT1-CRHR1		chr17_45697042_A_AAGAAAGAAAGAG_b38	LRRC37A2,RP11-259G18.1,MAPT,MAPK8IP1P2,KANSL1-AS1,LRRC37A,RP11-798G7.8,LRRC37A4P,KANSL1,MAPK8IP1P1,RP11-259G18.3,PLEKHM1,DND1P1,FAM215B,ARL17A,LINC02210,RP11-707O23.1
17	45697131	rs56162163	A	T	intron_variant	MODIFIER	CRHR1-IT1-CRHR1		chr17_45697131_A_T_b38	LRRC37A,KANSL1,RP11-259G18.1,DND1P1,LRRC37A4P,RP11-707O23.1,RP11-259G18.3,MAPT,LRRC37A2,KANSL1-AS1,PLEKHM1,MAPK8IP1P2,RP11-798G7.8,ARL17A,MAPK8IP1P1,LINC02210,FAM215B
17	45697479	rs56391096	C	T	intron_variant	MODIFIER	CRHR1-IT1-CRHR1		chr17_45697479_C_T_b38	DND1P1,LRRC37A4P,RP11-259G18.1,MAPT,KANSL1,MAPK8IP1P2,RP11-798G7.8,LRRC37A2,RP11-707O23.1,LINC02210,LRRC37A,RP11-259G18.3,MAPK8IP1P1,ARL17A,FAM215B,PLEKHM1,KANSL1-AS1
17	45697593	rs17761838	T	C	intron_variant	MODIFIER	CRHR1-IT1-CRHR1		chr17_45697593_T_C_b38	LRRC37A2,LINC02210,MAPT,MAPK8IP1P2,RP11-259G18.1,RP11-259G18.3,RP11-798G7.8,KANSL1,LRRC37A,FAM215B,RP11-707O23.1,DND1P1,KANSL1-AS1,ARL17A,PLEKHM1,LRRC37A4P,MAPK8IP1P1
17	45697649	rs62056872	T	C	intron_variant	MODIFIER	CRHR1-IT1-CRHR1		chr17_45697649_T_C_b38	KANSL1-AS1,LRRC37A4P,LRRC37A2,RP11-259G18.1,LINC02210,ARL17A,MAPK8IP1P2,LRRC37A,DND1P1,RP11-798G7.8,RP11-259G18.3,MAPT,PLEKHM1,KANSL1,RP11-707O23.1,MAPK8IP1P1,FAM215B
17	45697779	rs12150141	G	A	intron_variant	MODIFIER	CRHR1-IT1-CRHR1		chr17_45697779_G_A_b38	PLEKHM1,LRRC37A,RP11-259G18.1,LRRC37A4P,FAM215B,RP11-259G18.3,ARL17A,RP11-798G7.8,MAPT,DND1P1,LRRC37A2,LINC02210,MAPK8IP1P1,RP11-707O23.1,MAPK8IP1P2,KANSL1-AS1,KANSL1
17	45697846	rs113500055	CCTT	C	intron_variant	MODIFIER	CRHR1-IT1-CRHR1		chr17_45697846_CCTT_C_b38	RP11-259G18.3,FAM215B,MAPK8IP1P2,ARL17A,RP11-259G18.1,RP11-707O23.1,PLEKHM1,LRRC37A4P,DND1P1,MAPT,KANSL1-AS1,RP11-798G7.8,LINC02210,MAPK8IP1P1,KANSL1,LRRC37A,LRRC37A2
17	45698036	rs12150608	T	C	intron_variant	MODIFIER	CRHR1-IT1-CRHR1		chr17_45698036_T_C_b38	LRRC37A2,RP11-259G18.3,MAPK8IP1P1,LINC02210,MAPK8IP1P2,RP11-707O23.1,KANSL1,RP11-259G18.1,FAM215B,ARL17A,KANSL1-AS1,LRRC37A4P,RP11-798G7.8,MAPT,PLEKHM1,LRRC37A,DND1P1
17	45698113	rs12150610	T	C	intron_variant	MODIFIER	CRHR1-IT1-CRHR1		chr17_45698113_T_C_b38	RP11-707O23.1,MAPT,RP11-259G18.3,PLEKHM1,RP11-798G7.8,KANSL1-AS1,MAPK8IP1P1,FAM215B,KANSL1,MAPK8IP1P2,DND1P1,ARL17A,LRRC37A,LINC02210,LRRC37A4P,LRRC37A2,RP11-259G18.1
17	45698180	rs12150547	A	G	intron_variant	MODIFIER	CRHR1-IT1-CRHR1		chr17_45698180_A_G_b38	RP11-707O23.1,LRRC37A2,RP11-259G18.3,LINC02210,KANSL1-AS1,MAPT,MAPK8IP1P2,MAPK8IP1P1,KANSL1,RP11-798G7.8,DND1P1,LRRC37A4P,PLEKHM1,LRRC37A,ARL17A,FAM215B,RP11-259G18.1
17	45698563	rs17688682	C	G	intron_variant	MODIFIER	CRHR1-IT1-CRHR1		chr17_45698563_C_G_b38	PLEKHM1,RP11-707O23.1,KANSL1,LRRC37A4P,MAPT,KANSL1-AS1,RP11-259G18.3,MAPK8IP1P2,MAPK8IP1P1,LRRC37A2,RP11-798G7.8,LINC02210,LRRC37A,DND1P1,ARL17A,FAM215B,RP11-259G18.1
17	45698695	rs12150454	C	T	intron_variant	MODIFIER	CRHR1-IT1-CRHR1		chr17_45698695_C_T_b38	RP11-259G18.3,RP11-707O23.1,PLEKHM1,LRRC37A2,KANSL1,LRRC37A4P,LINC02210,RP11-798G7.8,MAPK8IP1P1,RP11-259G18.1,DND1P1,MAPT,KANSL1-AS1,MAPK8IP1P2,LRRC37A,FAM215B,ARL17A
17	45698876	rs12150091	A	G	intron_variant	MODIFIER	CRHR1-IT1-CRHR1		chr17_45698876_A_G_b38	MAPK8IP1P1,RP11-259G18.3,RP11-707O23.1,PLEKHM1,LINC02210,RP11-259G18.1,LRRC37A2,MAPT,KANSL1-AS1,FAM215B,LRRC37A,KANSL1,DND1P1,MAPK8IP1P2,RP11-798G7.8,LRRC37A4P,ARL17A
17	45699005	rs12150464	C	T	intron_variant	MODIFIER	CRHR1-IT1-CRHR1		chr17_45699005_C_T_b38
17	45699025	rs12150435	G	C	intron_variant	MODIFIER	CRHR1-IT1-CRHR1		chr17_45699025_G_C_b38
17	45699059	rs112972619	C	T	intron_variant	MODIFIER	CRHR1-IT1-CRHR1		chr17_45699059_C_T_b38
17	45699375	rs76761706	T	C	intron_variant	MODIFIER	CRHR1-IT1-CRHR1		chr17_45699375_T_C_b38	LINC02210,PLEKHM1,MAPT,RP11-259G18.3,LRRC37A2,KANSL1,RP11-707O23.1,RP11-798G7.8,FAM215B,MAPK8IP1P1,DND1P1,LRRC37A,RP11-259G18.1,ARL17A,KANSL1-AS1,MAPK8IP1P2,LRRC37A4P
17	45699376	rs80143279	T	C	intron_variant	MODIFIER	CRHR1-IT1-CRHR1		chr17_45699376_T_C_b38	LINC02210,KANSL1,LRRC37A2,RP11-259G18.3,PLEKHM1,RP11-707O23.1,RP11-798G7.8,LRRC37A4P,MAPT,DND1P1,MAPK8IP1P2,FAM215B,ARL17A,LRRC37A,KANSL1-AS1,MAPK8IP1P1,RP11-259G18.1
17	45699421	rs17761985	C	T	intron_variant	MODIFIER	CRHR1-IT1-CRHR1		chr17_45699421_C_T_b38	RP11-798G7.8,KANSL1,LINC02210,FAM215B,RP11-259G18.1,RP11-707O23.1,KANSL1-AS1,PLEKHM1,DND1P1,RP11-259G18.3,MAPK8IP1P2,MAPT,MAPK8IP1P1,LRRC37A4P,LRRC37A2,LRRC37A,ARL17A
17	45699579	rs62056873	T	C	intron_variant	MODIFIER	CRHR1-IT1-CRHR1		chr17_45699579_T_C_b38	LRRC37A,MAPK8IP1P2,RP11-798G7.8,MAPK8IP1P1,RP11-259G18.1,KANSL1-AS1,LRRC37A4P,RP11-259G18.3,FAM215B,DND1P1,RP11-707O23.1,LRRC37A2,ARL17A,KANSL1,LINC02210,MAPT,PLEKHM1
17	45700176	rs17688767	A	G	intron_variant	MODIFIER	CRHR1-IT1-CRHR1		chr17_45700176_A_G_b38	MAPK8IP1P1,RP11-259G18.1,KANSL1,RP11-798G7.8,FAM215B,LRRC37A,DND1P1,KANSL1-AS1,LRRC37A2,RP11-707O23.1,MAPT,MAPK8IP1P2,LINC02210,PLEKHM1,RP11-259G18.3,ARL17A,LRRC37A4P
17	45700212	rs62056874	C	T	intron_variant	MODIFIER	CRHR1-IT1-CRHR1		chr17_45700212_C_T_b38	DND1P1,FAM215B,MAPK8IP1P1,KANSL1-AS1,RP11-259G18.1,LRRC37A4P,MAPT,MAPK8IP1P2,LINC02210,PLEKHM1,RP11-707O23.1,KANSL1,LRRC37A2,LRRC37A,RP11-259G18.3,ARL17A,RP11-798G7.8
17	45700344	rs17688773	T	C	intron_variant	MODIFIER	CRHR1-IT1-CRHR1		chr17_45700344_T_C_b38	MAPK8IP1P1,MAPT,MAPK8IP1P2,DND1P1,LRRC37A2,LRRC37A,KANSL1,KANSL1-AS1,ARL17A,RP11-798G7.8,LINC02210,PLEKHM1,LRRC37A4P,FAM215B,RP11-707O23.1,RP11-259G18.3,RP11-259G18.1
17	45700379	rs17762073	C	A	intron_variant	MODIFIER	CRHR1-IT1-CRHR1		chr17_45700379_C_A_b38	RP11-798G7.8,LINC02210,LRRC37A,MAPT,ARL17A,MAPK8IP1P2,FAM215B,DND1P1,RP11-259G18.1,MAPK8IP1P1,KANSL1-AS1,RP11-707O23.1,LRRC37A2,RP11-259G18.3,LRRC37A4P,KANSL1,PLEKHM1
17	45700469	rs543681455	TATCCTGCTTCCC	T	intron_variant	MODIFIER	CRHR1-IT1-CRHR1		chr17_45700469_TATCCTGCTTCCC_T_b38	KANSL1,LRRC37A,LRRC37A4P,ARL17A,MAPT,MAPK8IP1P1,RP11-259G18.1,DND1P1,RP11-798G7.8,RP11-707O23.1,PLEKHM1,KANSL1-AS1,RP11-259G18.3,LRRC37A2,LINC02210,FAM215B,MAPK8IP1P2
17	45700515	rs1724423	T	G	intron_variant	MODIFIER	CRHR1-IT1-CRHR1		chr17_45700515_T_G_b38
17	45700591	rs140500355	AATC	A	intron_variant	MODIFIER	CRHR1-IT1-CRHR1		chr17_45700591_AATC_A_b38	MAPK8IP1P1,MAPK8IP1P2,KANSL1,ARL17A,LRRC37A,DND1P1,LRRC37A4P,RP11-259G18.1,MAPT,PLEKHM1,LRRC37A2,RP11-259G18.3,FAM215B,RP11-707O23.1,KANSL1-AS1,RP11-798G7.8,LINC02210
17	45700637	rs62056875	T	A	intron_variant	MODIFIER	CRHR1-IT1-CRHR1		chr17_45700637_T_A_b38	DND1P1,MAPK8IP1P2,LRRC37A4P,MAPK8IP1P1,MAPT,KANSL1-AS1,PLEKHM1,RP11-798G7.8,LRRC37A,ARL17A,KANSL1,RP11-707O23.1,FAM215B,RP11-259G18.1,LRRC37A2,RP11-259G18.3,LINC02210
17	45700949	rs555623119	CA	C	intron_variant	MODIFIER	CRHR1-IT1-CRHR1		chr17_45700949_CA_C_b38	ARL17A,LRRC37A4P,KANSL1,FAM215B,MAPT,LINC02210,MAPK8IP1P2,LRRC37A,MAPK8IP1P1,KANSL1-AS1,RP11-798G7.8,RP11-707O23.1,DND1P1,RP11-259G18.3,RP11-259G18.1,LRRC37A2,PLEKHM1
17	45701040	rs17688875	A	G	intron_variant	MODIFIER	CRHR1-IT1-CRHR1		chr17_45701040_A_G_b38	LRRC37A4P,PLEKHM1,ARL17A,RP11-798G7.8,MAPK8IP1P1,KANSL1,RP11-259G18.1,MAPT,LRRC37A,FAM215B,RP11-707O23.1,LINC02210,RP11-259G18.3,MAPK8IP1P2,KANSL1-AS1,LRRC37A2,DND1P1
17	45701236	rs17762165	C	T	intron_variant	MODIFIER	CRHR1-IT1-CRHR1		chr17_45701236_C_T_b38	DND1P1,RP11-259G18.1,ARL17A,LRRC37A4P,LRRC37A,FAM215B,PLEKHM1,RP11-798G7.8,RP11-259G18.3,KANSL1-AS1,MAPK8IP1P1,RP11-707O23.1,LRRC37A2,MAPK8IP1P2,LINC02210,KANSL1,MAPT
17	45701314	rs17688916	T	A	intron_variant	MODIFIER	CRHR1-IT1-CRHR1		chr17_45701314_T_A_b38	LRRC37A4P,MAPT,RP11-798G7.8,LRRC37A,RP11-707O23.1,KANSL1,ARL17A,LINC02210,DND1P1,MAPK8IP1P1,PLEKHM1,LRRC37A2,FAM215B,KANSL1-AS1,RP11-259G18.3,RP11-259G18.1,MAPK8IP1P2
17	45701386	rs62056876	C	T	intron_variant	MODIFIER	CRHR1-IT1-CRHR1		chr17_45701386_C_T_b38	LRRC37A,LINC02210,RP11-707O23.1,MAPK8IP1P2,FAM215B,RP11-259G18.3,LRRC37A4P,KANSL1,MAPT,MAPK8IP1P1,RP11-798G7.8,KANSL1-AS1,LRRC37A2,PLEKHM1,DND1P1,ARL17A,RP11-259G18.1
17	45701462	rs62056877	T	G	intron_variant	MODIFIER	CRHR1-IT1-CRHR1		chr17_45701462_T_G_b38	RP11-259G18.1,LRRC37A,FAM215B,RP11-798G7.8,KANSL1-AS1,DND1P1,ARL17A,LRRC37A4P,RP11-259G18.3,LRRC37A2,PLEKHM1,MAPK8IP1P2,LINC02210,KANSL1,MAPK8IP1P1,RP11-707O23.1,MAPT
17	45701665	rs113603492	C	CCTCCCCA	intron_variant	MODIFIER	CRHR1-IT1-CRHR1		chr17_45701665_C_CCTCCCCA_b38	RP11-798G7.8,MAPT,MAPK8IP1P2,KANSL1-AS1,RP11-259G18.1,PLEKHM1,LRRC37A,FAM215B,ARL17A,RP11-259G18.3,LRRC37A4P,LRRC37A2,KANSL1,MAPK8IP1P1,RP11-707O23.1,DND1P1,LINC02210
17	45701985	rs17688922	G	A	intron_variant	MODIFIER	CRHR1-IT1-CRHR1		chr17_45701985_G_A_b38	KANSL1-AS1,RP11-259G18.1,LINC02210,DND1P1,RP11-798G7.8,MAPK8IP1P1,RP11-707O23.1,KANSL1,RP11-259G18.3,LRRC37A,LRRC37A2,MAPK8IP1P2,LRRC37A4P,ARL17A,PLEKHM1,FAM215B,MAPT
17	45702053	rs17688944	T	A	intron_variant	MODIFIER	CRHR1-IT1-CRHR1		chr17_45702053_T_A_b38	LRRC37A4P,LINC02210,KANSL1-AS1,LRRC37A,KANSL1,LRRC37A2,RP11-259G18.3,RP11-707O23.1,MAPK8IP1P2,DND1P1,RP11-798G7.8,MAPT,ARL17A,FAM215B,RP11-259G18.1,MAPK8IP1P1,PLEKHM1
17	45702258	rs1526128	C	T	intron_variant	MODIFIER	CRHR1-IT1-CRHR1		chr17_45702258_C_T_b38	KANSL1-AS1,KANSL1,LRRC37A2,RP11-798G7.8,RP11-707O23.1,MAPK8IP1P2,RP11-259G18.1,LRRC37A4P,LRRC37A,MAPT,RP11-259G18.3,MAPK8IP1P1,ARL17A,FAM215B,DND1P1,PLEKHM1,LINC02210
17	45702291	rs1526129	T	C	intron_variant	MODIFIER	CRHR1-IT1-CRHR1		chr17_45702291_T_C_b38	MAPT,KANSL1-AS1,KANSL1,RP11-259G18.3,LRRC37A2,RP11-798G7.8,FAM215B,DND1P1,ARL17A,LINC02210,MAPK8IP1P1,LRRC37A,RP11-259G18.1,RP11-707O23.1,PLEKHM1,LRRC37A4P,MAPK8IP1P2
17	45703195	rs62056878	C	T	intron_variant	MODIFIER	CRHR1-IT1-CRHR1		chr17_45703195_C_T_b38	DND1P1,RP11-707O23.1,KANSL1-AS1,FAM215B,RP11-798G7.8,LRRC37A,KANSL1,RP11-259G18.3,LRRC37A2,MAPT,RP11-259G18.1,ARL17A,MAPK8IP1P2,LRRC37A4P,LINC02210,PLEKHM1,MAPK8IP1P1
17	45703582	rs17762308	T	C	intron_variant	MODIFIER	CRHR1-IT1-CRHR1		chr17_45703582_T_C_b38	DND1P1,RP11-798G7.8,KANSL1-AS1,LRRC37A,FAM215B,PLEKHM1,MAPK8IP1P1,LRRC37A2,ARL17A,KANSL1,RP11-259G18.1,MAPK8IP1P2,MAPT,RP11-259G18.3,LRRC37A4P,RP11-707O23.1,LINC02210
17	45703739	rs968028	A	G	intron_variant	MODIFIER	CRHR1-IT1-CRHR1		chr17_45703739_A_G_b38	KANSL1-AS1,DND1P1,RP11-798G7.8,MAPT,LRRC37A2,KANSL1,RP11-707O23.1,FAM215B,LRRC37A,MAPK8IP1P1,RP11-259G18.1,ARL17A,MAPK8IP1P2,PLEKHM1,LINC02210,LRRC37A4P,RP11-259G18.3
17	45703884	rs968027	C	T	intron_variant	MODIFIER	CRHR1-IT1-CRHR1		chr17_45703884_C_T_b38	MAPT,RP11-798G7.8,LINC02210,LRRC37A2,DND1P1,KANSL1,LRRC37A4P,MAPK8IP1P1,RP11-259G18.1,ARL17A,LRRC37A,KANSL1-AS1,RP11-707O23.1,MAPK8IP1P2,FAM215B,PLEKHM1,RP11-259G18.3
17	45704060	rs62056879	T	C	intron_variant	MODIFIER	CRHR1-IT1-CRHR1		chr17_45704060_T_C_b38	KANSL1,MAPK8IP1P1,KANSL1-AS1,LINC02210,RP11-798G7.8,PLEKHM1,RP11-707O23.1,LRRC37A2,DND1P1,LRRC37A,MAPK8IP1P2,ARL17A,RP11-259G18.3,MAPT,FAM215B,LRRC37A4P,RP11-259G18.1
17	45704139	rs79892630	C	T	intron_variant	MODIFIER	CRHR1-IT1-CRHR1		chr17_45704139_C_T_b38	LRRC37A4P,FAM215B,RP11-798G7.8,MAPT,MAPK8IP1P2,KANSL1,LINC02210,DND1P1,RP11-259G18.3,RP11-707O23.1,PLEKHM1,RP11-259G18.1,KANSL1-AS1,ARL17A,MAPK8IP1P1,LRRC37A2,LRRC37A
17	45704354	rs199504614	T	TAAAAAAAAGAG	intron_variant	MODIFIER	CRHR1-IT1-CRHR1		chr17_45704354_T_TAAAAAAAAGAG_b38
17	45704412	rs17762361	A	G	intron_variant	MODIFIER	CRHR1-IT1-CRHR1		chr17_45704412_A_G_b38	PLEKHM1,LINC02210,MAPK8IP1P1,LRRC37A,RP11-798G7.8,FAM215B,RP11-707O23.1,DND1P1,MAPK8IP1P2,RP11-259G18.3,KANSL1,LRRC37A4P,MAPT,ARL17A,LRRC37A2,RP11-259G18.1,KANSL1-AS1
17	45704938	rs62056880	T	C	intron_variant	MODIFIER	CRHR1-IT1-CRHR1		chr17_45704938_T_C_b38	DND1P1,LINC02210,RP11-707O23.1,MAPK8IP1P1,LRRC37A,LRRC37A2,RP11-798G7.8,RP11-259G18.3,LRRC37A4P,ARL17A,RP11-259G18.1,MAPT,FAM215B,KANSL1-AS1,PLEKHM1,MAPK8IP1P2,KANSL1
17	45705089	rs62056881	G	T	intron_variant	MODIFIER	CRHR1-IT1-CRHR1		chr17_45705089_G_T_b38	LRRC37A2,RP11-259G18.3,MAPT,DND1P1,PLEKHM1,RP11-798G7.8,FAM215B,MAPK8IP1P1,MAPK8IP1P2,ARL17A,KANSL1,LRRC37A,LINC02210,LRRC37A4P,KANSL1-AS1,RP11-707O23.1,RP11-259G18.1
17	45705126	rs17689104	A	G	intron_variant	MODIFIER	CRHR1-IT1-CRHR1		chr17_45705126_A_G_b38	LRRC37A2,LRRC37A4P,LRRC37A,FAM215B,DND1P1,MAPT,PLEKHM1,LINC02210,RP11-798G7.8,MAPK8IP1P1,RP11-707O23.1,RP11-259G18.3,KANSL1-AS1,KANSL1,MAPK8IP1P2,RP11-259G18.1,ARL17A
17	45705192	rs17689116	T	C	intron_variant	MODIFIER	CRHR1-IT1-CRHR1		chr17_45705192_T_C_b38	RP11-259G18.3,LRRC37A2,PLEKHM1,RP11-798G7.8,LINC02210,FAM215B,LRRC37A4P,MAPK8IP1P1,DND1P1,LRRC37A,RP11-707O23.1,MAPK8IP1P2,KANSL1,RP11-259G18.1,KANSL1-AS1,MAPT,ARL17A
17	45705327	rs62056905	A	G	intron_variant	MODIFIER	CRHR1-IT1-CRHR1		chr17_45705327_A_G_b38	MAPT,LRRC37A2,ARL17A,LINC02210,LRRC37A4P,DND1P1,FAM215B,LRRC37A,MAPK8IP1P1,KANSL1-AS1,PLEKHM1,KANSL1,RP11-259G18.3,RP11-259G18.1,MAPK8IP1P2,RP11-798G7.8,RP11-707O23.1
17	45705342	rs62056906	T	C	intron_variant	MODIFIER	CRHR1-IT1-CRHR1		chr17_45705342_T_C_b38	FAM215B,MAPK8IP1P1,LRRC37A,KANSL1,LRRC37A4P,DND1P1,RP11-259G18.3,LINC02210,RP11-798G7.8,MAPK8IP1P2,ARL17A,KANSL1-AS1,PLEKHM1,RP11-259G18.1,LRRC37A2,MAPT,RP11-707O23.1
17	45706207	rs17689182	C	T	intron_variant	MODIFIER	CRHR1-IT1-CRHR1		chr17_45706207_C_T_b38	LINC02210,MAPK8IP1P1,KANSL1-AS1,PLEKHM1,FAM215B,MAPT,RP11-259G18.3,LRRC37A2,LRRC37A,LRRC37A4P,DND1P1,MAPK8IP1P2,KANSL1,RP11-707O23.1,RP11-798G7.8,RP11-259G18.1,ARL17A
17	45706224	rs62056908	G	A	intron_variant	MODIFIER	CRHR1-IT1-CRHR1		chr17_45706224_G_A_b38	LRRC37A4P,FAM215B,LRRC37A,KANSL1,KANSL1-AS1,LRRC37A2,MAPT,MAPK8IP1P1,PLEKHM1,LINC02210,MAPK8IP1P2,RP11-259G18.1,RP11-798G7.8,ARL17A,DND1P1,RP11-707O23.1,RP11-259G18.3
17	45706437	rs62056909	A	G	intron_variant	MODIFIER	CRHR1-IT1-CRHR1		chr17_45706437_A_G_b38	LRRC37A4P,LRRC37A2,MAPK8IP1P1,KANSL1,MAPK8IP1P2,LINC02210,RP11-259G18.1,DND1P1,KANSL1-AS1,MAPT,LRRC37A,ARL17A,FAM215B,RP11-259G18.3,PLEKHM1,RP11-798G7.8,RP11-707O23.1
17	45706856	rs62056910	T	C	intron_variant	MODIFIER	CRHR1-IT1-CRHR1		chr17_45706856_T_C_b38	MAPK8IP1P1,ARL17A,LINC02210,KANSL1,DND1P1,PLEKHM1,MAPT,LRRC37A2,MAPK8IP1P2,LRRC37A,FAM215B,LRRC37A4P,RP11-259G18.3,KANSL1-AS1,RP11-798G7.8,RP11-707O23.1,RP11-259G18.1
17	45707258	rs62056911	T	C	intron_variant	MODIFIER	CRHR1-IT1-CRHR1		chr17_45707258_T_C_b38	LINC02210,ARL17A,MAPK8IP1P1,MAPT,RP11-798G7.8,RP11-259G18.3,RP11-707O23.1,FAM215B,RP11-259G18.1,PLEKHM1,KANSL1-AS1,LRRC37A,LRRC37A2,DND1P1,MAPK8IP1P2,LRRC37A4P,KANSL1
17	45707569	rs78568882	C	G	intron_variant	MODIFIER	CRHR1-IT1-CRHR1		chr17_45707569_C_G_b38	RP11-707O23.1,LINC02210,RP11-259G18.1,KANSL1,MAPK8IP1P2,ARL17A,RP11-259G18.3,RP11-798G7.8,LRRC37A4P,MAPK8IP1P1,LRRC37A,LRRC37A2,KANSL1-AS1,FAM215B,MAPT,DND1P1,PLEKHM1
17	45707582	rs62056912	G	T	intron_variant	MODIFIER	CRHR1-IT1-CRHR1		chr17_45707582_G_T_b38	MAPK8IP1P1,KANSL1,LRRC37A2,LRRC37A,MAPT,LINC02210,RP11-707O23.1,RP11-259G18.3,ARL17A,KANSL1-AS1,DND1P1,RP11-259G18.1,FAM215B,LRRC37A4P,MAPK8IP1P2,RP11-798G7.8,PLEKHM1
17	45707628	rs62056913	C	T	intron_variant	MODIFIER	CRHR1-IT1-CRHR1		chr17_45707628_C_T_b38	MAPT,LINC02210,LRRC37A2,RP11-798G7.8,KANSL1,LRRC37A4P,LRRC37A,MAPK8IP1P2,MAPK8IP1P1,FAM215B,RP11-707O23.1,PLEKHM1,DND1P1,RP11-259G18.3,KANSL1-AS1,RP11-259G18.1,ARL17A
17	45707730	rs78454137	G	A	intron_variant	MODIFIER	CRHR1-IT1-CRHR1		chr17_45707730_G_A_b38	FAM215B,MAPT,LINC02210,LRRC37A,LRRC37A2,LRRC37A4P,MAPK8IP1P2,KANSL1-AS1,MAPK8IP1P1,KANSL1,PLEKHM1,RP11-707O23.1,ARL17A,RP11-798G7.8,DND1P1,RP11-259G18.1,RP11-259G18.3
17	45707732	rs112123127	C	T	intron_variant	MODIFIER	CRHR1-IT1-CRHR1		chr17_45707732_C_T_b38	LINC02210,FAM215B,LRRC37A,LRRC37A4P,MAPT,MAPK8IP1P1,LRRC37A2,MAPK8IP1P2,RP11-259G18.3,RP11-798G7.8,KANSL1,ARL17A,RP11-259G18.1,PLEKHM1,KANSL1-AS1,DND1P1,RP11-707O23.1
17	45707738	rs112908630	C	CTTA	intron_variant	MODIFIER	CRHR1-IT1-CRHR1		chr17_45707738_C_CTTA_b38	LINC02210,DND1P1,LRRC37A,LRRC37A2,MAPK8IP1P1,ARL17A,KANSL1,FAM215B,MAPT,MAPK8IP1P2,PLEKHM1,KANSL1-AS1,LRRC37A4P,RP11-707O23.1,RP11-798G7.8,RP11-259G18.1,RP11-259G18.3
17	45707983	rs61667602	T	C	intron_variant	MODIFIER	CRHR1-IT1-CRHR1		chr17_45707983_T_C_b38	LINC02210,LRRC37A2,PLEKHM1,DND1P1,MAPT,MAPK8IP1P1,KANSL1,KANSL1-AS1,MAPK8IP1P2,RP11-798G7.8,FAM215B,LRRC37A4P,ARL17A,RP11-259G18.3,RP11-707O23.1,LRRC37A,RP11-259G18.1
17	45708261	rs62056915	A	T	intron_variant	MODIFIER	CRHR1-IT1-CRHR1		chr17_45708261_A_T_b38	ARL17A,LRRC37A2,LRRC37A4P,MAPT,RP11-259G18.3,FAM215B,LINC02210,MAPK8IP1P2,MAPK8IP1P1,RP11-259G18.1,KANSL1,LRRC37A,PLEKHM1,RP11-798G7.8,RP11-707O23.1,KANSL1-AS1,DND1P1
17	45708442	rs17689218	T	C	intron_variant	MODIFIER	CRHR1-IT1-CRHR1		chr17_45708442_T_C_b38	KANSL1,MAPK8IP1P1,LRRC37A4P,LRRC37A,MAPT,RP11-259G18.1,PLEKHM1,LINC02210,LRRC37A2,FAM215B,MAPK8IP1P2,RP11-707O23.1,RP11-798G7.8,DND1P1,ARL17A,KANSL1-AS1,RP11-259G18.3
17	45708572	rs62056916	C	T	intron_variant	MODIFIER	CRHR1-IT1-CRHR1		chr17_45708572_C_T_b38	KANSL1,LRRC37A2,LINC02210,MAPK8IP1P1,LRRC37A,RP11-259G18.1,MAPT,MAPK8IP1P2,FAM215B,LRRC37A4P,KANSL1-AS1,RP11-798G7.8,DND1P1,PLEKHM1,ARL17A,RP11-259G18.3,RP11-707O23.1
17	45708647	rs62056917	G	T	intron_variant	MODIFIER	CRHR1-IT1-CRHR1		chr17_45708647_G_T_b38	RP11-259G18.1,LRRC37A4P,ARL17A,MAPK8IP1P1,MAPT,LRRC37A2,PLEKHM1,LINC02210,KANSL1-AS1,LRRC37A,KANSL1,DND1P1,RP11-707O23.1,RP11-259G18.3,MAPK8IP1P2,FAM215B,RP11-798G7.8
17	45709310	rs62056918	T	G	intron_variant	MODIFIER	CRHR1-IT1-CRHR1		chr17_45709310_T_G_b38	KANSL1,RP11-259G18.1,LRRC37A4P,LRRC37A2,LINC02210,MAPT,FAM215B,KANSL1-AS1,RP11-707O23.1,MAPK8IP1P1,MAPK8IP1P2,ARL17A,RP11-798G7.8,RP11-259G18.3,PLEKHM1,LRRC37A,DND1P1
17	45709332	rs62056919	C	T	intron_variant	MODIFIER	CRHR1-IT1-CRHR1		chr17_45709332_C_T_b38	RP11-707O23.1,RP11-259G18.1,LINC02210,ARL17A,FAM215B,PLEKHM1,MAPT,RP11-259G18.3,LRRC37A2,MAPK8IP1P2,LRRC37A4P,MAPK8IP1P1,RP11-798G7.8,LRRC37A,KANSL1,KANSL1-AS1,DND1P1
17	45709764	rs17762535	T	C	intron_variant	MODIFIER	CRHR1-IT1-CRHR1		chr17_45709764_T_C_b38	FAM215B,PLEKHM1,LRRC37A2,RP11-707O23.1,RP11-259G18.3,KANSL1,MAPK8IP1P2,MAPT,ARL17A,LINC02210,LRRC37A,RP11-259G18.1,DND1P1,RP11-798G7.8,KANSL1-AS1,MAPK8IP1P1,LRRC37A4P
17	45709860	rs62056920	G	A	intron_variant	MODIFIER	CRHR1-IT1-CRHR1		chr17_45709860_G_A_b38	RP11-707O23.1,RP11-259G18.3,FAM215B,LRRC37A2,LRRC37A4P,PLEKHM1,RP11-798G7.8,ARL17A,RP11-259G18.1,KANSL1,LINC02210,DND1P1,KANSL1-AS1,LRRC37A,MAPK8IP1P1,MAPT,MAPK8IP1P2
17	45709940	rs62056921	T	C	intron_variant	MODIFIER	CRHR1-IT1-CRHR1		chr17_45709940_T_C_b38	LINC02210,RP11-707O23.1,KANSL1,LRRC37A4P,RP11-798G7.8,MAPK8IP1P2,KANSL1-AS1,RP11-259G18.3,MAPT,ARL17A,RP11-259G18.1,FAM215B,LRRC37A2,LRRC37A,MAPK8IP1P1,PLEKHM1,DND1P1
17	45710197	rs62056922	C	G	intron_variant	MODIFIER	CRHR1-IT1-CRHR1		chr17_45710197_C_G_b38	RP11-259G18.3,RP11-707O23.1,KANSL1,DND1P1,MAPT,LINC02210,RP11-798G7.8,PLEKHM1,LRRC37A2,LRRC37A,MAPK8IP1P2,RP11-259G18.1,MAPK8IP1P1,ARL17A,FAM215B,KANSL1-AS1,LRRC37A4P
17	45711005	rs56290582	C	T	intron_variant	MODIFIER	CRHR1-IT1-CRHR1		chr17_45711005_C_T_b38	RP11-707O23.1,LINC02210,KANSL1,RP11-259G18.3,LRRC37A2,RP11-798G7.8,MAPT,PLEKHM1,DND1P1,LRRC37A4P,MAPK8IP1P1,KANSL1-AS1,MAPK8IP1P2,RP11-259G18.1,LRRC37A,ARL17A,FAM215B
17	45711053	rs56397077	C	A	intron_variant	MODIFIER	CRHR1-IT1-CRHR1		chr17_45711053_C_A_b38	MAPK8IP1P1,KANSL1,PLEKHM1,KANSL1-AS1,FAM215B,LRRC37A2,LINC02210,RP11-707O23.1,RP11-259G18.1,LRRC37A,RP11-259G18.3,RP11-798G7.8,MAPK8IP1P2,LRRC37A4P,MAPT,DND1P1,ARL17A
17	45711283	rs62056925	T	C	intron_variant	MODIFIER	CRHR1-IT1-CRHR1		chr17_45711283_T_C_b38	KANSL1,MAPT,RP11-259G18.3,DND1P1,RP11-707O23.1,LINC02210,MAPK8IP1P1,LRRC37A,KANSL1-AS1,MAPK8IP1P2,ARL17A,RP11-798G7.8,PLEKHM1,LRRC37A4P,LRRC37A2,FAM215B,RP11-259G18.1
17	45711300	rs62056926	C	G	intron_variant	MODIFIER	CRHR1-IT1-CRHR1		chr17_45711300_C_G_b38	RP11-259G18.3,LRRC37A2,MAPT,FAM215B,DND1P1,ARL17A,MAPK8IP1P1,LRRC37A4P,RP11-259G18.1,PLEKHM1,MAPK8IP1P2,KANSL1,RP11-707O23.1,KANSL1-AS1,RP11-798G7.8,LINC02210,LRRC37A
17	45711401	rs62056927	G	A	intron_variant	MODIFIER	CRHR1-IT1-CRHR1		chr17_45711401_G_A_b38	KANSL1-AS1,LRRC37A4P,FAM215B,KANSL1,ARL17A,LRRC37A2,DND1P1,MAPT,RP11-259G18.1,RP11-259G18.3,MAPK8IP1P2,LRRC37A,RP11-707O23.1,LINC02210,MAPK8IP1P1,PLEKHM1,RP11-798G7.8
17	45711416	rs62056928	C	T	intron_variant	MODIFIER	CRHR1-IT1-CRHR1		chr17_45711416_C_T_b38	FAM215B,DND1P1,MAPK8IP1P1,ARL17A,KANSL1,LRRC37A,MAPK8IP1P2,LINC02210,RP11-798G7.8,KANSL1-AS1,LRRC37A2,RP11-259G18.3,LRRC37A4P,RP11-259G18.1,RP11-707O23.1,PLEKHM1,MAPT
17	45711778	rs62056929	G	A	intron_variant	MODIFIER	CRHR1-IT1-CRHR1		chr17_45711778_G_A_b38	LRRC37A,ARL17A,RP11-259G18.3,MAPK8IP1P2,FAM215B,KANSL1,MAPK8IP1P1,MAPT,KANSL1-AS1,RP11-798G7.8,RP11-259G18.1,LRRC37A4P,LRRC37A2,DND1P1,PLEKHM1,RP11-707O23.1,LINC02210
17	45712047	rs66825448	CT	C	intron_variant	MODIFIER	CRHR1-IT1-CRHR1		chr17_45712047_CT_C_b38	KANSL1,RP11-798G7.8,ARL17A,RP11-259G18.1,FAM215B,LRRC37A4P,LRRC37A,RP11-259G18.3,MAPK8IP1P1,MAPK8IP1P2,DND1P1,RP11-707O23.1,KANSL1-AS1,MAPT,PLEKHM1,LINC02210,LRRC37A2
17	45712274	rs62056930	A	C	intron_variant	MODIFIER	CRHR1-IT1-CRHR1		chr17_45712274_A_C_b38	RP11-798G7.8,LRRC37A4P,FAM215B,PLEKHM1,RP11-259G18.1,LRRC37A,KANSL1-AS1,ARL17A,LINC02210,MAPK8IP1P2,KANSL1,RP11-707O23.1,RP11-259G18.3,DND1P1,MAPT,MAPK8IP1P1,LRRC37A2
17	45712332	rs62056931	G	A	intron_variant	MODIFIER	CRHR1-IT1-CRHR1		chr17_45712332_G_A_b38	KANSL1,RP11-798G7.8,LRRC37A,LRRC37A4P,DND1P1,RP11-259G18.3,KANSL1-AS1,FAM215B,RP11-707O23.1,MAPK8IP1P2,PLEKHM1,LINC02210,MAPT,RP11-259G18.1,LRRC37A2,ARL17A,MAPK8IP1P1
17	45712605	rs62056932	G	C	intron_variant	MODIFIER	CRHR1-IT1-CRHR1		chr17_45712605_G_C_b38	FAM215B,KANSL1-AS1,LRRC37A4P,LINC02210,RP11-798G7.8,LRRC37A2,RP11-259G18.3,LRRC37A,KANSL1,RP11-707O23.1,PLEKHM1,RP11-259G18.1,DND1P1,ARL17A,MAPK8IP1P2,MAPK8IP1P1,MAPT
17	45712612	rs62056933	G	A	intron_variant	MODIFIER	CRHR1-IT1-CRHR1		chr17_45712612_G_A_b38	LINC02210,LRRC37A2,LRRC37A4P,RP11-798G7.8,LRRC37A,RP11-259G18.3,FAM215B,MAPK8IP1P2,PLEKHM1,RP11-707O23.1,KANSL1,ARL17A,KANSL1-AS1,DND1P1,MAPK8IP1P1,MAPT,RP11-259G18.1
17	45712639	rs62056934	A	G	intron_variant	MODIFIER	CRHR1-IT1-CRHR1		chr17_45712639_A_G_b38	LRRC37A2,RP11-259G18.3,LRRC37A4P,LRRC37A,RP11-798G7.8,KANSL1,MAPK8IP1P2,LINC02210,FAM215B,PLEKHM1,ARL17A,DND1P1,RP11-259G18.1,KANSL1-AS1,MAPT,RP11-707O23.1,MAPK8IP1P1
17	45713035	rs79322350	A	G	intron_variant	MODIFIER	CRHR1-IT1-CRHR1		chr17_45713035_A_G_b38	LRRC37A2,LINC02210,RP11-707O23.1,PLEKHM1,LRRC37A,LRRC37A4P,DND1P1,KANSL1,FAM215B,RP11-259G18.3,RP11-798G7.8,KANSL1-AS1,MAPK8IP1P1,MAPK8IP1P2,ARL17A,MAPT,RP11-259G18.1
17	45713080	rs62056935	A	G	intron_variant	MODIFIER	CRHR1-IT1-CRHR1		chr17_45713080_A_G_b38	LINC02210,LRRC37A2,RP11-798G7.8,LRRC37A,KANSL1-AS1,MAPK8IP1P1,KANSL1,DND1P1,MAPK8IP1P2,RP11-259G18.3,RP11-259G18.1,MAPT,ARL17A,FAM215B,LRRC37A4P,RP11-707O23.1,PLEKHM1
17	45713232	rs373685009	G	GAA	intron_variant	MODIFIER	CRHR1-IT1-CRHR1		chr17_45713232_G_GAA_b38
17	45713283	rs75076131	C	A	intron_variant	MODIFIER	CRHR1-IT1-CRHR1		chr17_45713283_C_A_b38	MAPK8IP1P1,RP11-798G7.8,RP11-259G18.3,LRRC37A2,LINC02210,RP11-707O23.1,ARL17A,DND1P1,KANSL1,MAPT,MAPK8IP1P2,FAM215B,KANSL1-AS1,RP11-259G18.1,LRRC37A4P,LRRC37A,PLEKHM1
17	45713404	rs77727624	A	G	intron_variant	MODIFIER	CRHR1-IT1-CRHR1		chr17_45713404_A_G_b38
17	45713545	rs62056936	A	T	intron_variant	MODIFIER	CRHR1-IT1-CRHR1		chr17_45713545_A_T_b38	MAPT,RP11-259G18.3,KANSL1,RP11-798G7.8,MAPK8IP1P1,LRRC37A2,DND1P1,MAPK8IP1P2,RP11-707O23.1,LINC02210,RP11-259G18.1,PLEKHM1,FAM215B,LRRC37A4P,LRRC37A,KANSL1-AS1,ARL17A
17	45713815	rs62056937	A	C	intron_variant	MODIFIER	CRHR1-IT1-CRHR1		chr17_45713815_A_C_b38	LRRC37A4P,LRRC37A2,MAPT,LINC02210,MAPK8IP1P2,FAM215B,RP11-259G18.3,LRRC37A,KANSL1-AS1,ARL17A,RP11-707O23.1,KANSL1,DND1P1,RP11-259G18.1,RP11-798G7.8,MAPK8IP1P1,PLEKHM1
17	45713966	rs62056939	T	C	intron_variant	MODIFIER	CRHR1-IT1-CRHR1		chr17_45713966_T_C_b38	MAPK8IP1P2,FAM215B,MAPT,RP11-798G7.8,RP11-259G18.3,LRRC37A2,ARL17A,LINC02210,PLEKHM1,DND1P1,LRRC37A,KANSL1-AS1,RP11-259G18.1,MAPK8IP1P1,LRRC37A4P,KANSL1,RP11-707O23.1
17	45713978	rs62056940	T	A	intron_variant	MODIFIER	CRHR1-IT1-CRHR1		chr17_45713978_T_A_b38	FAM215B,LINC02210,DND1P1,KANSL1-AS1,MAPT,LRRC37A4P,PLEKHM1,RP11-259G18.1,RP11-798G7.8,ARL17A,MAPK8IP1P2,LRRC37A,MAPK8IP1P1,LRRC37A2,KANSL1,RP11-707O23.1,RP11-259G18.3
17	45714039	rs78803763	C	A	intron_variant	MODIFIER	CRHR1-IT1-CRHR1		chr17_45714039_C_A_b38	DND1P1,PLEKHM1,LRRC37A,KANSL1,FAM215B,RP11-707O23.1,MAPT,LINC02210,RP11-259G18.1,MAPK8IP1P2,LRRC37A4P,KANSL1-AS1,LRRC37A2,RP11-259G18.3,MAPK8IP1P1,ARL17A,RP11-798G7.8
17	45714063	rs77387379	G	A	intron_variant	MODIFIER	CRHR1-IT1-CRHR1		chr17_45714063_G_A_b38	LRRC37A4P,PLEKHM1,DND1P1,LRRC37A2,LRRC37A,LINC02210,KANSL1,RP11-707O23.1,RP11-798G7.8,FAM215B,MAPT,RP11-259G18.1,KANSL1-AS1,RP11-259G18.3,MAPK8IP1P1,ARL17A,MAPK8IP1P2
17	45714102	rs75990322	T	C	intron_variant	MODIFIER	CRHR1-IT1-CRHR1		chr17_45714102_T_C_b38	PLEKHM1,LRRC37A4P,LINC02210,DND1P1,LRRC37A2,FAM215B,KANSL1,KANSL1-AS1,MAPK8IP1P1,RP11-259G18.1,RP11-707O23.1,LRRC37A,RP11-798G7.8,RP11-259G18.3,MAPK8IP1P2,MAPT,ARL17A
17	45714244	rs113661667	T	C	intron_variant	MODIFIER	CRHR1-IT1-CRHR1		chr17_45714244_T_C_b38	LRRC37A,LRRC37A2,KANSL1,DND1P1,KANSL1-AS1,RP11-259G18.1,MAPK8IP1P1,LRRC37A4P,MAPT,RP11-259G18.3,PLEKHM1,LINC02210,RP11-707O23.1,RP11-798G7.8,FAM215B,MAPK8IP1P2,ARL17A
17	45714286	rs74579538	G	A	intron_variant	MODIFIER	CRHR1-IT1-CRHR1		chr17_45714286_G_A_b38	DND1P1,PLEKHM1,FAM215B,LRRC37A,LRRC37A2,MAPT,ARL17A,KANSL1-AS1,LRRC37A4P,KANSL1,RP11-259G18.3,LINC02210,MAPK8IP1P1,RP11-798G7.8,RP11-259G18.1,MAPK8IP1P2,RP11-707O23.1
17	45714724	rs55822644	G	C	intron_variant	MODIFIER	CRHR1-IT1-CRHR1		chr17_45714724_G_C_b38	DND1P1,FAM215B,LINC02210,LRRC37A4P,LRRC37A,KANSL1-AS1,MAPT,PLEKHM1,KANSL1,LRRC37A2,RP11-707O23.1,RP11-259G18.1,ARL17A,MAPK8IP1P1,RP11-798G7.8,RP11-259G18.3,MAPK8IP1P2
17	45714725	rs55930267	C	T	intron_variant	MODIFIER	CRHR1-IT1-CRHR1		chr17_45714725_C_T_b38	DND1P1,LRRC37A4P,LRRC37A,RP11-707O23.1,KANSL1,KANSL1-AS1,FAM215B,MAPK8IP1P2,PLEKHM1,MAPK8IP1P1,LRRC37A2,ARL17A,LINC02210,RP11-259G18.3,RP11-259G18.1,MAPT,RP11-798G7.8
17	45714733	rs56406407	T	C	intron_variant	MODIFIER	CRHR1-IT1-CRHR1		chr17_45714733_T_C_b38	DND1P1,LRRC37A2,LRRC37A4P,RP11-259G18.1,FAM215B,LRRC37A,LINC02210,RP11-259G18.3,KANSL1,MAPK8IP1P2,MAPT,RP11-707O23.1,ARL17A,MAPK8IP1P1,KANSL1-AS1,RP11-798G7.8,PLEKHM1
17	45714886	rs55973918	C	A	intron_variant	MODIFIER	CRHR1-IT1-CRHR1		chr17_45714886_C_A_b38
17	45714960	rs56220242	C	T	intron_variant	MODIFIER	CRHR1-IT1-CRHR1		chr17_45714960_C_T_b38	MAPT,LRRC37A4P,FAM215B,LRRC37A2,LRRC37A,DND1P1,KANSL1-AS1,ARL17A,MAPK8IP1P2,RP11-259G18.3,RP11-259G18.1,RP11-707O23.1,KANSL1,LINC02210,MAPK8IP1P1,PLEKHM1,RP11-798G7.8
17	45714992	rs56160448	A	G	intron_variant	MODIFIER	CRHR1-IT1-CRHR1		chr17_45714992_A_G_b38	LRRC37A4P,MAPT,ARL17A,DND1P1,RP11-259G18.1,RP11-707O23.1,MAPK8IP1P1,LRRC37A,MAPK8IP1P2,LRRC37A2,LINC02210,FAM215B,RP11-259G18.3,RP11-798G7.8,KANSL1,KANSL1-AS1,PLEKHM1
17	45715045	rs56167560	A	G	intron_variant	MODIFIER	CRHR1-IT1-CRHR1		chr17_45715045_A_G_b38	MAPK8IP1P2,LRRC37A4P,DND1P1,MAPK8IP1P1,RP11-259G18.3,ARL17A,LRRC37A,MAPT,RP11-259G18.1,LINC02210,RP11-798G7.8,KANSL1-AS1,RP11-707O23.1,KANSL1,LRRC37A2,FAM215B,PLEKHM1
17	45715052	rs55849973	T	C	intron_variant	MODIFIER	CRHR1-IT1-CRHR1		chr17_45715052_T_C_b38	RP11-259G18.3,DND1P1,RP11-707O23.1,LRRC37A,MAPK8IP1P2,MAPK8IP1P1,KANSL1-AS1,RP11-798G7.8,RP11-259G18.1,MAPT,LRRC37A2,LRRC37A4P,ARL17A,PLEKHM1,LINC02210,KANSL1,FAM215B
17	45715127	rs113040933	T	TAAAC	intron_variant	MODIFIER	CRHR1-IT1-CRHR1		chr17_45715127_T_TAAAC_b38	LINC02210,ARL17A,MAPK8IP1P2,LRRC37A,RP11-707O23.1,RP11-798G7.8,FAM215B,KANSL1-AS1,LRRC37A4P,DND1P1,RP11-259G18.1,MAPK8IP1P1,PLEKHM1,MAPT,KANSL1,LRRC37A2,RP11-259G18.3
17	45715220	rs1880749	A	C	intron_variant	MODIFIER	CRHR1-IT1-CRHR1		chr17_45715220_A_C_b38	RP11-259G18.3,RP11-798G7.8,MAPK8IP1P1,LRRC37A4P,LRRC37A2,MAPK8IP1P2,LINC02210,LRRC37A,RP11-259G18.1,DND1P1,RP11-707O23.1,ARL17A,PLEKHM1,KANSL1,KANSL1-AS1,MAPT,FAM215B
17	45715529	rs1568951	T	G	intron_variant	MODIFIER	CRHR1-IT1-CRHR1		chr17_45715529_T_G_b38	ARL17A,RP11-259G18.1,RP11-259G18.3,MAPK8IP1P1,MAPK8IP1P2,FAM215B,KANSL1-AS1,PLEKHM1,LRRC37A,LINC02210,MAPT,KANSL1,LRRC37A4P,DND1P1,RP11-798G7.8,RP11-707O23.1,LRRC37A2
17	45715530	rs1568950	T	C	intron_variant	MODIFIER	CRHR1-IT1-CRHR1		chr17_45715530_T_C_b38	MAPK8IP1P1,RP11-259G18.1,LRRC37A,RP11-259G18.3,MAPT,KANSL1,LRRC37A4P,RP11-798G7.8,LINC02210,MAPK8IP1P2,RP11-707O23.1,ARL17A,LRRC37A2,DND1P1,PLEKHM1,KANSL1-AS1,FAM215B
17	45715609	rs1568949	G	A	intron_variant	MODIFIER	CRHR1-IT1-CRHR1		chr17_45715609_G_A_b38	ARL17A,MAPK8IP1P2,MAPK8IP1P1,MAPT,PLEKHM1,LRRC37A,RP11-259G18.1,RP11-798G7.8,KANSL1-AS1,RP11-707O23.1,LRRC37A4P,DND1P1,FAM215B,LRRC37A2,RP11-259G18.3,LINC02210,KANSL1
17	45715834	rs1105571	A	T	intron_variant	MODIFIER	CRHR1-IT1-CRHR1		chr17_45715834_A_T_b38	ARL17A,MAPK8IP1P2,RP11-259G18.3,LRRC37A4P,FAM215B,LRRC37A2,LRRC37A,MAPT,RP11-259G18.1,RP11-707O23.1,MAPK8IP1P1,RP11-798G7.8,KANSL1,PLEKHM1,KANSL1-AS1,DND1P1,LINC02210
17	45715976	rs1105570	A	G	intron_variant	MODIFIER	CRHR1-IT1-CRHR1		chr17_45715976_A_G_b38	RP11-707O23.1,MAPK8IP1P1,RP11-259G18.1,LRRC37A4P,RP11-798G7.8,KANSL1-AS1,MAPK8IP1P2,RP11-259G18.3,PLEKHM1,ARL17A,LRRC37A,LRRC37A2,LINC02210,FAM215B,KANSL1,MAPT,DND1P1
17	45716022	rs1105569	C	T	intron_variant	MODIFIER	CRHR1-IT1-CRHR1		chr17_45716022_C_T_b38	MAPT,RP11-259G18.3,MAPK8IP1P1,RP11-707O23.1,ARL17A,LINC02210,LRRC37A,FAM215B,RP11-259G18.1,PLEKHM1,RP11-798G7.8,MAPK8IP1P2,DND1P1,LRRC37A2,KANSL1,LRRC37A4P,KANSL1-AS1
17	45716285	rs7502718	G	A	intron_variant	MODIFIER	CRHR1-IT1-CRHR1		chr17_45716285_G_A_b38	RP11-259G18.1,RP11-707O23.1,FAM215B,LRRC37A4P,ARL17A,RP11-259G18.3,LRRC37A,MAPK8IP1P2,KANSL1-AS1,KANSL1,MAPK8IP1P1,LINC02210,PLEKHM1,DND1P1,MAPT,RP11-798G7.8,LRRC37A2
17	45716299	rs7502937	A	G	intron_variant	MODIFIER	CRHR1-IT1-CRHR1		chr17_45716299_A_G_b38	RP11-259G18.3,RP11-259G18.1,DND1P1,MAPK8IP1P1,LRRC37A,ARL17A,FAM215B,RP11-707O23.1,PLEKHM1,LRRC37A4P,LINC02210,KANSL1-AS1,KANSL1,MAPT,MAPK8IP1P2,RP11-798G7.8,LRRC37A2
17	45716462	rs4479288	G	A	intron_variant	MODIFIER	CRHR1-IT1-CRHR1		chr17_45716462_G_A_b38	MAPK8IP1P1,RP11-259G18.1,FAM215B,RP11-707O23.1,PLEKHM1,LRRC37A4P,LINC02210,KANSL1,LRRC37A2,MAPK8IP1P2,RP11-798G7.8,LRRC37A,RP11-259G18.3,KANSL1-AS1,DND1P1,MAPT,ARL17A
17	45716585	rs4479289	G	A	intron_variant	MODIFIER	CRHR1-IT1-CRHR1		chr17_45716585_G_A_b38	MAPT,FAM215B,PLEKHM1,LINC02210,MAPK8IP1P1,LRRC37A2,KANSL1-AS1,LRRC37A4P,LRRC37A,RP11-259G18.1,ARL17A,RP11-707O23.1,RP11-798G7.8,MAPK8IP1P2,KANSL1,RP11-259G18.3,DND1P1
17	45716816	rs4609898	G	A	intron_variant	MODIFIER	CRHR1-IT1-CRHR1		chr17_45716816_G_A_b38	RP11-798G7.8,KANSL1-AS1,PLEKHM1,RP11-259G18.1,MAPT,RP11-259G18.3,LRRC37A2,FAM215B,MAPK8IP1P1,DND1P1,RP11-707O23.1,ARL17A,LRRC37A4P,LRRC37A,KANSL1,MAPK8IP1P2,LINC02210
17	45716843	rs4605208	G	C	intron_variant	MODIFIER	CRHR1-IT1-CRHR1		chr17_45716843_G_C_b38	FAM215B,PLEKHM1,RP11-798G7.8,RP11-707O23.1,LINC02210,RP11-259G18.3,MAPK8IP1P1,KANSL1,MAPK8IP1P2,LRRC37A,LRRC37A2,KANSL1-AS1,RP11-259G18.1,MAPT,LRRC37A4P,DND1P1,ARL17A
17	45716920	rs75310534	C	T	intron_variant	MODIFIER	CRHR1-IT1-CRHR1		chr17_45716920_C_T_b38	RP11-798G7.8,PLEKHM1,LRRC37A4P,MAPK8IP1P2,FAM215B,KANSL1,RP11-707O23.1,ARL17A,RP11-259G18.3,DND1P1,LINC02210,LRRC37A,LRRC37A2,MAPT,RP11-259G18.1,MAPK8IP1P1,KANSL1-AS1
17	45717462	rs111511018	T	C	intron_variant	MODIFIER	CRHR1-IT1-CRHR1		chr17_45717462_T_C_b38	KANSL1,FAM215B,DND1P1,RP11-707O23.1,PLEKHM1,MAPK8IP1P2,RP11-798G7.8,LINC02210,RP11-259G18.3,LRRC37A,MAPT,LRRC37A4P,RP11-259G18.1,MAPK8IP1P1,LRRC37A2,KANSL1-AS1,ARL17A
17	45717533	rs113173628	C	T	intron_variant	MODIFIER	CRHR1-IT1-CRHR1		chr17_45717533_C_T_b38
17	45717872	rs76007856	G	A	intron_variant	MODIFIER	CRHR1-IT1-CRHR1		chr17_45717872_G_A_b38	PLEKHM1,LINC02210,RP11-707O23.1,FAM215B,MAPK8IP1P2,ARL17A,RP11-259G18.3,RP11-798G7.8,RP11-259G18.1,LRRC37A,LRRC37A2,KANSL1-AS1,LRRC37A4P,KANSL1,DND1P1,MAPT,MAPK8IP1P1
17	45718207	rs111415173	C	T	intron_variant	MODIFIER	CRHR1-IT1-CRHR1		chr17_45718207_C_T_b38	FAM215B,RP11-259G18.1,PLEKHM1,LINC02210,LRRC37A,KANSL1,ARL17A,MAPK8IP1P2,LRRC37A2,KANSL1-AS1,RP11-259G18.3,RP11-707O23.1,MAPT,MAPK8IP1P1,RP11-798G7.8,DND1P1,LRRC37A4P
17	45718268	rs113991678	C	T	intron_variant	MODIFIER	CRHR1-IT1-CRHR1		chr17_45718268_C_T_b38
17	45718310	rs565575844;rs147863707	CCTTCTT	C	intron_variant	MODIFIER	CRHR1-IT1-CRHR1		chr17_45718310_CCTTCTT_C_b38
17	45718402	rs112995313	T	C	intron_variant	MODIFIER	CRHR1-IT1-CRHR1		chr17_45718402_T_C_b38	FAM215B,RP11-798G7.8,LRRC37A2,RP11-259G18.1,MAPK8IP1P2,KANSL1-AS1,PLEKHM1,KANSL1,LINC02210,MAPT,ARL17A,LRRC37A,DND1P1,RP11-259G18.3,LRRC37A4P,RP11-707O23.1,MAPK8IP1P1
17	45718493	rs111985258	A	G	intron_variant	MODIFIER	CRHR1-IT1-CRHR1		chr17_45718493_A_G_b38	ARL17A,MAPK8IP1P2,RP11-259G18.1,KANSL1,RP11-707O23.1,RP11-259G18.3,LINC02210,RP11-798G7.8,LRRC37A4P,FAM215B,LRRC37A2,PLEKHM1,KANSL1-AS1,MAPT,LRRC37A,DND1P1,MAPK8IP1P1
17	45719030	rs569755890	TG	T	intron_variant	MODIFIER	CRHR1-IT1-CRHR1		chr17_45719030_TG_T_b38	KANSL1,LINC02210,MAPK8IP1P2,RP11-259G18.3,ARL17A,DND1P1,RP11-259G18.1,LRRC37A,RP11-798G7.8,RP11-707O23.1,LRRC37A2,FAM215B,PLEKHM1,KANSL1-AS1,LRRC37A4P,MAPT,MAPK8IP1P1
17	45719175	rs1880750	T	A	intron_variant	MODIFIER	CRHR1-IT1-CRHR1		chr17_45719175_T_A_b38	RP11-259G18.1,ARL17A,KANSL1,LRRC37A4P,RP11-259G18.3,PLEKHM1,FAM215B,LINC02210,LRRC37A2,MAPK8IP1P2,KANSL1-AS1,RP11-707O23.1,RP11-798G7.8,LRRC37A,MAPT,MAPK8IP1P1,DND1P1
17	45719721	rs56167344	A	T	intron_variant	MODIFIER	CRHR1-IT1-CRHR1		chr17_45719721_A_T_b38	RP11-259G18.3,PLEKHM1,MAPK8IP1P2,ARL17A,KANSL1-AS1,KANSL1,FAM215B,LRRC37A2,LRRC37A4P,LRRC37A,RP11-707O23.1,RP11-259G18.1,LINC02210,MAPT,RP11-798G7.8,MAPK8IP1P1,DND1P1
17	45719791	rs531160164	TA	T	intron_variant	MODIFIER	CRHR1-IT1-CRHR1		chr17_45719791_TA_T_b38	KANSL1,LINC02210,RP11-259G18.3,PLEKHM1,ARL17A,RP11-259G18.1,LRRC37A,LRRC37A4P,RP11-798G7.8,RP11-707O23.1,MAPK8IP1P2,MAPK8IP1P1,MAPT,FAM215B,DND1P1,LRRC37A2,KANSL1-AS1
17	45719880	rs56046792	C	T	intron_variant	MODIFIER	CRHR1-IT1-CRHR1		chr17_45719880_C_T_b38	RP11-259G18.1,ARL17A,LRRC37A,MAPK8IP1P1,MAPK8IP1P2,KANSL1,MAPT,RP11-707O23.1,LRRC37A4P,LRRC37A2,DND1P1,FAM215B,RP11-798G7.8,PLEKHM1,LINC02210,RP11-259G18.3,KANSL1-AS1
17	45720649	rs56323722	A	C	intron_variant	MODIFIER	CRHR1-IT1-CRHR1		chr17_45720649_A_C_b38	MAPT,KANSL1,DND1P1,LRRC37A,MAPK8IP1P1,ARL17A,LRRC37A4P,FAM215B,RP11-259G18.3,RP11-259G18.1,PLEKHM1,LINC02210,KANSL1-AS1,LRRC37A2,RP11-798G7.8,MAPK8IP1P2,RP11-707O23.1
17	45720794	rs55989971	G	A	intron_variant	MODIFIER	CRHR1-IT1-CRHR1		chr17_45720794_G_A_b38	RP11-259G18.1,DND1P1,LINC02210,FAM215B,LRRC37A4P,KANSL1-AS1,LRRC37A,MAPT,PLEKHM1,RP11-259G18.3,RP11-707O23.1,MAPK8IP1P2,KANSL1,LRRC37A2,ARL17A,MAPK8IP1P1,RP11-798G7.8
17	45720982	rs3072094	TTTG	T	intron_variant	MODIFIER	CRHR1-IT1-CRHR1		chr17_45720982_TTTG_T_b38
17	45721035	rs62056946	G	A	intron_variant	MODIFIER	CRHR1-IT1-CRHR1		chr17_45721035_G_A_b38	KANSL1,RP11-259G18.3,RP11-707O23.1,LINC02210,FAM215B,MAPT,MAPK8IP1P2,LRRC37A,DND1P1,LRRC37A2,LRRC37A4P,PLEKHM1,RP11-798G7.8,MAPK8IP1P1,ARL17A,KANSL1-AS1,RP11-259G18.1
17	45721180	rs75403953	A	G	intron_variant	MODIFIER	CRHR1-IT1-CRHR1		chr17_45721180_A_G_b38	FAM215B,PLEKHM1,DND1P1,LRRC37A2,LINC02210,RP11-259G18.3,KANSL1-AS1,RP11-707O23.1,MAPT,RP11-259G18.1,MAPK8IP1P2,KANSL1,MAPK8IP1P1,LRRC37A4P,ARL17A,RP11-798G7.8,LRRC37A
17	45721218	rs563837504	CA	C	intron_variant	MODIFIER	CRHR1-IT1-CRHR1		chr17_45721218_CA_C_b38	LINC02210,MAPT,LRRC37A2,RP11-798G7.8,ARL17A,KANSL1,PLEKHM1,FAM215B,LRRC37A4P,RP11-259G18.1,RP11-707O23.1,MAPK8IP1P2,MAPK8IP1P1,RP11-259G18.3,LRRC37A,DND1P1,KANSL1-AS1
17	45721409	rs62054372	G	C	intron_variant	MODIFIER	CRHR1-IT1-CRHR1		chr17_45721409_G_C_b38	RP11-707O23.1,PLEKHM1,LRRC37A,LRRC37A2,MAPK8IP1P2,MAPT,RP11-259G18.3,MAPK8IP1P1,RP11-798G7.8,RP11-259G18.1,ARL17A,DND1P1,LRRC37A4P,KANSL1-AS1,LINC02210,KANSL1,FAM215B
17	45721418	rs368303226	A	AGAG	intron_variant	MODIFIER	CRHR1-IT1-CRHR1		chr17_45721418_A_AGAG_b38	RP11-259G18.3,DND1P1,KANSL1,MAPT,PLEKHM1,LRRC37A,LINC02210,KANSL1-AS1,RP11-707O23.1,LRRC37A4P,ARL17A,LRRC37A2,MAPK8IP1P2,MAPK8IP1P1,FAM215B,RP11-798G7.8,RP11-259G18.1
17	45721421	rs7214673	T	G	intron_variant	MODIFIER	CRHR1-IT1-CRHR1		chr17_45721421_T_G_b38
17	45721424	rs201758601	TTTC	T	intron_variant	MODIFIER	CRHR1-IT1-CRHR1		chr17_45721424_TTTC_T_b38	RP11-707O23.1,KANSL1,PLEKHM1,DND1P1,MAPT,LRRC37A,RP11-259G18.3,LRRC37A2,ARL17A,MAPK8IP1P1,LINC02210,MAPK8IP1P2,RP11-259G18.1,FAM215B,LRRC37A4P,RP11-798G7.8,KANSL1-AS1
17	45721536	rs55838058	C	T	intron_variant	MODIFIER	CRHR1-IT1-CRHR1		chr17_45721536_C_T_b38	DND1P1,LRRC37A,PLEKHM1,RP11-259G18.3,KANSL1,LRRC37A4P,KANSL1-AS1,LRRC37A2,RP11-707O23.1,ARL17A,FAM215B,MAPK8IP1P1,MAPT,MAPK8IP1P2,RP11-798G7.8,LINC02210,RP11-259G18.1
17	45721537	rs56062621	A	G	intron_variant	MODIFIER	CRHR1-IT1-CRHR1		chr17_45721537_A_G_b38	PLEKHM1,ARL17A,LRRC37A4P,DND1P1,MAPK8IP1P2,MAPT,KANSL1-AS1,FAM215B,RP11-798G7.8,LINC02210,MAPK8IP1P1,KANSL1,LRRC37A2,RP11-259G18.3,LRRC37A,RP11-707O23.1,RP11-259G18.1
17	45721667	rs55962674	C	T	intron_variant	MODIFIER	CRHR1-IT1-CRHR1		chr17_45721667_C_T_b38	DND1P1,LINC02210,RP11-259G18.1,PLEKHM1,KANSL1-AS1,MAPK8IP1P2,KANSL1,LRRC37A2,RP11-259G18.3,ARL17A,LRRC37A4P,MAPT,LRRC37A,MAPK8IP1P1,FAM215B,RP11-707O23.1,RP11-798G7.8
17	45721682	rs55896111	G	A	intron_variant	MODIFIER	CRHR1-IT1-CRHR1		chr17_45721682_G_A_b38	RP11-707O23.1,PLEKHM1,KANSL1-AS1,LRRC37A2,LINC02210,RP11-259G18.3,MAPT,DND1P1,MAPK8IP1P2,KANSL1,RP11-259G18.1,LRRC37A4P,MAPK8IP1P1,ARL17A,FAM215B,LRRC37A,RP11-798G7.8
17	45721686	rs55787734	A	G	intron_variant	MODIFIER	CRHR1-IT1-CRHR1		chr17_45721686_A_G_b38	MAPK8IP1P1,RP11-259G18.1,PLEKHM1,DND1P1,ARL17A,LRRC37A2,RP11-798G7.8,LRRC37A4P,LRRC37A,MAPT,MAPK8IP1P2,RP11-707O23.1,RP11-259G18.3,KANSL1-AS1,KANSL1,FAM215B,LINC02210
17	45722143	rs55653963	A	C	intron_variant	MODIFIER	CRHR1-IT1-CRHR1		chr17_45722143_A_C_b38	LRRC37A,MAPK8IP1P2,LRRC37A4P,RP11-259G18.1,LINC02210,RP11-798G7.8,ARL17A,RP11-259G18.3,RP11-707O23.1,MAPT,LRRC37A2,MAPK8IP1P1,DND1P1,PLEKHM1,KANSL1-AS1,FAM215B,KANSL1
17	45722301	rs62054378	C	A	intron_variant	MODIFIER	CRHR1-IT1-CRHR1		chr17_45722301_C_A_b38	RP11-707O23.1,KANSL1,LRRC37A4P,LRRC37A2,RP11-798G7.8,PLEKHM1,ARL17A,MAPK8IP1P2,KANSL1-AS1,RP11-259G18.3,RP11-259G18.1,MAPK8IP1P1,LRRC37A,MAPT,DND1P1,LINC02210,FAM215B
17	45722438	rs77819001	C	A	intron_variant	MODIFIER	CRHR1-IT1-CRHR1		chr17_45722438_C_A_b38	MAPK8IP1P1,LRRC37A4P,KANSL1,RP11-259G18.1,ARL17A,LRRC37A,DND1P1,RP11-798G7.8,KANSL1-AS1,LRRC37A2,MAPK8IP1P2,FAM215B,RP11-707O23.1,PLEKHM1,MAPT,LINC02210,RP11-259G18.3
17	45722444	rs76667867	G	C	intron_variant	MODIFIER	CRHR1-IT1-CRHR1		chr17_45722444_G_C_b38	MAPK8IP1P1,FAM215B,MAPT,LRRC37A4P,ARL17A,RP11-259G18.1,RP11-707O23.1,DND1P1,RP11-259G18.3,LRRC37A2,MAPK8IP1P2,RP11-798G7.8,LINC02210,KANSL1,KANSL1-AS1,PLEKHM1,LRRC37A
17	45722985	rs17563433	A	C	intron_variant	MODIFIER	CRHR1-IT1-CRHR1		chr17_45722985_A_C_b38	RP11-798G7.8,ARL17A,LRRC37A4P,FAM215B,LRRC37A2,LINC02210,RP11-259G18.1,PLEKHM1,MAPT,RP11-707O23.1,KANSL1-AS1,DND1P1,LRRC37A,RP11-259G18.3,MAPK8IP1P1,KANSL1,MAPK8IP1P2
17	45723038	rs77370070	T	G	intron_variant	MODIFIER	CRHR1-IT1-CRHR1		chr17_45723038_T_G_b38	LRRC37A4P,ARL17A,MAPT,MAPK8IP1P1,PLEKHM1,RP11-798G7.8,MAPK8IP1P2,LRRC37A,RP11-259G18.1,LRRC37A2,KANSL1,RP11-259G18.3,FAM215B,LINC02210,DND1P1,RP11-707O23.1,KANSL1-AS1
17	45723621	rs62054380	C	A	intron_variant	MODIFIER	CRHR1-IT1-CRHR1		chr17_45723621_C_A_b38	RP11-707O23.1,DND1P1,FAM215B,LRRC37A2,ARL17A,LRRC37A4P,RP11-259G18.1,LRRC37A,MAPT,RP11-798G7.8,PLEKHM1,KANSL1,KANSL1-AS1,MAPK8IP1P2,RP11-259G18.3,LINC02210,MAPK8IP1P1
17	45723726	rs112570965	T	C	intron_variant	MODIFIER	CRHR1-IT1-CRHR1		chr17_45723726_T_C_b38	MAPK8IP1P1,LRRC37A2,RP11-259G18.3,LRRC37A4P,RP11-798G7.8,LINC02210,ARL17A,DND1P1,KANSL1,MAPK8IP1P2,KANSL1-AS1,PLEKHM1,FAM215B,RP11-259G18.1,MAPT,RP11-707O23.1,LRRC37A
17	45723819	rs62054381	A	G	intron_variant	MODIFIER	CRHR1-IT1-CRHR1		chr17_45723819_A_G_b38	RP11-259G18.1,LRRC37A,RP11-798G7.8,MAPT,KANSL1,DND1P1,LRRC37A2,MAPK8IP1P1,LINC02210,RP11-259G18.3,LRRC37A4P,PLEKHM1,FAM215B,MAPK8IP1P2,ARL17A,RP11-707O23.1,KANSL1-AS1
17	45724227	rs17649019	G	A	intron_variant	MODIFIER	CRHR1-IT1-CRHR1		chr17_45724227_G_A_b38	DND1P1,PLEKHM1,MAPK8IP1P1,LRRC37A2,RP11-798G7.8,KANSL1,RP11-707O23.1,RP11-259G18.1,ARL17A,MAPT,MAPK8IP1P2,RP11-259G18.3,LRRC37A4P,LRRC37A,FAM215B,LINC02210,KANSL1-AS1
17	45724329	rs17563501	C	T	intron_variant	MODIFIER	CRHR1-IT1-CRHR1		chr17_45724329_C_T_b38	LRRC37A2,MAPK8IP1P2,RP11-259G18.3,MAPK8IP1P1,KANSL1-AS1,LINC02210,FAM215B,KANSL1,DND1P1,MAPT,RP11-707O23.1,LRRC37A,RP11-798G7.8,PLEKHM1,LRRC37A4P,RP11-259G18.1,ARL17A
17	45725159	rs62054382	C	T	intron_variant	MODIFIER	CRHR1-IT1-CRHR1		chr17_45725159_C_T_b38	RP11-798G7.8,KANSL1-AS1,LRRC37A2,LINC02210,RP11-259G18.3,MAPK8IP1P2,LRRC37A,DND1P1,LRRC37A4P,PLEKHM1,MAPK8IP1P1,ARL17A,FAM215B,RP11-707O23.1,KANSL1,RP11-259G18.1,MAPT
17	45725541	rs62054383	T	C	intron_variant	MODIFIER	CRHR1-IT1-CRHR1		chr17_45725541_T_C_b38	MAPT,FAM215B,MAPK8IP1P1,LRRC37A4P,LRRC37A,RP11-259G18.3,RP11-707O23.1,DND1P1,KANSL1-AS1,RP11-798G7.8,MAPK8IP1P2,RP11-259G18.1,PLEKHM1,ARL17A,LRRC37A2,LINC02210,KANSL1
17	45725605	rs10514879	C	T	intron_variant	MODIFIER	CRHR1-IT1-CRHR1		chr17_45725605_C_T_b38	LINC02210,LRRC37A2,LRRC37A,KANSL1,MAPK8IP1P1,FAM215B,MAPK8IP1P2,LRRC37A4P,RP11-798G7.8,ARL17A,MAPT,DND1P1,RP11-707O23.1,PLEKHM1,RP11-259G18.1,RP11-259G18.3,KANSL1-AS1
17	45725823	rs1358071	C	A	intron_variant	MODIFIER	CRHR1-IT1-CRHR1		chr17_45725823_C_A_b38	LRRC37A4P,MAPT,RP11-707O23.1,RP11-259G18.1,LRRC37A2,MAPK8IP1P2,KANSL1,ARL17A,MAPK8IP1P1,RP11-259G18.3,LRRC37A,PLEKHM1,FAM215B,KANSL1-AS1,LINC02210,DND1P1
17	45726407	rs55920545	A	AG	intron_variant	MODIFIER	CRHR1-IT1-CRHR1		chr17_45726407_A_AG_b38	MAPK8IP1P1,LRRC37A4P,DND1P1,FAM215B,LINC02210,MAPK8IP1P2,RP11-798G7.8,KANSL1,RP11-259G18.1,LRRC37A,PLEKHM1,RP11-707O23.1,LRRC37A2,KANSL1-AS1,MAPT,ARL17A,RP11-259G18.3
17	45726422	rs56280222	T	C	intron_variant	MODIFIER	CRHR1-IT1-CRHR1		chr17_45726422_T_C_b38	DND1P1,MAPT,LRRC37A4P,MAPK8IP1P2,MAPK8IP1P1,LRRC37A,FAM215B,RP11-259G18.1,RP11-798G7.8,KANSL1,LRRC37A2,KANSL1-AS1,RP11-707O23.1,PLEKHM1,LINC02210,ARL17A,RP11-259G18.3
17	45726940	rs62054384	T	C	intron_variant	MODIFIER	CRHR1-IT1-CRHR1		chr17_45726940_T_C_b38	MAPT,MAPK8IP1P2,LINC02210,KANSL1,MAPK8IP1P1,PLEKHM1,DND1P1,RP11-259G18.1,RP11-259G18.3,RP11-798G7.8,RP11-707O23.1,LRRC37A4P,LRRC37A,FAM215B,LRRC37A2,KANSL1-AS1,ARL17A
17	45726951	rs9897399	A	G	intron_variant	MODIFIER	CRHR1-IT1-CRHR1		chr17_45726951_A_G_b38	RP11-259G18.3,RP11-707O23.1,MAPK8IP1P1,DND1P1,MAPT,LINC02210,FAM215B,PLEKHM1,LRRC37A4P,LRRC37A2,KANSL1-AS1,RP11-259G18.1,LRRC37A,KANSL1,MAPK8IP1P2,ARL17A,RP11-798G7.8
17	45727023	rs56205560	T	A	intron_variant	MODIFIER	CRHR1-IT1-CRHR1		chr17_45727023_T_A_b38	DND1P1,LRRC37A,RP11-798G7.8,RP11-259G18.3,RP11-707O23.1,LINC02210,LRRC37A2,PLEKHM1,RP11-259G18.1,MAPK8IP1P1,MAPT,ARL17A,KANSL1,FAM215B,LRRC37A4P,MAPK8IP1P2,KANSL1-AS1
17	45727253	rs56380663	C	T	intron_variant	MODIFIER	CRHR1-IT1-CRHR1		chr17_45727253_C_T_b38	RP11-798G7.8,RP11-259G18.3,LINC02210,MAPK8IP1P1,KANSL1,LRRC37A4P,LRRC37A,LRRC37A2,DND1P1,PLEKHM1,RP11-707O23.1,MAPT,FAM215B,RP11-259G18.1,MAPK8IP1P2,ARL17A,KANSL1-AS1
17	45728159	rs62054387	A	C	intron_variant	MODIFIER	CRHR1-IT1-CRHR1		chr17_45728159_A_C_b38	RP11-798G7.8,DND1P1,LRRC37A2,LINC02210,LRRC37A4P,KANSL1-AS1,FAM215B,MAPT,RP11-259G18.1,PLEKHM1,ARL17A,KANSL1,LRRC37A,MAPK8IP1P2,RP11-707O23.1,RP11-259G18.3,MAPK8IP1P1
17	45728224	rs62054388	C	T	intron_variant	MODIFIER	CRHR1-IT1-CRHR1		chr17_45728224_C_T_b38	LINC02210,LRRC37A,LRRC37A2,MAPK8IP1P1,LRRC37A4P,MAPT,RP11-259G18.1,FAM215B,PLEKHM1,DND1P1,RP11-259G18.3,KANSL1-AS1,KANSL1,RP11-707O23.1,RP11-798G7.8,MAPK8IP1P2,ARL17A
17	45728649	rs4401083	G	A	intron_variant	MODIFIER	CRHR1-IT1-CRHR1		chr17_45728649_G_A_b38	LINC02210,LRRC37A2,KANSL1,DND1P1,MAPT,RP11-707O23.1,LRRC37A4P,FAM215B,RP11-259G18.3,PLEKHM1,LRRC37A,MAPK8IP1P1,KANSL1-AS1,RP11-798G7.8,ARL17A,RP11-259G18.1,MAPK8IP1P2
17	45728898	rs1880752	C	T	intron_variant	MODIFIER	CRHR1-IT1-CRHR1		chr17_45728898_C_T_b38	DND1P1,LRRC37A2,LINC02210,MAPT,LRRC37A,LRRC37A4P,KANSL1,RP11-798G7.8,KANSL1-AS1,RP11-707O23.1,MAPK8IP1P1,RP11-259G18.3,PLEKHM1,MAPK8IP1P2,RP11-259G18.1,FAM215B,ARL17A
17	45729085	rs4617909	C	T	intron_variant	MODIFIER	CRHR1-IT1-CRHR1		chr17_45729085_C_T_b38	LRRC37A,PLEKHM1,FAM215B,RP11-798G7.8,LRRC37A4P,LINC02210,LRRC37A2,RP11-707O23.1,DND1P1,MAPT,ARL17A,RP11-259G18.1,KANSL1-AS1,MAPK8IP1P1,RP11-259G18.3,KANSL1,MAPK8IP1P2
17	45729559	rs2902662	G	A	intron_variant	MODIFIER	CRHR1-IT1-CRHR1		chr17_45729559_G_A_b38	MAPT,LRRC37A4P,LRRC37A2,LRRC37A,RP11-259G18.1,KANSL1,RP11-707O23.1,KANSL1-AS1,FAM215B,MAPK8IP1P2,LINC02210,RP11-798G7.8,MAPK8IP1P1,RP11-259G18.3,DND1P1,PLEKHM1,ARL17A
17	45729697	rs2864087	C	T	intron_variant	MODIFIER	CRHR1-IT1-CRHR1		chr17_45729697_C_T_b38	MAPK8IP1P2,FAM215B,LRRC37A2,LRRC37A4P,MAPT,ARL17A,PLEKHM1,LRRC37A,RP11-798G7.8,RP11-259G18.3,RP11-707O23.1,LINC02210,KANSL1-AS1,DND1P1,MAPK8IP1P1,RP11-259G18.1,KANSL1
17	45729733	rs2902661	G	A	intron_variant	MODIFIER	CRHR1-IT1-CRHR1		chr17_45729733_G_A_b38	MAPK8IP1P2,RP11-707O23.1,LRRC37A2,FAM215B,PLEKHM1,MAPT,LRRC37A4P,LINC02210,LRRC37A,MAPK8IP1P1,RP11-798G7.8,RP11-259G18.1,KANSL1,ARL17A,DND1P1,KANSL1-AS1,RP11-259G18.3
17	45729747	rs4609899	C	T	intron_variant	MODIFIER	CRHR1-IT1-CRHR1		chr17_45729747_C_T_b38	LRRC37A,PLEKHM1,LRRC37A4P,RP11-798G7.8,KANSL1-AS1,DND1P1,MAPT,ARL17A,MAPK8IP1P2,LINC02210,LRRC37A2,MAPK8IP1P1,RP11-259G18.1,KANSL1,RP11-707O23.1,FAM215B,RP11-259G18.3
17	45729768	rs4471726	T	C	intron_variant	MODIFIER	CRHR1-IT1-CRHR1		chr17_45729768_T_C_b38	FAM215B,RP11-798G7.8,LRRC37A4P,MAPK8IP1P1,PLEKHM1,KANSL1-AS1,LRRC37A,MAPK8IP1P2,RP11-707O23.1,RP11-259G18.1,DND1P1,KANSL1,RP11-259G18.3,ARL17A,LINC02210,MAPT,LRRC37A2
17	45730119	rs79226879	T	C	intron_variant	MODIFIER	CRHR1-IT1-CRHR1		chr17_45730119_T_C_b38	RP11-798G7.8,LRRC37A,MAPK8IP1P1,LRRC37A4P,RP11-707O23.1,ARL17A,RP11-259G18.1,KANSL1,FAM215B,LINC02210,MAPK8IP1P2,RP11-259G18.3,KANSL1-AS1,MAPT,DND1P1,PLEKHM1,LRRC37A2
17	45730276	rs76493835	T	G	intron_variant	MODIFIER	CRHR1-IT1-CRHR1		chr17_45730276_T_G_b38	KANSL1-AS1,RP11-707O23.1,MAPK8IP1P1,RP11-798G7.8,RP11-259G18.1,LRRC37A,LRRC37A4P,KANSL1,LRRC37A2,LINC02210,FAM215B,ARL17A,MAPT,RP11-259G18.3,MAPK8IP1P2,PLEKHM1,DND1P1
17	45730545	rs113927637	A	G	intron_variant	MODIFIER	CRHR1-IT1-CRHR1		chr17_45730545_A_G_b38
17	45730589	rs17563599	A	C	intron_variant	MODIFIER	CRHR1-IT1-CRHR1		chr17_45730589_A_C_b38	RP11-707O23.1,LRRC37A4P,KANSL1,RP11-798G7.8,LRRC37A,RP11-259G18.1,ARL17A,KANSL1-AS1,PLEKHM1,MAPT,RP11-259G18.3,MAPK8IP1P1,MAPK8IP1P2,LINC02210,LRRC37A2,FAM215B,DND1P1
17	45730701	rs17649138	G	A	intron_variant	MODIFIER	CRHR1-IT1-CRHR1		chr17_45730701_G_A_b38	RP11-798G7.8,LRRC37A2,ARL17A,RP11-707O23.1,LRRC37A4P,LRRC37A,MAPK8IP1P2,KANSL1,LINC02210,RP11-259G18.3,FAM215B,MAPK8IP1P1,MAPT,DND1P1,KANSL1-AS1,RP11-259G18.1,PLEKHM1
17	45730955	rs62054389	G	A	intron_variant	MODIFIER	CRHR1-IT1-CRHR1		chr17_45730955_G_A_b38	LRRC37A,RP11-798G7.8,LRRC37A4P,ARL17A,RP11-707O23.1,KANSL1,LINC02210,MAPT,LRRC37A2,KANSL1-AS1,MAPK8IP1P1,RP11-259G18.1,DND1P1,FAM215B,RP11-259G18.3,PLEKHM1,MAPK8IP1P2
17	45731077	rs62054390	A	C	intron_variant	MODIFIER	CRHR1-IT1-CRHR1		chr17_45731077_A_C_b38	LRRC37A4P,LRRC37A,RP11-707O23.1,KANSL1,LRRC37A2,LINC02210,RP11-798G7.8,ARL17A,RP11-259G18.3,MAPK8IP1P1,MAPT,FAM215B,PLEKHM1,RP11-259G18.1,DND1P1,MAPK8IP1P2,KANSL1-AS1
17	45731397	rs55947210	A	G	intron_variant	MODIFIER	CRHR1-IT1-CRHR1		chr17_45731397_A_G_b38	RP11-707O23.1,LINC02210,LRRC37A4P,LRRC37A,RP11-798G7.8,FAM215B,LRRC37A2,MAPK8IP1P2,MAPK8IP1P1,ARL17A,KANSL1,KANSL1-AS1,PLEKHM1,MAPT,RP11-259G18.3,RP11-259G18.1,DND1P1
17	45731579	rs62054392	C	T	intron_variant	MODIFIER	CRHR1-IT1-CRHR1		chr17_45731579_C_T_b38	LINC02210,LRRC37A,RP11-707O23.1,KANSL1,LRRC37A2,MAPT,RP11-798G7.8,KANSL1-AS1,MAPK8IP1P2,ARL17A,MAPK8IP1P1,RP11-259G18.1,LRRC37A4P,RP11-259G18.3,PLEKHM1,DND1P1,FAM215B
17	45731650	rs4390635	C	T	intron_variant	MODIFIER	CRHR1-IT1-CRHR1		chr17_45731650_C_T_b38	LINC02210,LRRC37A2,MAPK8IP1P1,MAPT,KANSL1,MAPK8IP1P2,FAM215B,RP11-798G7.8,RP11-259G18.3,KANSL1-AS1,PLEKHM1,DND1P1,RP11-259G18.1,LRRC37A,RP11-707O23.1,ARL17A,LRRC37A4P
17	45731898	rs62054393	T	G	intron_variant	MODIFIER	CRHR1-IT1-CRHR1		chr17_45731898_T_G_b38	DND1P1,MAPT,LRRC37A2,KANSL1-AS1,MAPK8IP1P1,MAPK8IP1P2,FAM215B,KANSL1,RP11-259G18.1,ARL17A,RP11-798G7.8,PLEKHM1,LINC02210,RP11-259G18.3,RP11-707O23.1,LRRC37A,LRRC37A4P
17	45731962	rs75986348	A	G	intron_variant	MODIFIER	CRHR1-IT1-CRHR1		chr17_45731962_A_G_b38	KANSL1,MAPK8IP1P2,RP11-259G18.1,DND1P1,KANSL1-AS1,RP11-259G18.3,PLEKHM1,LRRC37A2,FAM215B,MAPK8IP1P1,LINC02210,LRRC37A4P,RP11-707O23.1,RP11-798G7.8,LRRC37A,MAPT,ARL17A
17	45732193	rs112792854	GT	G	intron_variant	MODIFIER	CRHR1-IT1-CRHR1		chr17_45732193_GT_G_b38
17	45733005	rs17649162	G	C	intron_variant	MODIFIER	CRHR1-IT1-CRHR1		chr17_45733005_G_C_b38	RP11-707O23.1,KANSL1,LRRC37A4P,LRRC37A2,RP11-798G7.8,PLEKHM1,RP11-259G18.1,MAPK8IP1P1,DND1P1,LINC02210,LRRC37A,ARL17A,MAPT,MAPK8IP1P2,RP11-259G18.3,KANSL1-AS1,FAM215B
17	45733242	rs62054394	T	A	intron_variant	MODIFIER	CRHR1-IT1-CRHR1		chr17_45733242_T_A_b38	RP11-798G7.8,PLEKHM1,RP11-259G18.3,LRRC37A4P,DND1P1,KANSL1,LRRC37A2,RP11-259G18.1,MAPT,FAM215B,LINC02210,ARL17A,LRRC37A,KANSL1-AS1,MAPK8IP1P1,MAPK8IP1P2,RP11-707O23.1
17	45733416	rs113790915	G	C	intron_variant	MODIFIER	CRHR1-IT1-CRHR1		chr17_45733416_G_C_b38	RP11-259G18.3,RP11-707O23.1,FAM215B,LRRC37A,LRRC37A4P,KANSL1,PLEKHM1,RP11-798G7.8,DND1P1,LRRC37A2,MAPK8IP1P1,KANSL1-AS1,RP11-259G18.1,MAPK8IP1P2,LINC02210,ARL17A,MAPT
17	45733485	rs77807457	G	C	intron_variant	MODIFIER	CRHR1-IT1-CRHR1		chr17_45733485_G_C_b38	RP11-259G18.3,MAPK8IP1P1,DND1P1,RP11-707O23.1,LRRC37A4P,MAPK8IP1P2,KANSL1,LINC02210,LRRC37A,KANSL1-AS1,FAM215B,RP11-798G7.8,ARL17A,LRRC37A2,RP11-259G18.1,PLEKHM1,MAPT
17	45733507	rs75022332	A	T	intron_variant	MODIFIER	CRHR1-IT1-CRHR1		chr17_45733507_A_T_b38	RP11-259G18.3,RP11-259G18.1,ARL17A,LRRC37A,RP11-707O23.1,FAM215B,DND1P1,LRRC37A4P,MAPK8IP1P2,MAPK8IP1P1,MAPT,LRRC37A2,PLEKHM1,LINC02210,KANSL1,RP11-798G7.8,KANSL1-AS1
17	45733530	rs77804065	C	T	intron_variant	MODIFIER	CRHR1-IT1-CRHR1		chr17_45733530_C_T_b38	RP11-707O23.1,DND1P1,MAPK8IP1P2,KANSL1,RP11-259G18.3,FAM215B,ARL17A,RP11-798G7.8,LRRC37A2,RP11-259G18.1,LRRC37A4P,PLEKHM1,LINC02210,MAPK8IP1P1,KANSL1-AS1,MAPT,LRRC37A
17	45733536	rs77301847	A	G	intron_variant	MODIFIER	CRHR1-IT1-CRHR1		chr17_45733536_A_G_b38
17	45733694	rs62054395	T	G	intron_variant	MODIFIER	CRHR1-IT1-CRHR1		chr17_45733694_T_G_b38	RP11-707O23.1,ARL17A,MAPK8IP1P2,LRRC37A4P,MAPK8IP1P1,RP11-798G7.8,LINC02210,FAM215B,DND1P1,LRRC37A2,PLEKHM1,KANSL1-AS1,RP11-259G18.1,LRRC37A,RP11-259G18.3,KANSL1,MAPT
17	45733706	rs17563683	A	G	intron_variant	MODIFIER	CRHR1-IT1-CRHR1		chr17_45733706_A_G_b38	RP11-707O23.1,DND1P1,MAPK8IP1P2,MAPK8IP1P1,FAM215B,RP11-798G7.8,LRRC37A,LRRC37A2,RP11-259G18.3,PLEKHM1,KANSL1,LINC02210,ARL17A,LRRC37A4P,MAPT,RP11-259G18.1,KANSL1-AS1
17	45734144	rs62054396	T	C	intron_variant	MODIFIER	CRHR1-IT1-CRHR1		chr17_45734144_T_C_b38	MAPK8IP1P2,LRRC37A2,RP11-707O23.1,RP11-259G18.3,DND1P1,KANSL1-AS1,LINC02210,MAPK8IP1P1,LRRC37A,ARL17A,LRRC37A4P,RP11-259G18.1,PLEKHM1,FAM215B,RP11-798G7.8,MAPT,KANSL1
17	45734307	rs17563718	C	T	intron_variant	MODIFIER	CRHR1-IT1-CRHR1		chr17_45734307_C_T_b38	KANSL1,MAPK8IP1P1,MAPT,RP11-798G7.8,DND1P1,MAPK8IP1P2,LRRC37A2,RP11-707O23.1,RP11-259G18.1,FAM215B,LINC02210,LRRC37A,LRRC37A4P,KANSL1-AS1,RP11-259G18.3,ARL17A,PLEKHM1
17	45734426	rs62054397	C	T	intron_variant	MODIFIER	CRHR1-IT1-CRHR1		chr17_45734426_C_T_b38	DND1P1,MAPT,RP11-259G18.3,LINC02210,KANSL1-AS1,MAPK8IP1P2,LRRC37A2,MAPK8IP1P1,RP11-798G7.8,PLEKHM1,RP11-707O23.1,FAM215B,LRRC37A,LRRC37A4P,KANSL1,RP11-259G18.1,ARL17A
17	45734584	rs4569335	A	C	intron_variant	MODIFIER	CRHR1-IT1-CRHR1		chr17_45734584_A_C_b38	FAM215B,KANSL1-AS1,MAPK8IP1P2,RP11-798G7.8,RP11-707O23.1,LRRC37A2,LRRC37A4P,MAPK8IP1P1,DND1P1,MAPT,LINC02210,RP11-259G18.3,RP11-259G18.1,KANSL1,ARL17A,LRRC37A,PLEKHM1
17	45734624	rs34291957	CTTAG	C	intron_variant	MODIFIER	CRHR1-IT1-CRHR1		chr17_45734624_CTTAG_C_b38	MAPT,KANSL1-AS1,DND1P1,RP11-707O23.1,KANSL1,MAPK8IP1P2,LINC02210,MAPK8IP1P1,LRRC37A,ARL17A,PLEKHM1,LRRC37A4P,RP11-798G7.8,LRRC37A2,RP11-259G18.3,RP11-259G18.1,FAM215B
17	45734811	rs1526125	C	T	intron_variant	MODIFIER	CRHR1-IT1-CRHR1		chr17_45734811_C_T_b38	RP11-259G18.3,MAPK8IP1P2,DND1P1,PLEKHM1,LRRC37A2,ARL17A,KANSL1-AS1,RP11-707O23.1,KANSL1,RP11-798G7.8,RP11-259G18.1,LINC02210,LRRC37A,FAM215B,MAPK8IP1P1,MAPT,LRRC37A4P
17	45734852	rs1526126	C	T	intron_variant	MODIFIER	CRHR1-IT1-CRHR1		chr17_45734852_C_T_b38	KANSL1-AS1,ARL17A,RP11-259G18.3,LRRC37A4P,MAPK8IP1P1,MAPT,FAM215B,LRRC37A2,PLEKHM1,RP11-707O23.1,RP11-259G18.1,MAPK8IP1P2,KANSL1,RP11-798G7.8,LRRC37A,DND1P1,LINC02210
17	45735032	rs1526127	C	G	intron_variant	MODIFIER	CRHR1-IT1-CRHR1		chr17_45735032_C_G_b38	KANSL1,LRRC37A4P,LRRC37A2,DND1P1,FAM215B,RP11-707O23.1,MAPK8IP1P1,RP11-798G7.8,MAPT,RP11-259G18.1,MAPK8IP1P2,LRRC37A,KANSL1-AS1,RP11-259G18.3,LINC02210,PLEKHM1,ARL17A
17	45735233	rs62054398	A	G	intron_variant	MODIFIER	CRHR1-IT1-CRHR1		chr17_45735233_A_G_b38	LRRC37A2,RP11-798G7.8,MAPK8IP1P2,RP11-707O23.1,FAM215B,KANSL1-AS1,RP11-259G18.1,RP11-259G18.3,LRRC37A,MAPT,DND1P1,MAPK8IP1P1,LINC02210,PLEKHM1,ARL17A,KANSL1,LRRC37A4P
17	45735258	rs62054399	G	A	intron_variant	MODIFIER	CRHR1-IT1-CRHR1		chr17_45735258_G_A_b38	LRRC37A4P,RP11-798G7.8,RP11-259G18.1,LINC02210,FAM215B,KANSL1-AS1,MAPT,DND1P1,ARL17A,LRRC37A2,RP11-259G18.3,MAPK8IP1P1,RP11-707O23.1,PLEKHM1,KANSL1,MAPK8IP1P2,LRRC37A
17	45735283	rs62054400	T	C	intron_variant	MODIFIER	CRHR1-IT1-CRHR1		chr17_45735283_T_C_b38	ARL17A,RP11-798G7.8,MAPK8IP1P1,LRRC37A4P,KANSL1,LRRC37A2,FAM215B,KANSL1-AS1,DND1P1,PLEKHM1,RP11-259G18.1,RP11-707O23.1,RP11-259G18.3,LRRC37A,MAPK8IP1P2,MAPT,LINC02210
17	45735318	rs62054411	A	G	intron_variant	MODIFIER	CRHR1-IT1-CRHR1		chr17_45735318_A_G_b38	LRRC37A,RP11-798G7.8,RP11-259G18.3,FAM215B,RP11-707O23.1,KANSL1-AS1,MAPK8IP1P2,LRRC37A4P,KANSL1,PLEKHM1,DND1P1,MAPT,LINC02210,LRRC37A2,RP11-259G18.1,ARL17A,MAPK8IP1P1
17	45735636	rs62054412	G	A	intron_variant	MODIFIER	CRHR1-IT1-CRHR1		chr17_45735636_G_A_b38	KANSL1,FAM215B,RP11-259G18.1,DND1P1,MAPK8IP1P2,RP11-259G18.3,MAPK8IP1P1,LRRC37A4P,LRRC37A2,LINC02210,ARL17A,LRRC37A,RP11-798G7.8,MAPT,RP11-707O23.1,KANSL1-AS1,PLEKHM1
17	45735886	rs17563787	C	G	intron_variant	MODIFIER	CRHR1-IT1-CRHR1		chr17_45735886_C_G_b38	LINC02210,LRRC37A,RP11-259G18.3,MAPK8IP1P1,KANSL1-AS1,ARL17A,DND1P1,FAM215B,RP11-259G18.1,KANSL1,PLEKHM1,RP11-798G7.8,LRRC37A2,LRRC37A4P,MAPK8IP1P2,MAPT,RP11-707O23.1
17	45736004	rs62054413	G	C	intron_variant	MODIFIER	CRHR1-IT1-CRHR1		chr17_45736004_G_C_b38	RP11-259G18.3,MAPK8IP1P2,LINC02210,PLEKHM1,RP11-259G18.1,LRRC37A2,DND1P1,FAM215B,MAPK8IP1P1,LRRC37A4P,LRRC37A,ARL17A,KANSL1-AS1,RP11-707O23.1,KANSL1,MAPT,RP11-798G7.8
17	45736049	rs62054414	G	A	intron_variant	MODIFIER	CRHR1-IT1-CRHR1		chr17_45736049_G_A_b38	LINC02210,MAPT,ARL17A,MAPK8IP1P2,PLEKHM1,KANSL1,RP11-798G7.8,MAPK8IP1P1,RP11-259G18.3,RP11-707O23.1,FAM215B,LRRC37A,DND1P1,RP11-259G18.1,LRRC37A4P,KANSL1-AS1,LRRC37A2
17	45736654	rs10451283	T	C	intron_variant	MODIFIER	CRHR1-IT1-CRHR1		chr17_45736654_T_C_b38	MAPK8IP1P1,MAPT,RP11-259G18.3,LINC02210,FAM215B,KANSL1,PLEKHM1,KANSL1-AS1,LRRC37A2,LRRC37A4P,LRRC37A,RP11-259G18.1,ARL17A,MAPK8IP1P2,RP11-798G7.8,DND1P1,RP11-707O23.1
17	45737004	rs559668878	AC	A	intron_variant	MODIFIER	CRHR1-IT1-CRHR1		chr17_45737004_AC_A_b38	MAPT,LINC02210,MAPK8IP1P1,KANSL1,ARL17A,PLEKHM1,RP11-259G18.3,RP11-798G7.8,RP11-259G18.1,KANSL1-AS1,LRRC37A2,MAPK8IP1P2,DND1P1,LRRC37A4P,RP11-707O23.1,LRRC37A,FAM215B
17	45737061	rs76421814	T	C	intron_variant	MODIFIER	CRHR1-IT1-CRHR1		chr17_45737061_T_C_b38	LRRC37A4P,ARL17A,RP11-259G18.3,PLEKHM1,LRRC37A2,RP11-798G7.8,MAPK8IP1P2,RP11-707O23.1,MAPT,DND1P1,KANSL1-AS1,RP11-259G18.1,MAPK8IP1P1,LRRC37A,LINC02210,FAM215B,KANSL1
17	45737564	rs531234794	GCGTA	G	intron_variant	MODIFIER	CRHR1-IT1-CRHR1		chr17_45737564_GCGTA_G_b38
17	45737775	rs56006248	A	G	intron_variant	MODIFIER	CRHR1-IT1-CRHR1		chr17_45737775_A_G_b38	PLEKHM1,LRRC37A4P,RP11-259G18.3,RP11-259G18.1,RP11-707O23.1,LRRC37A2,MAPT,DND1P1,RP11-798G7.8,KANSL1-AS1,ARL17A,MAPK8IP1P1,MAPK8IP1P2,LRRC37A,LINC02210,FAM215B,KANSL1
17	45737970	rs56298110	A	G	intron_variant	MODIFIER	CRHR1-IT1-CRHR1		chr17_45737970_A_G_b38	LRRC37A4P,MAPT,PLEKHM1,RP11-707O23.1,ARL17A,RP11-259G18.1,RP11-259G18.3,RP11-798G7.8,FAM215B,KANSL1,KANSL1-AS1,MAPK8IP1P1,LRRC37A2,DND1P1,LRRC37A,MAPK8IP1P2,LINC02210
17	45738347	rs1608955	C	T	intron_variant	MODIFIER	CRHR1-IT1-CRHR1		chr17_45738347_C_T_b38	RP11-259G18.3,MAPK8IP1P1,RP11-259G18.1,ARL17A,MAPT,LRRC37A2,FAM215B,KANSL1-AS1,RP11-798G7.8,LRRC37A4P,LINC02210,PLEKHM1,MAPK8IP1P2,LRRC37A,RP11-707O23.1,DND1P1,KANSL1
17	45738454	rs1608956	T	A	intron_variant	MODIFIER	CRHR1-IT1-CRHR1		chr17_45738454_T_A_b38	KANSL1-AS1,LRRC37A4P,ARL17A,LRRC37A2,PLEKHM1,RP11-798G7.8,RP11-259G18.1,RP11-259G18.3,MAPK8IP1P1,FAM215B,RP11-707O23.1,LINC02210,KANSL1,MAPT,MAPK8IP1P2,LRRC37A,DND1P1
17	45738493	rs62054417	A	C	intron_variant	MODIFIER	CRHR1-IT1-CRHR1		chr17_45738493_A_C_b38	LINC02210,KANSL1-AS1,RP11-707O23.1,LRRC37A2,PLEKHM1,MAPK8IP1P1,LRRC37A4P,RP11-798G7.8,RP11-259G18.3,DND1P1,RP11-259G18.1,ARL17A,FAM215B,KANSL1,MAPK8IP1P2,LRRC37A,MAPT
17	45738686	rs78440279	C	T	intron_variant	MODIFIER	CRHR1-IT1-CRHR1		chr17_45738686_C_T_b38	LINC02210,PLEKHM1,MAPK8IP1P2,KANSL1-AS1,RP11-707O23.1,RP11-259G18.1,KANSL1,RP11-798G7.8,ARL17A,LRRC37A2,FAM215B,LRRC37A4P,MAPK8IP1P1,LRRC37A,MAPT,DND1P1,RP11-259G18.3
17	45738740	rs75500942	C	A	intron_variant	MODIFIER	CRHR1-IT1-CRHR1		chr17_45738740_C_A_b38	PLEKHM1,LINC02210,LRRC37A2,RP11-707O23.1,RP11-259G18.1,LRRC37A4P,RP11-259G18.3,RP11-798G7.8,DND1P1,MAPK8IP1P1,FAM215B,KANSL1,KANSL1-AS1,MAPK8IP1P2,LRRC37A,MAPT,ARL17A
17	45738940	rs62054418	G	A	intron_variant	MODIFIER	CRHR1-IT1-CRHR1		chr17_45738940_G_A_b38	RP11-259G18.1,RP11-707O23.1,LRRC37A2,PLEKHM1,RP11-798G7.8,MAPK8IP1P1,KANSL1-AS1,FAM215B,LRRC37A4P,LINC02210,ARL17A,RP11-259G18.3,KANSL1,MAPT,MAPK8IP1P2,DND1P1,LRRC37A
17	45739239	rs62054419	A	C	intron_variant	MODIFIER	CRHR1-IT1-CRHR1		chr17_45739239_A_C_b38	MAPT,LRRC37A2,MAPK8IP1P1,RP11-259G18.1,MAPK8IP1P2,RP11-798G7.8,ARL17A,LRRC37A4P,DND1P1,FAM215B,KANSL1,LRRC37A,LINC02210,RP11-259G18.3,RP11-707O23.1,KANSL1-AS1,PLEKHM1
17	45739289	rs62054420	C	G	intron_variant	MODIFIER	CRHR1-IT1-CRHR1		chr17_45739289_C_G_b38	LRRC37A2,MAPT,RP11-707O23.1,MAPK8IP1P1,MAPK8IP1P2,LRRC37A4P,RP11-259G18.1,RP11-798G7.8,RP11-259G18.3,LRRC37A,DND1P1,KANSL1-AS1,KANSL1,LINC02210,FAM215B,ARL17A,PLEKHM1
17	45739291	rs62054421	G	A	intron_variant	MODIFIER	CRHR1-IT1-CRHR1		chr17_45739291_G_A_b38	FAM215B,RP11-707O23.1,MAPK8IP1P1,LRRC37A2,KANSL1,RP11-259G18.1,ARL17A,LRRC37A,RP11-798G7.8,KANSL1-AS1,LRRC37A4P,PLEKHM1,DND1P1,LINC02210,MAPT,MAPK8IP1P2,RP11-259G18.3
17	45740093	rs17563800	C	T	intron_variant	MODIFIER	CRHR1-IT1-CRHR1		chr17_45740093_C_T_b38	LRRC37A2,PLEKHM1,LRRC37A,MAPK8IP1P1,RP11-798G7.8,RP11-259G18.3,LRRC37A4P,LINC02210,ARL17A,KANSL1-AS1,MAPK8IP1P2,FAM215B,KANSL1,RP11-259G18.1,DND1P1,RP11-707O23.1,MAPT
17	45740191	rs56295996	C	T	intron_variant	MODIFIER	CRHR1-IT1-CRHR1		chr17_45740191_C_T_b38	MAPK8IP1P1,FAM215B,LRRC37A,LRRC37A2,DND1P1,RP11-707O23.1,KANSL1-AS1,RP11-798G7.8,ARL17A,RP11-259G18.3,LINC02210,PLEKHM1,MAPK8IP1P2,KANSL1,LRRC37A4P,RP11-259G18.1,MAPT
17	45740242	rs56384960	G	A	intron_variant	MODIFIER	CRHR1-IT1-CRHR1		chr17_45740242_G_A_b38	LINC02210,MAPK8IP1P1,RP11-798G7.8,DND1P1,PLEKHM1,FAM215B,MAPK8IP1P2,LRRC37A,RP11-259G18.1,LRRC37A2,RP11-707O23.1,KANSL1,ARL17A,KANSL1-AS1,MAPT,LRRC37A4P,RP11-259G18.3
17	45740466	rs56178230	G	A	intron_variant	MODIFIER	CRHR1-IT1-CRHR1		chr17_45740466_G_A_b38	LINC02210,KANSL1-AS1,LRRC37A4P,FAM215B,RP11-798G7.8,MAPK8IP1P1,DND1P1,LRRC37A2,MAPK8IP1P2,ARL17A,RP11-707O23.1,KANSL1,PLEKHM1,RP11-259G18.3,MAPT,RP11-259G18.1,LRRC37A
17	45740532	rs80157557	G	A	intron_variant	MODIFIER	CRHR1-IT1-CRHR1		chr17_45740532_G_A_b38	MAPK8IP1P1,FAM215B,LRRC37A2,PLEKHM1,ARL17A,RP11-798G7.8,MAPK8IP1P2,MAPT,LINC02210,RP11-259G18.3,LRRC37A4P,LRRC37A,DND1P1,KANSL1-AS1,KANSL1,RP11-259G18.1,RP11-707O23.1
17	45740794	rs76728632	A	C	intron_variant	MODIFIER	CRHR1-IT1-CRHR1		chr17_45740794_A_C_b38	RP11-259G18.1,FAM215B,PLEKHM1,LRRC37A2,ARL17A,MAPK8IP1P1,DND1P1,KANSL1,LRRC37A4P,MAPK8IP1P2,LINC02210,KANSL1-AS1,LRRC37A,RP11-707O23.1,MAPT,RP11-798G7.8,RP11-259G18.3
17	45740856	rs17563827	C	A	intron_variant	MODIFIER	CRHR1-IT1-CRHR1		chr17_45740856_C_A_b38	RP11-259G18.1,DND1P1,MAPK8IP1P1,LINC02210,KANSL1-AS1,LRRC37A,ARL17A,RP11-798G7.8,FAM215B,MAPT,KANSL1,PLEKHM1,LRRC37A2,RP11-259G18.3,LRRC37A4P,RP11-707O23.1,MAPK8IP1P2
17	45741245	rs80072429	G	A	intron_variant	MODIFIER	CRHR1-IT1-CRHR1		chr17_45741245_G_A_b38	RP11-798G7.8,KANSL1,MAPK8IP1P2,LRRC37A,RP11-259G18.1,MAPK8IP1P1,ARL17A,LRRC37A2,KANSL1-AS1,MAPT,FAM215B,DND1P1,LINC02210,PLEKHM1,RP11-707O23.1,LRRC37A4P,RP11-259G18.3
17	45741291	rs77114624	T	C	intron_variant	MODIFIER	CRHR1-IT1-CRHR1		chr17_45741291_T_C_b38	LRRC37A4P,LINC02210,MAPT,RP11-259G18.1,KANSL1,RP11-798G7.8,PLEKHM1,LRRC37A,MAPK8IP1P1,FAM215B,ARL17A,KANSL1-AS1,MAPK8IP1P2,RP11-259G18.3,DND1P1,RP11-707O23.1,LRRC37A2
17	45741324	rs76311426	G	T	intron_variant	MODIFIER	CRHR1-IT1-CRHR1		chr17_45741324_G_T_b38	RP11-798G7.8,LRRC37A2,LINC02210,FAM215B,PLEKHM1,RP11-259G18.1,RP11-707O23.1,ARL17A,MAPK8IP1P2,LRRC37A,KANSL1,MAPK8IP1P1,LRRC37A4P,KANSL1-AS1,MAPT,DND1P1,RP11-259G18.3
17	45741540	rs17563861	A	G	intron_variant	MODIFIER	CRHR1-IT1-CRHR1		chr17_45741540_A_G_b38	MAPT,RP11-259G18.1,LRRC37A,KANSL1,FAM215B,RP11-259G18.3,KANSL1-AS1,LRRC37A4P,MAPK8IP1P1,LINC02210,ARL17A,LRRC37A2,PLEKHM1,MAPK8IP1P2,RP11-707O23.1,RP11-798G7.8,DND1P1
17	45741580	rs17563889	A	T	intron_variant	MODIFIER	CRHR1-IT1-CRHR1		chr17_45741580_A_T_b38	MAPK8IP1P2,RP11-259G18.1,MAPK8IP1P1,RP11-707O23.1,FAM215B,KANSL1,KANSL1-AS1,PLEKHM1,LRRC37A4P,LRRC37A,RP11-798G7.8,LINC02210,ARL17A,MAPT,DND1P1,LRRC37A2,RP11-259G18.3
17	45742018	rs62054424	G	A	intron_variant	MODIFIER	CRHR1-IT1-CRHR1		chr17_45742018_G_A_b38
17	45742084	rs17563923	G	A	intron_variant	MODIFIER	CRHR1-IT1-CRHR1		chr17_45742084_G_A_b38	LRRC37A2,PLEKHM1,LRRC37A4P,LINC02210,RP11-798G7.8,RP11-259G18.1,RP11-707O23.1,KANSL1,MAPK8IP1P1,MAPK8IP1P2,DND1P1,KANSL1-AS1,ARL17A,FAM215B,MAPT,RP11-259G18.3,LRRC37A
17	45742114	rs62054425	C	T	intron_variant	MODIFIER	CRHR1-IT1-CRHR1		chr17_45742114_C_T_b38	MAPK8IP1P1,PLEKHM1,MAPT,RP11-707O23.1,LRRC37A,KANSL1-AS1,RP11-259G18.3,DND1P1,MAPK8IP1P2,FAM215B,RP11-798G7.8,ARL17A,RP11-259G18.1,LRRC37A4P,LRRC37A2,LINC02210,KANSL1
17	45742231	rs557143084	AC	A	intron_variant	MODIFIER	CRHR1-IT1-CRHR1		chr17_45742231_AC_A_b38	RP11-259G18.3,LRRC37A2,RP11-798G7.8,KANSL1-AS1,MAPT,DND1P1,RP11-259G18.1,LINC02210,PLEKHM1,ARL17A,MAPK8IP1P1,LRRC37A,RP11-707O23.1,LRRC37A4P,FAM215B,KANSL1,MAPK8IP1P2
17	45743375	rs62054426	A	T	intron_variant	MODIFIER	CRHR1-IT1-CRHR1		chr17_45743375_A_T_b38	LINC02210,RP11-259G18.3,MAPK8IP1P1,RP11-707O23.1,LRRC37A2,LRRC37A4P,MAPK8IP1P2,DND1P1,FAM215B,MAPT,KANSL1,RP11-798G7.8,LRRC37A,ARL17A,RP11-259G18.1,KANSL1-AS1,PLEKHM1
17	45743696	rs62054427	A	G	intron_variant	MODIFIER	CRHR1-IT1-CRHR1		chr17_45743696_A_G_b38	LINC02210,RP11-798G7.8,KANSL1-AS1,LRRC37A,RP11-707O23.1,ARL17A,DND1P1,RP11-259G18.3,KANSL1,LRRC37A2,MAPT,MAPK8IP1P2,LRRC37A4P,MAPK8IP1P1,RP11-259G18.1,PLEKHM1,FAM215B
17	45744319	rs74464991	C	A	intron_variant	MODIFIER	CRHR1-IT1-CRHR1		chr17_45744319_C_A_b38	PLEKHM1,KANSL1-AS1,LINC02210,DND1P1,LRRC37A2,RP11-259G18.3,LRRC37A,ARL17A,MAPK8IP1P1,FAM215B,MAPT,LRRC37A4P,RP11-707O23.1,RP11-259G18.1,MAPK8IP1P2,RP11-798G7.8,KANSL1
17	45745032	rs2004260	T	C	intron_variant	MODIFIER	CRHR1-IT1-CRHR1		chr17_45745032_T_C_b38	MAPK8IP1P1,KANSL1-AS1,RP11-259G18.3,LINC02210,RP11-798G7.8,LRRC37A,MAPT,FAM215B,RP11-259G18.1,DND1P1,KANSL1,ARL17A,PLEKHM1,LRRC37A2,RP11-707O23.1,MAPK8IP1P2,LRRC37A4P
17	45745145	rs62054428	G	A	intron_variant	MODIFIER	CRHR1-IT1-CRHR1		chr17_45745145_G_A_b38	PLEKHM1,LRRC37A,LINC02210,MAPK8IP1P1,RP11-798G7.8,KANSL1-AS1,MAPK8IP1P2,FAM215B,LRRC37A2,RP11-259G18.3,RP11-259G18.1,DND1P1,MAPT,LRRC37A4P,RP11-707O23.1,ARL17A,KANSL1
17	45745403	rs75788861	C	T	intron_variant	MODIFIER	CRHR1-IT1-CRHR1		chr17_45745403_C_T_b38	MAPK8IP1P1,RP11-798G7.8,LRRC37A4P,MAPK8IP1P2,PLEKHM1,MAPT,LRRC37A2,DND1P1,ARL17A,KANSL1-AS1,RP11-259G18.1,RP11-259G18.3,FAM215B,RP11-707O23.1,LRRC37A,LINC02210,KANSL1
17	45745406	rs9906974	T	C	intron_variant	MODIFIER	CRHR1-IT1-CRHR1		chr17_45745406_T_C_b38	RP11-798G7.8,PLEKHM1,LRRC37A2,MAPK8IP1P2,LINC02210,MAPK8IP1P1,KANSL1,FAM215B,LRRC37A4P,MAPT,DND1P1,RP11-707O23.1,KANSL1-AS1,RP11-259G18.3,ARL17A,LRRC37A,RP11-259G18.1
17	45745759	rs62054429	G	A	intron_variant	MODIFIER	CRHR1-IT1-CRHR1		chr17_45745759_G_A_b38	LRRC37A,DND1P1,LRRC37A2,MAPK8IP1P2,LRRC37A4P,FAM215B,ARL17A,PLEKHM1,RP11-259G18.1,RP11-798G7.8,RP11-707O23.1,KANSL1,LINC02210,MAPK8IP1P1,MAPT,RP11-259G18.3,KANSL1-AS1
17	45745863	rs76171147	T	C	intron_variant	MODIFIER	CRHR1-IT1-CRHR1		chr17_45745863_T_C_b38	LRRC37A2,RP11-798G7.8,MAPK8IP1P1,RP11-259G18.1,KANSL1,LRRC37A4P,DND1P1,LINC02210,LRRC37A,FAM215B,ARL17A,RP11-259G18.3,KANSL1-AS1,RP11-707O23.1,MAPT,MAPK8IP1P2,PLEKHM1
17	45745960	rs75643244	A	G	intron_variant	MODIFIER	CRHR1-IT1-CRHR1		chr17_45745960_A_G_b38	DND1P1,LRRC37A2,RP11-259G18.1,ARL17A,MAPT,MAPK8IP1P2,FAM215B,LRRC37A4P,LRRC37A,MAPK8IP1P1,RP11-707O23.1,LINC02210,RP11-798G7.8,KANSL1,KANSL1-AS1,PLEKHM1,RP11-259G18.3
17	45746514	rs62054431	C	T	intron_variant	MODIFIER	CRHR1-IT1-CRHR1		chr17_45746514_C_T_b38	FAM215B,ARL17A,LRRC37A4P,RP11-259G18.1,MAPT,LRRC37A2,LINC02210,DND1P1,KANSL1,MAPK8IP1P2,MAPK8IP1P1,KANSL1-AS1,RP11-259G18.3,RP11-707O23.1,LRRC37A,RP11-798G7.8,PLEKHM1
17	45746523	rs62054432	C	A	intron_variant	MODIFIER	CRHR1-IT1-CRHR1		chr17_45746523_C_A_b38	LRRC37A4P,RP11-259G18.1,MAPT,KANSL1,MAPK8IP1P1,RP11-798G7.8,LRRC37A2,LRRC37A,ARL17A,MAPK8IP1P2,FAM215B,DND1P1,LINC02210,KANSL1-AS1,RP11-259G18.3,PLEKHM1,RP11-707O23.1
17	45746835	rs111497072	G	A	intron_variant	MODIFIER	CRHR1-IT1-CRHR1		chr17_45746835_G_A_b38	LRRC37A,ARL17A,MAPT,RP11-707O23.1,RP11-259G18.1,RP11-798G7.8,MAPK8IP1P2,LINC02210,KANSL1,LRRC37A4P,KANSL1-AS1,RP11-259G18.3,MAPK8IP1P1,FAM215B,LRRC37A2,PLEKHM1,DND1P1
17	45746982	rs62054433	T	C	intron_variant	MODIFIER	CRHR1-IT1-CRHR1		chr17_45746982_T_C_b38	MAPK8IP1P2,RP11-259G18.1,DND1P1,RP11-259G18.3,ARL17A,KANSL1,RP11-707O23.1,RP11-798G7.8,PLEKHM1,MAPK8IP1P1,LRRC37A4P,LRRC37A,MAPT,FAM215B,LRRC37A2,LINC02210,KANSL1-AS1
17	45746994	rs7207400	T	C	intron_variant	MODIFIER	CRHR1-IT1-CRHR1		chr17_45746994_T_C_b38	FAM215B,DND1P1,KANSL1,RP11-707O23.1,MAPT,ARL17A,MAPK8IP1P2,LRRC37A,LRRC37A2,RP11-259G18.1,LRRC37A4P,PLEKHM1,LINC02210,RP11-259G18.3,KANSL1-AS1,MAPK8IP1P1
17	45747016	rs62054434	T	G	intron_variant	MODIFIER	CRHR1-IT1-CRHR1		chr17_45747016_T_G_b38	MAPK8IP1P1,RP11-259G18.1,LRRC37A2,RP11-259G18.3,DND1P1,LRRC37A4P,ARL17A,MAPK8IP1P2,MAPT,RP11-798G7.8,KANSL1,RP11-707O23.1,LINC02210,FAM215B,LRRC37A,PLEKHM1,KANSL1-AS1
17	45747482	rs12150683	A	G	intron_variant	MODIFIER	CRHR1-IT1-CRHR1		chr17_45747482_A_G_b38	KANSL1,MAPK8IP1P1,MAPK8IP1P2,LRRC37A2,LRRC37A4P,PLEKHM1,RP11-707O23.1,DND1P1,ARL17A,FAM215B,LINC02210,RP11-259G18.1,MAPT,LRRC37A,KANSL1-AS1,RP11-259G18.3,RP11-798G7.8
17	45747542	rs12150332	C	T	intron_variant	MODIFIER	CRHR1-IT1-CRHR1		chr17_45747542_C_T_b38	MAPK8IP1P2,LRRC37A2,RP11-259G18.1,MAPK8IP1P1,ARL17A,DND1P1,PLEKHM1,KANSL1,RP11-259G18.3,LINC02210,LRRC37A4P,RP11-798G7.8,KANSL1-AS1,MAPT,LRRC37A,FAM215B,RP11-707O23.1
17	45747973	rs62054435	C	G	intron_variant	MODIFIER	CRHR1-IT1-CRHR1		chr17_45747973_C_G_b38	ARL17A,LINC02210,KANSL1-AS1,DND1P1,LRRC37A2,RP11-259G18.3,MAPT,MAPK8IP1P2,RP11-259G18.1,RP11-798G7.8,MAPK8IP1P1,LRRC37A4P,FAM215B,KANSL1,PLEKHM1,RP11-707O23.1,LRRC37A
17	45748112	rs75715199	G	A	intron_variant	MODIFIER	CRHR1-IT1-CRHR1		chr17_45748112_G_A_b38	MAPK8IP1P2,ARL17A,RP11-259G18.3,RP11-259G18.1,KANSL1,LINC02210,RP11-798G7.8,PLEKHM1,MAPK8IP1P1,LRRC37A2,LRRC37A,LRRC37A4P,FAM215B,RP11-707O23.1,KANSL1-AS1,DND1P1,MAPT
17	45748202	rs62054436	C	T	intron_variant	MODIFIER	CRHR1-IT1-CRHR1		chr17_45748202_C_T_b38	ARL17A,MAPK8IP1P2,RP11-707O23.1,RP11-259G18.1,MAPT,KANSL1-AS1,PLEKHM1,LINC02210,RP11-798G7.8,RP11-259G18.3,LRRC37A,LRRC37A4P,FAM215B,LRRC37A2,MAPK8IP1P1,KANSL1,DND1P1
17	45748210	rs62054437	T	C	intron_variant	MODIFIER	CRHR1-IT1-CRHR1		chr17_45748210_T_C_b38	LRRC37A,KANSL1-AS1,PLEKHM1,DND1P1,FAM215B,MAPT,ARL17A,MAPK8IP1P2,RP11-259G18.1,KANSL1,RP11-798G7.8,LRRC37A2,MAPK8IP1P1,LINC02210,RP11-259G18.3,LRRC37A4P,RP11-707O23.1
17	45748345	rs62054438	A	C	intron_variant	MODIFIER	CRHR1-IT1-CRHR1		chr17_45748345_A_C_b38	RP11-259G18.3,RP11-259G18.1,MAPT,LRRC37A,MAPK8IP1P1,ARL17A,KANSL1-AS1,RP11-798G7.8,FAM215B,KANSL1,MAPK8IP1P2,LRRC37A4P,PLEKHM1,LINC02210,DND1P1,LRRC37A2,RP11-707O23.1
17	45748359	rs62054439	G	T	intron_variant	MODIFIER	CRHR1-IT1-CRHR1		chr17_45748359_G_T_b38	ARL17A,RP11-259G18.1,RP11-259G18.3,DND1P1,LRRC37A,KANSL1-AS1,PLEKHM1,LINC02210,MAPT,RP11-707O23.1,LRRC37A4P,LRRC37A2,MAPK8IP1P2,FAM215B,RP11-798G7.8,MAPK8IP1P1,KANSL1
17	45748546	rs17334797	A	G	intron_variant	MODIFIER	CRHR1-IT1-CRHR1		chr17_45748546_A_G_b38	KANSL1-AS1,PLEKHM1,LRRC37A2,ARL17A,LINC02210,MAPT,RP11-259G18.3,RP11-707O23.1,MAPK8IP1P2,LRRC37A4P,LRRC37A,RP11-798G7.8,FAM215B,KANSL1,MAPK8IP1P1,DND1P1,RP11-259G18.1
17	45748939	rs12150658	G	A	intron_variant	MODIFIER	CRHR1-IT1-CRHR1		chr17_45748939_G_A_b38	RP11-259G18.1,DND1P1,FAM215B,LRRC37A2,RP11-798G7.8,LINC02210,ARL17A,MAPK8IP1P2,RP11-259G18.3,MAPK8IP1P1,KANSL1,MAPT,KANSL1-AS1,LRRC37A,RP11-707O23.1,PLEKHM1,LRRC37A4P
17	45748985	rs12150363	A	G	intron_variant	MODIFIER	CRHR1-IT1-CRHR1		chr17_45748985_A_G_b38	RP11-259G18.1,KANSL1-AS1,LINC02210,RP11-707O23.1,LRRC37A2,DND1P1,LRRC37A4P,RP11-259G18.3,KANSL1,MAPK8IP1P2,PLEKHM1,RP11-798G7.8,ARL17A,MAPK8IP1P1,MAPT,FAM215B,LRRC37A
17	45749271	rs12150672	G	A	intron_variant	MODIFIER	CRHR1-IT1-CRHR1		chr17_45749271_G_A_b38	RP11-259G18.3,LRRC37A2,MAPK8IP1P1,LRRC37A,KANSL1-AS1,MAPK8IP1P2,DND1P1,ARL17A,LINC02210,PLEKHM1,KANSL1,LRRC37A4P,RP11-707O23.1,FAM215B,RP11-259G18.1,RP11-798G7.8,MAPT
17	45749790	rs533266694	GA	G	intron_variant	MODIFIER	CRHR1-IT1-CRHR1		chr17_45749790_GA_G_b38	MAPK8IP1P1,PLEKHM1,LRRC37A,ARL17A,KANSL1,LINC02210,RP11-259G18.1,RP11-707O23.1,MAPK8IP1P2,LRRC37A2,KANSL1-AS1,LRRC37A4P,DND1P1,RP11-259G18.3,MAPT,FAM215B,RP11-798G7.8
17	45749843	rs17334894	G	A	intron_variant	MODIFIER	CRHR1-IT1-CRHR1		chr17_45749843_G_A_b38	KANSL1-AS1,PLEKHM1,MAPK8IP1P1,DND1P1,RP11-798G7.8,MAPK8IP1P2,ARL17A,RP11-259G18.3,MAPT,LINC02210,LRRC37A2,RP11-707O23.1,FAM215B,LRRC37A4P,RP11-259G18.1,LRRC37A,KANSL1
17	45749878	rs17334923	C	T	intron_variant	MODIFIER	CRHR1-IT1-CRHR1		chr17_45749878_C_T_b38	RP11-707O23.1,LRRC37A2,KANSL1-AS1,ARL17A,LINC02210,DND1P1,MAPK8IP1P1,LRRC37A,FAM215B,KANSL1,RP11-798G7.8,RP11-259G18.3,MAPK8IP1P2,PLEKHM1,LRRC37A4P,MAPT,RP11-259G18.1
17	45750025	rs62054440	G	C	intron_variant	MODIFIER	CRHR1-IT1-CRHR1		chr17_45750025_G_C_b38	KANSL1,MAPK8IP1P2,LRRC37A2,LINC02210,MAPK8IP1P1,LRRC37A,PLEKHM1,DND1P1,RP11-259G18.1,MAPT,RP11-259G18.3,FAM215B,RP11-798G7.8,ARL17A,LRRC37A4P,RP11-707O23.1,KANSL1-AS1
17	45750065	rs12150451	A	G	intron_variant	MODIFIER	CRHR1-IT1-CRHR1		chr17_45750065_A_G_b38	RP11-707O23.1,LRRC37A,KANSL1-AS1,MAPT,PLEKHM1,MAPK8IP1P2,RP11-259G18.1,ARL17A,MAPK8IP1P1,LRRC37A2,FAM215B,RP11-798G7.8,RP11-259G18.3,LINC02210,DND1P1,KANSL1,LRRC37A4P
17	45750105	rs12150048	G	C	intron_variant	MODIFIER	CRHR1-IT1-CRHR1		chr17_45750105_G_C_b38	ARL17A,LRRC37A,FAM215B,PLEKHM1,KANSL1-AS1,LRRC37A4P,RP11-259G18.3,DND1P1,RP11-259G18.1,KANSL1,LRRC37A2,MAPK8IP1P2,RP11-798G7.8,RP11-707O23.1,MAPT,MAPK8IP1P1,LINC02210
17	45750142	rs12150455	A	G	intron_variant	MODIFIER	CRHR1-IT1-CRHR1		chr17_45750142_A_G_b38	RP11-259G18.1,MAPK8IP1P2,RP11-259G18.3,KANSL1-AS1,RP11-707O23.1,MAPK8IP1P1,PLEKHM1,DND1P1,LRRC37A2,RP11-798G7.8,FAM215B,KANSL1,LRRC37A,MAPT,LINC02210,ARL17A,LRRC37A4P
17	45750855	rs12150604	T	A	intron_variant	MODIFIER	CRHR1-IT1-CRHR1		chr17_45750855_T_A_b38	MAPK8IP1P2,FAM215B,ARL17A,RP11-259G18.3,RP11-707O23.1,LRRC37A2,MAPT,RP11-259G18.1,LRRC37A,DND1P1,PLEKHM1,LINC02210,MAPK8IP1P1,KANSL1-AS1,RP11-798G7.8,LRRC37A4P,KANSL1
17	45751251	rs17334944	G	A	intron_variant	MODIFIER	CRHR1-IT1-CRHR1		chr17_45751251_G_A_b38	RP11-259G18.1,RP11-707O23.1,MAPK8IP1P2,LRRC37A2,ARL17A,MAPK8IP1P1,KANSL1-AS1,RP11-259G18.3,MAPT,DND1P1,PLEKHM1,LINC02210,RP11-798G7.8,LRRC37A4P,LRRC37A,KANSL1,FAM215B
17	45751332	rs17426064	C	T	intron_variant	MODIFIER	CRHR1-IT1-CRHR1		chr17_45751332_C_T_b38	FAM215B,DND1P1,RP11-707O23.1,RP11-259G18.3,KANSL1-AS1,MAPT,LRRC37A,MAPK8IP1P2,ARL17A,RP11-259G18.1,LRRC37A4P,KANSL1,LINC02210,MAPK8IP1P1,RP11-798G7.8,PLEKHM1,LRRC37A2
17	45751398	rs79172804	G	A	intron_variant	MODIFIER	CRHR1-IT1-CRHR1		chr17_45751398_G_A_b38	KANSL1-AS1,LRRC37A4P,PLEKHM1,LINC02210,LRRC37A,RP11-707O23.1,LRRC37A2,MAPT,MAPK8IP1P1,DND1P1,ARL17A,RP11-259G18.1,MAPK8IP1P2,RP11-259G18.3,FAM215B
17	45751569	rs17426106	G	C	intron_variant	MODIFIER	CRHR1-IT1-CRHR1		chr17_45751569_G_C_b38	LRRC37A,MAPK8IP1P1,LRRC37A2,PLEKHM1,LINC02210,MAPT,RP11-707O23.1,DND1P1,ARL17A,RP11-259G18.1,FAM215B,KANSL1-AS1,RP11-259G18.3,RP11-798G7.8,MAPK8IP1P2,LRRC37A4P,KANSL1
17	45751987	rs62054442	A	G	intron_variant	MODIFIER	CRHR1-IT1-CRHR1		chr17_45751987_A_G_b38	FAM215B,DND1P1,LRRC37A,LRRC37A2,LINC02210,MAPT,RP11-707O23.1,KANSL1-AS1,RP11-259G18.3,LRRC37A4P,RP11-798G7.8,MAPK8IP1P2,MAPK8IP1P1,KANSL1,RP11-259G18.1,PLEKHM1,ARL17A
17	45753016	rs35879086	G	A	intron_variant	MODIFIER	CRHR1-IT1-CRHR1		chr17_45753016_G_A_b38	LRRC37A4P,RP11-259G18.3,RP11-707O23.1,MAPK8IP1P1,RP11-798G7.8,MAPT,KANSL1,MAPK8IP1P2,LRRC37A,KANSL1-AS1,DND1P1,PLEKHM1,LINC02210,LRRC37A2,FAM215B,ARL17A,RP11-259G18.1
17	45753274	rs62055868	C	T	intron_variant	MODIFIER	CRHR1-IT1-CRHR1		chr17_45753274_C_T_b38	MAPT,KANSL1-AS1,RP11-798G7.8,MAPK8IP1P2,MAPK8IP1P1,DND1P1,RP11-707O23.1,LRRC37A4P,ARL17A,RP11-259G18.1,LINC02210,FAM215B,LRRC37A,PLEKHM1,RP11-259G18.3,LRRC37A2,KANSL1
17	45753319	rs62055869	G	A	intron_variant	MODIFIER	CRHR1-IT1-CRHR1		chr17_45753319_G_A_b38	MAPT,RP11-798G7.8,MAPK8IP1P2,KANSL1,KANSL1-AS1,FAM215B,LRRC37A4P,RP11-707O23.1,MAPK8IP1P1,LRRC37A,DND1P1,RP11-259G18.3,PLEKHM1,RP11-259G18.1,LRRC37A2,ARL17A,LINC02210
17	45753572	rs17426174	G	C	intron_variant	MODIFIER	CRHR1-IT1-CRHR1		chr17_45753572_G_C_b38	ARL17A,RP11-798G7.8,MAPT,DND1P1,RP11-259G18.1,MAPK8IP1P1,LRRC37A4P,KANSL1-AS1,MAPK8IP1P2,FAM215B,RP11-707O23.1,LRRC37A2,PLEKHM1,KANSL1,LINC02210,RP11-259G18.3,LRRC37A
17	45753746	rs62055871	G	A	intron_variant	MODIFIER	CRHR1-IT1-CRHR1		chr17_45753746_G_A_b38	PLEKHM1,LRRC37A4P,LRRC37A2,MAPK8IP1P2,ARL17A,RP11-259G18.1,MAPT,KANSL1-AS1,LRRC37A,MAPK8IP1P1,FAM215B,RP11-798G7.8,KANSL1,DND1P1,LINC02210,RP11-259G18.3,RP11-707O23.1
17	45754749	rs55645418	A	G	intron_variant	MODIFIER	CRHR1-IT1-CRHR1		chr17_45754749_A_G_b38	RP11-798G7.8,LRRC37A,MAPT,RP11-259G18.1,PLEKHM1,LINC02210,FAM215B,DND1P1,KANSL1,ARL17A,MAPK8IP1P1,LRRC37A4P,RP11-707O23.1,LRRC37A2,RP11-259G18.3,KANSL1-AS1,MAPK8IP1P2
17	45754971	rs35631660	A	G	intron_variant	MODIFIER	CRHR1-IT1-CRHR1		chr17_45754971_A_G_b38	LRRC37A2,MAPT,RP11-259G18.3,LRRC37A,LINC02210,KANSL1,MAPK8IP1P1,ARL17A,RP11-707O23.1,DND1P1,MAPK8IP1P2,KANSL1-AS1,RP11-798G7.8,PLEKHM1,RP11-259G18.1,FAM215B,LRRC37A4P
17	45755001	rs17426195	G	A	intron_variant	MODIFIER	CRHR1-IT1-CRHR1		chr17_45755001_G_A_b38	LRRC37A,ARL17A,MAPK8IP1P2,RP11-259G18.1,RP11-798G7.8,RP11-259G18.3,MAPT,LINC02210,KANSL1-AS1,RP11-707O23.1,DND1P1,MAPK8IP1P1,PLEKHM1,LRRC37A2,LRRC37A4P,FAM215B,KANSL1
17	45755252	rs35282504	G	A	intron_variant	MODIFIER	CRHR1-IT1-CRHR1		chr17_45755252_G_A_b38	RP11-259G18.3,LINC02210,MAPT,KANSL1-AS1,RP11-798G7.8,LRRC37A2,PLEKHM1,KANSL1,LRRC37A4P,MAPK8IP1P1,RP11-707O23.1,ARL17A,MAPK8IP1P2,RP11-259G18.1,FAM215B,LRRC37A,DND1P1
17	45755498	rs62055875	T	C	intron_variant	MODIFIER	CRHR1-IT1-CRHR1		chr17_45755498_T_C_b38	KANSL1-AS1,MAPT,PLEKHM1,ARL17A,LRRC37A2,RP11-259G18.3,LINC02210,DND1P1,RP11-798G7.8,LRRC37A4P,RP11-259G18.1,FAM215B,MAPK8IP1P1,KANSL1,RP11-707O23.1,LRRC37A,MAPK8IP1P2
17	45755574	rs62055876	A	G	intron_variant	MODIFIER	CRHR1-IT1-CRHR1		chr17_45755574_A_G_b38	LRRC37A2,RP11-707O23.1,LINC02210,DND1P1,ARL17A,PLEKHM1,MAPT,KANSL1-AS1,RP11-259G18.3,MAPK8IP1P1,RP11-259G18.1,LRRC37A,MAPK8IP1P2,FAM215B,KANSL1,LRRC37A4P,RP11-798G7.8
17	45756458	rs36047693	G	C	intron_variant	MODIFIER	CRHR1-IT1-CRHR1		chr17_45756458_G_C_b38	MAPT,LRRC37A2,MAPK8IP1P1,LINC02210,PLEKHM1,DND1P1,RP11-798G7.8,KANSL1-AS1,RP11-259G18.1,RP11-707O23.1,LRRC37A,ARL17A,KANSL1,MAPK8IP1P2,LRRC37A4P,FAM215B,RP11-259G18.3
17	45756555	rs34195569	G	A	intron_variant	MODIFIER	CRHR1-IT1-CRHR1		chr17_45756555_G_A_b38	RP11-707O23.1,MAPT,PLEKHM1,DND1P1,ARL17A,KANSL1-AS1,KANSL1,FAM215B,LRRC37A2,RP11-798G7.8,MAPK8IP1P1,LRRC37A,RP11-259G18.1,RP11-259G18.3,MAPK8IP1P2,LRRC37A4P,LINC02210
17	45756615	rs34579278	A	G	intron_variant	MODIFIER	CRHR1-IT1-CRHR1		chr17_45756615_A_G_b38	LRRC37A,RP11-798G7.8,KANSL1,ARL17A,PLEKHM1,FAM215B,MAPK8IP1P2,RP11-707O23.1,MAPT,RP11-259G18.1,LRRC37A4P,KANSL1-AS1,DND1P1,LRRC37A2,MAPK8IP1P1,RP11-259G18.3,LINC02210
17	45756708	rs34211253	C	G	intron_variant	MODIFIER	CRHR1-IT1-CRHR1		chr17_45756708_C_G_b38	RP11-259G18.3,ARL17A,PLEKHM1,LRRC37A,LRRC37A2,KANSL1,MAPK8IP1P1,RP11-798G7.8,FAM215B,RP11-259G18.1,LRRC37A4P,RP11-707O23.1,MAPK8IP1P2,KANSL1-AS1,MAPT,DND1P1,LINC02210
17	45756948	rs34008514	A	G	intron_variant	MODIFIER	CRHR1-IT1-CRHR1		chr17_45756948_A_G_b38	KANSL1-AS1,RP11-798G7.8,DND1P1,MAPK8IP1P2,RP11-259G18.1,LRRC37A,FAM215B,LRRC37A4P,ARL17A,PLEKHM1,KANSL1,MAPT,RP11-259G18.3,LRRC37A2,LINC02210,RP11-707O23.1,MAPK8IP1P1
17	45757116	rs12943085	G	A	intron_variant	MODIFIER	CRHR1-IT1-CRHR1		chr17_45757116_G_A_b38	RP11-259G18.3,RP11-707O23.1,ARL17A,RP11-259G18.1,LRRC37A4P,LRRC37A,PLEKHM1,MAPT,MAPK8IP1P2,DND1P1,LRRC37A2,RP11-798G7.8,FAM215B,KANSL1,MAPK8IP1P1,LINC02210,KANSL1-AS1
17	45757305	rs71363552	A	AC	intron_variant	MODIFIER	CRHR1-IT1-CRHR1		chr17_45757305_A_AC_b38	DND1P1,MAPK8IP1P2,LRRC37A2,KANSL1,LINC02210,LRRC37A,FAM215B,PLEKHM1,KANSL1-AS1,MAPT,LRRC37A4P,ARL17A,RP11-259G18.3,RP11-798G7.8,RP11-259G18.1,MAPK8IP1P1,RP11-707O23.1
17	45757507	rs11079716	G	A	intron_variant	MODIFIER	CRHR1-IT1-CRHR1		chr17_45757507_G_A_b38
17	45757604	rs7350923	C	T	intron_variant	MODIFIER	CRHR1-IT1-CRHR1		chr17_45757604_C_T_b38	FAM215B,RP11-259G18.1,PLEKHM1,RP11-707O23.1,MAPK8IP1P2,DND1P1,MAPT,LINC02210,RP11-798G7.8,KANSL1-AS1,LRRC37A4P,RP11-259G18.3,LRRC37A2,ARL17A,KANSL1,LRRC37A,MAPK8IP1P1
17	45757985	rs11079717	T	C	intron_variant	MODIFIER	CRHR1-IT1-CRHR1		chr17_45757985_T_C_b38	RP11-707O23.1,RP11-259G18.3,LINC02210,KANSL1-AS1,ARL17A,LRRC37A4P,LRRC37A,DND1P1,MAPK8IP1P2,KANSL1,RP11-259G18.1,LRRC37A2,FAM215B,RP11-798G7.8,MAPK8IP1P1,MAPT,PLEKHM1
17	45758488	rs62055878	C	A	intron_variant	MODIFIER	CRHR1-IT1-CRHR1		chr17_45758488_C_A_b38	LRRC37A2,LRRC37A,FAM215B,RP11-707O23.1,MAPK8IP1P1,DND1P1,MAPK8IP1P2,RP11-259G18.3,RP11-798G7.8,RP11-259G18.1,KANSL1-AS1,LINC02210,LRRC37A4P,KANSL1,PLEKHM1,ARL17A,MAPT
17	45758685	rs76669427	T	A	intron_variant	MODIFIER	CRHR1-IT1-CRHR1		chr17_45758685_T_A_b38
17	45758743	.	A	AATT	intron_variant	MODIFIER	CRHR1-IT1-CRHR1		chr17_45758743_A_AATT_b38
17	45758743	rs143196316	A	AATT	intron_variant	MODIFIER	CRHR1-IT1-CRHR1		chr17_45758743_A_AATT_b38
17	45758825	rs74514268	G	A	intron_variant	MODIFIER	CRHR1-IT1-CRHR1		chr17_45758825_G_A_b38	LRRC37A,DND1P1,MAPK8IP1P1,PLEKHM1,ARL17A,MAPT,LRRC37A2,KANSL1-AS1,LRRC37A4P,LINC02210,FAM215B,RP11-259G18.1,KANSL1,MAPK8IP1P2,RP11-259G18.3,RP11-707O23.1,RP11-798G7.8
17	45759212	rs62055879	G	A	intron_variant	MODIFIER	CRHR1-IT1-CRHR1		chr17_45759212_G_A_b38	FAM215B,LRRC37A4P,LRRC37A2,RP11-259G18.3,RP11-798G7.8,MAPK8IP1P1,PLEKHM1,DND1P1,LRRC37A,RP11-259G18.1,MAPK8IP1P2,KANSL1-AS1,RP11-707O23.1,MAPT,LINC02210,ARL17A,KANSL1
17	45759307	rs12948216	C	T	intron_variant	MODIFIER	CRHR1-IT1-CRHR1		chr17_45759307_C_T_b38	RP11-707O23.1,RP11-259G18.3,KANSL1-AS1,PLEKHM1,LRRC37A2,FAM215B,KANSL1,DND1P1,ARL17A,RP11-798G7.8,MAPK8IP1P1,RP11-259G18.1,LRRC37A,LRRC37A4P,MAPT,MAPK8IP1P2,LINC02210
17	45759554	rs56013908	T	C	intron_variant	MODIFIER	CRHR1-IT1-CRHR1		chr17_45759554_T_C_b38	FAM215B,LRRC37A4P,KANSL1,RP11-707O23.1,DND1P1,LINC02210,MAPK8IP1P1,MAPK8IP1P2,KANSL1-AS1,RP11-798G7.8,LRRC37A2,LRRC37A,RP11-259G18.1,MAPT,RP11-259G18.3,ARL17A,PLEKHM1
17	45759587	rs56214516	A	C	intron_variant	MODIFIER	CRHR1-IT1-CRHR1		chr17_45759587_A_C_b38	LRRC37A,RP11-259G18.1,DND1P1,FAM215B,MAPK8IP1P1,KANSL1,RP11-798G7.8,MAPT,LINC02210,LRRC37A2,LRRC37A4P,RP11-707O23.1,KANSL1-AS1,RP11-259G18.3,MAPK8IP1P2,ARL17A
17	45759725	rs56168907	T	C	intron_variant	MODIFIER	CRHR1-IT1-CRHR1		chr17_45759725_T_C_b38	RP11-707O23.1,LRRC37A4P,LINC02210,LRRC37A2,ARL17A,RP11-259G18.1,LRRC37A,RP11-798G7.8,MAPK8IP1P1,KANSL1-AS1,DND1P1,KANSL1,RP11-259G18.3,PLEKHM1,FAM215B,MAPK8IP1P2,MAPT
17	45759749	rs55747440	A	G	intron_variant	MODIFIER	CRHR1-IT1-CRHR1		chr17_45759749_A_G_b38	RP11-798G7.8,RP11-707O23.1,LRRC37A2,LRRC37A,ARL17A,MAPK8IP1P1,FAM215B,RP11-259G18.1,KANSL1,MAPT,DND1P1,MAPK8IP1P2,RP11-259G18.3,LINC02210,PLEKHM1,LRRC37A4P,KANSL1-AS1
17	45759871	rs55801356	A	G	intron_variant	MODIFIER	CRHR1-IT1-CRHR1		chr17_45759871_A_G_b38	ARL17A,LINC02210,RP11-798G7.8,LRRC37A4P,KANSL1,LRRC37A2,DND1P1,KANSL1-AS1,RP11-259G18.1,MAPT,MAPK8IP1P1,LRRC37A,PLEKHM1,RP11-259G18.3,FAM215B,MAPK8IP1P2,RP11-707O23.1
17	45760080	rs62055883	C	G	intron_variant	MODIFIER	CRHR1-IT1-CRHR1		chr17_45760080_C_G_b38	RP11-259G18.1,MAPT,LRRC37A,PLEKHM1,LRRC37A2,MAPK8IP1P2,RP11-707O23.1,RP11-259G18.3,LINC02210,ARL17A,RP11-798G7.8,KANSL1-AS1,MAPK8IP1P1,DND1P1,LRRC37A4P,FAM215B,KANSL1
17	45760201	rs62055884	C	T	intron_variant	MODIFIER	CRHR1-IT1-CRHR1		chr17_45760201_C_T_b38	ARL17A,MAPK8IP1P1,RP11-259G18.1,LRRC37A,LRRC37A2,LINC02210,RP11-707O23.1,RP11-259G18.3,MAPT,KANSL1-AS1,RP11-798G7.8,LRRC37A4P,PLEKHM1,MAPK8IP1P2,DND1P1,FAM215B,KANSL1
17	45760416	rs79882507	A	G	intron_variant	MODIFIER	CRHR1-IT1-CRHR1		chr17_45760416_A_G_b38	MAPK8IP1P1,MAPT,LRRC37A4P,KANSL1-AS1,RP11-798G7.8,ARL17A,LRRC37A,PLEKHM1,FAM215B,RP11-259G18.1,LRRC37A2,KANSL1,DND1P1,RP11-259G18.3,RP11-707O23.1,MAPK8IP1P2,LINC02210
17	45760502	rs574194744	T	TTTATGTTATG	intron_variant	MODIFIER	CRHR1-IT1-CRHR1		chr17_45760502_T_TTTATGTTATG_b38
17	45760648	rs62055885	A	G	intron_variant	MODIFIER	CRHR1-IT1-CRHR1		chr17_45760648_A_G_b38	RP11-798G7.8,DND1P1,KANSL1-AS1,RP11-259G18.3,LRRC37A4P,ARL17A,KANSL1,PLEKHM1,RP11-259G18.1,FAM215B,LRRC37A2,MAPT,MAPK8IP1P1,MAPK8IP1P2,LRRC37A,RP11-707O23.1,LINC02210
17	45760705	rs28439278	C	T	intron_variant	MODIFIER	CRHR1-IT1-CRHR1		chr17_45760705_C_T_b38	RP11-259G18.1,RP11-259G18.3,KANSL1-AS1,LRRC37A4P,DND1P1,ARL17A,MAPT,MAPK8IP1P1,KANSL1,RP11-707O23.1,LRRC37A2,FAM215B,RP11-798G7.8,PLEKHM1,LINC02210,MAPK8IP1P2,LRRC37A
17	45761116	rs12150621	G	T	intron_variant	MODIFIER	CRHR1-IT1-CRHR1		chr17_45761116_G_T_b38	ARL17A,KANSL1-AS1,FAM215B,RP11-259G18.3,DND1P1,MAPT,LRRC37A,RP11-707O23.1,RP11-259G18.1,LRRC37A4P,RP11-798G7.8,PLEKHM1,MAPK8IP1P1,MAPK8IP1P2,LINC02210,KANSL1,LRRC37A2
17	45761312	rs62055886	G	A	intron_variant	MODIFIER	CRHR1-IT1-CRHR1		chr17_45761312_G_A_b38	RP11-259G18.1,LINC02210,KANSL1-AS1,PLEKHM1,RP11-259G18.3,ARL17A,LRRC37A,RP11-798G7.8,MAPK8IP1P2,LRRC37A2,MAPK8IP1P1,KANSL1,DND1P1,FAM215B,MAPT,LRRC37A4P,RP11-707O23.1
17	45761344	rs62055887	T	C	intron_variant	MODIFIER	CRHR1-IT1-CRHR1		chr17_45761344_T_C_b38	MAPT,ARL17A,LINC02210,RP11-707O23.1,DND1P1,FAM215B,RP11-259G18.3,LRRC37A,MAPK8IP1P1,LRRC37A2,KANSL1,RP11-798G7.8,PLEKHM1,KANSL1-AS1,MAPK8IP1P2,LRRC37A4P,RP11-259G18.1
17	45761354	rs62055888	C	T	intron_variant	MODIFIER	CRHR1-IT1-CRHR1		chr17_45761354_C_T_b38	RP11-259G18.3,ARL17A,LRRC37A2,LRRC37A,RP11-798G7.8,KANSL1-AS1,PLEKHM1,LRRC37A4P,MAPT,DND1P1,KANSL1,MAPK8IP1P1,RP11-259G18.1,MAPK8IP1P2,LINC02210,RP11-707O23.1,FAM215B
17	45761553	rs62055889	G	A	intron_variant	MODIFIER	CRHR1-IT1-CRHR1		chr17_45761553_G_A_b38	DND1P1,RP11-707O23.1,RP11-798G7.8,ARL17A,RP11-259G18.3,MAPK8IP1P2,FAM215B,MAPK8IP1P1,LINC02210,LRRC37A,LRRC37A4P,KANSL1,PLEKHM1,LRRC37A2,MAPT,RP11-259G18.1,KANSL1-AS1
17	45761784	rs66470052	AT	A	intron_variant	MODIFIER	CRHR1-IT1-CRHR1		chr17_45761784_AT_A_b38
17	45761887	rs71375313	G	A	intron_variant	MODIFIER	CRHR1-IT1-CRHR1		chr17_45761887_G_A_b38	RP11-798G7.8,ARL17A,MAPK8IP1P1,KANSL1,LINC02210,LRRC37A,RP11-259G18.1,MAPT,KANSL1-AS1,RP11-707O23.1,PLEKHM1,LRRC37A4P,DND1P1,MAPK8IP1P2,FAM215B,LRRC37A2,RP11-259G18.3
17	45762585	rs11079718	A	T	intron_variant	MODIFIER	CRHR1-IT1-CRHR1		chr17_45762585_A_T_b38	ARL17A,LRRC37A,MAPK8IP1P1,LINC02210,FAM215B,RP11-259G18.1,MAPK8IP1P2,KANSL1-AS1,PLEKHM1,RP11-259G18.3,RP11-798G7.8,LRRC37A2,MAPT,DND1P1,RP11-707O23.1,KANSL1,LRRC37A4P
17	45762640	rs11079719	T	G	intron_variant	MODIFIER	CRHR1-IT1-CRHR1		chr17_45762640_T_G_b38	ARL17A,LINC02210,RP11-798G7.8,LRRC37A2,KANSL1-AS1,RP11-707O23.1,RP11-259G18.1,PLEKHM1,LRRC37A4P,LRRC37A,KANSL1,RP11-259G18.3,MAPK8IP1P1,FAM215B,MAPK8IP1P2,DND1P1,MAPT
17	45762650	rs11079720	G	A	intron_variant	MODIFIER	CRHR1-IT1-CRHR1		chr17_45762650_G_A_b38	LINC02210,ARL17A,MAPK8IP1P1,RP11-707O23.1,MAPT,MAPK8IP1P2,RP11-259G18.1,LRRC37A,RP11-798G7.8,KANSL1-AS1,LRRC37A4P,LRRC37A2,PLEKHM1,RP11-259G18.3,FAM215B,KANSL1,DND1P1
17	45762741	rs11079721	C	A	intron_variant	MODIFIER	CRHR1-IT1-CRHR1		chr17_45762741_C_A_b38	MAPK8IP1P1,RP11-259G18.1,KANSL1,LRRC37A2,RP11-707O23.1,LRRC37A,KANSL1-AS1,MAPK8IP1P2,RP11-798G7.8,PLEKHM1,LINC02210,ARL17A,RP11-259G18.3,DND1P1,FAM215B,LRRC37A4P,MAPT
17	45763315	rs62055890	C	T	intron_variant	MODIFIER	CRHR1-IT1-CRHR1		chr17_45763315_C_T_b38	KANSL1,RP11-798G7.8,LRRC37A2,MAPK8IP1P1,LRRC37A4P,MAPK8IP1P2,ARL17A,KANSL1-AS1,PLEKHM1,RP11-259G18.1,LRRC37A,LINC02210,RP11-707O23.1,FAM215B,RP11-259G18.3,MAPT,DND1P1
17	45763360	rs111697872	C	CTT	intron_variant	MODIFIER	CRHR1-IT1-CRHR1		chr17_45763360_C_CTT_b38	RP11-798G7.8,RP11-707O23.1,LRRC37A,RP11-259G18.1,RP11-259G18.3,MAPK8IP1P1,LRRC37A2,MAPT,LINC02210,PLEKHM1,KANSL1-AS1,KANSL1,FAM215B,MAPK8IP1P2,ARL17A,DND1P1,LRRC37A4P
17	45763498	rs77849344	G	A	intron_variant	MODIFIER	CRHR1-IT1-CRHR1		chr17_45763498_G_A_b38	LINC02210,MAPK8IP1P2,LRRC37A2,DND1P1,ARL17A,RP11-259G18.1,PLEKHM1,RP11-798G7.8,FAM215B,MAPK8IP1P1,LRRC37A4P,KANSL1,RP11-259G18.3,LRRC37A,KANSL1-AS1,MAPT,RP11-707O23.1
17	45763533	rs74918686	G	C	intron_variant	MODIFIER	CRHR1-IT1-CRHR1		chr17_45763533_G_C_b38	MAPK8IP1P1,LINC02210,KANSL1,DND1P1,LRRC37A,ARL17A,LRRC37A4P,PLEKHM1,RP11-798G7.8,LRRC37A2,MAPT,RP11-259G18.3,MAPK8IP1P2,FAM215B,RP11-707O23.1,RP11-259G18.1,KANSL1-AS1
17	45763569	rs79545140	T	C	intron_variant	MODIFIER	CRHR1-IT1-CRHR1		chr17_45763569_T_C_b38	ARL17A,RP11-798G7.8,DND1P1,PLEKHM1,LRRC37A4P,RP11-707O23.1,MAPK8IP1P2,RP11-259G18.1,KANSL1,LINC02210,LRRC37A2,MAPK8IP1P1,RP11-259G18.3,LRRC37A,KANSL1-AS1,FAM215B,MAPT
17	45763990	.	CTT	C	intron_variant	MODIFIER	CRHR1-IT1-CRHR1		chr17_45763990_CTT_C_b38
17	45763990	rs371083624	CTT	C	intron_variant	MODIFIER	CRHR1-IT1-CRHR1		chr17_45763990_CTT_C_b38
17	45764205	rs56369036	T	A	intron_variant	MODIFIER	CRHR1-IT1-CRHR1		chr17_45764205_T_A_b38	RP11-259G18.1,PLEKHM1,LRRC37A,RP11-259G18.3,ARL17A,DND1P1,RP11-798G7.8,MAPK8IP1P2,RP11-707O23.1,LRRC37A2,MAPT,LINC02210,LRRC37A4P,KANSL1-AS1,MAPK8IP1P1,FAM215B,KANSL1
17	45764258	rs138939613	G	GATGGATGA	intron_variant	MODIFIER	CRHR1-IT1-CRHR1		chr17_45764258_G_GATGGATGA_b38
17	45764363	rs11079723	T	C	intron_variant	MODIFIER	CRHR1-IT1-CRHR1		chr17_45764363_T_C_b38	RP11-707O23.1,RP11-798G7.8,ARL17A,LINC02210,RP11-259G18.3,LRRC37A4P,LRRC37A,MAPT,PLEKHM1,MAPK8IP1P2,MAPK8IP1P1,DND1P1,LRRC37A2,KANSL1-AS1,FAM215B,RP11-259G18.1,KANSL1
17	45764546	rs11079724	C	T	intron_variant	MODIFIER	CRHR1-IT1-CRHR1		chr17_45764546_C_T_b38	PLEKHM1,RP11-259G18.3,ARL17A,RP11-707O23.1,DND1P1,KANSL1-AS1,LINC02210,LRRC37A,RP11-259G18.1,MAPK8IP1P1,MAPK8IP1P2,FAM215B,LRRC37A2,KANSL1,RP11-798G7.8,MAPT,LRRC37A4P
17	45765096	rs55707339	T	C	intron_variant	MODIFIER	CRHR1-IT1-CRHR1		chr17_45765096_T_C_b38	PLEKHM1,LRRC37A,RP11-798G7.8,MAPT,LINC02210,FAM215B,MAPK8IP1P2,RP11-707O23.1,KANSL1,LRRC37A4P,RP11-259G18.3,RP11-259G18.1,KANSL1-AS1,MAPK8IP1P1,ARL17A,LRRC37A2,DND1P1
17	45765128	rs62055893	A	G	intron_variant	MODIFIER	CRHR1-IT1-CRHR1		chr17_45765128_A_G_b38	LINC02210,RP11-259G18.3,RP11-798G7.8,MAPK8IP1P2,MAPK8IP1P1,KANSL1,KANSL1-AS1,DND1P1,PLEKHM1,ARL17A,RP11-259G18.1,FAM215B,LRRC37A4P,RP11-707O23.1,MAPT,LRRC37A,LRRC37A2
17	45766029	rs75257002	C	T	intron_variant	MODIFIER	CRHR1-IT1-CRHR1		chr17_45766029_C_T_b38	KANSL1-AS1,RP11-259G18.3,FAM215B,RP11-798G7.8,MAPT,RP11-707O23.1,LRRC37A,PLEKHM1,MAPK8IP1P1,MAPK8IP1P2,LINC02210,KANSL1,LRRC37A4P,RP11-259G18.1,LRRC37A2,ARL17A,DND1P1
17	45766577	rs62055894	G	A	intron_variant	MODIFIER	CRHR1-IT1-CRHR1		chr17_45766577_G_A_b38	RP11-259G18.3,KANSL1-AS1,ARL17A,RP11-707O23.1,LRRC37A,RP11-798G7.8,PLEKHM1,LINC02210,KANSL1,LRRC37A2,MAPT,FAM215B,MAPK8IP1P2,RP11-259G18.1,LRRC37A4P,DND1P1,MAPK8IP1P1
17	45766678	rs62055895	A	G	intron_variant	MODIFIER	CRHR1-IT1-CRHR1		chr17_45766678_A_G_b38	LRRC37A,LINC02210,RP11-707O23.1,RP11-259G18.1,RP11-798G7.8,PLEKHM1,KANSL1-AS1,RP11-259G18.3,ARL17A,MAPK8IP1P1,DND1P1,KANSL1,FAM215B,LRRC37A4P,MAPK8IP1P2,MAPT,LRRC37A2
17	45766835	rs62055896	C	T	intron_variant	MODIFIER	CRHR1-IT1-CRHR1		chr17_45766835_C_T_b38	KANSL1,MAPK8IP1P2,PLEKHM1,KANSL1-AS1,DND1P1,RP11-259G18.3,RP11-707O23.1,RP11-798G7.8,LRRC37A4P,ARL17A,RP11-259G18.1,LINC02210,MAPT,LRRC37A2,MAPK8IP1P1,LRRC37A,FAM215B
17	45767120	rs55725840	T	A	intron_variant	MODIFIER	CRHR1-IT1-CRHR1		chr17_45767120_T_A_b38	RP11-259G18.3,RP11-798G7.8,RP11-707O23.1,KANSL1-AS1,PLEKHM1,MAPT,DND1P1,KANSL1,RP11-259G18.1,MAPK8IP1P2,LRRC37A,LRRC37A2,LINC02210,MAPK8IP1P1,LRRC37A4P,FAM215B,ARL17A
17	45767193	rs56194509	T	G	intron_variant	MODIFIER	CRHR1-IT1-CRHR1		chr17_45767193_T_G_b38	RP11-259G18.1,KANSL1-AS1,KANSL1,MAPK8IP1P1,MAPK8IP1P2,DND1P1,MAPT,LRRC37A,RP11-259G18.3,RP11-707O23.1,LRRC37A4P,LRRC37A2,PLEKHM1,RP11-798G7.8,ARL17A,LINC02210,FAM215B
17	45767194	rs55657917	T	G	intron_variant	MODIFIER	CRHR1-IT1-CRHR1		chr17_45767194_T_G_b38	KANSL1,RP11-707O23.1,MAPK8IP1P1,DND1P1,RP11-798G7.8,KANSL1-AS1,RP11-259G18.3,RP11-259G18.1,FAM215B,MAPK8IP1P2,LRRC37A,LRRC37A4P,ARL17A,LINC02210,LRRC37A2,PLEKHM1,MAPT
17	45767432	rs56082319	G	A	intron_variant	MODIFIER	CRHR1-IT1-CRHR1		chr17_45767432_G_A_b38	RP11-259G18.3,MAPK8IP1P1,RP11-707O23.1,RP11-259G18.1,LRRC37A,KANSL1,KANSL1-AS1,FAM215B,DND1P1,RP11-798G7.8,PLEKHM1,ARL17A,LRRC37A2,LRRC37A4P,MAPT,MAPK8IP1P2,LINC02210
17	45767493	rs56109643	A	G	intron_variant	MODIFIER	CRHR1-IT1-CRHR1		chr17_45767493_A_G_b38	LRRC37A4P,MAPK8IP1P1,RP11-707O23.1,LRRC37A2,RP11-259G18.1,KANSL1,MAPK8IP1P2,FAM215B,RP11-259G18.3,KANSL1-AS1,PLEKHM1,RP11-798G7.8,LINC02210,DND1P1,ARL17A,LRRC37A,MAPT
17	45767611	rs62055899	T	A	intron_variant	MODIFIER	CRHR1-IT1-CRHR1		chr17_45767611_T_A_b38	LRRC37A4P,KANSL1-AS1,RP11-798G7.8,MAPK8IP1P2,ARL17A,RP11-707O23.1,KANSL1,RP11-259G18.1,FAM215B,LINC02210,MAPK8IP1P1,MAPT,DND1P1,PLEKHM1,LRRC37A,LRRC37A2,RP11-259G18.3
17	45767636	rs62055900	C	G	intron_variant	MODIFIER	CRHR1-IT1-CRHR1		chr17_45767636_C_G_b38	FAM215B,RP11-259G18.3,DND1P1,MAPK8IP1P2,LRRC37A4P,LRRC37A2,LINC02210,PLEKHM1,RP11-259G18.1,RP11-798G7.8,KANSL1-AS1,LRRC37A,KANSL1,ARL17A,MAPK8IP1P1,RP11-707O23.1,MAPT
17	45767675	rs62055901	G	A	intron_variant	MODIFIER	CRHR1-IT1-CRHR1		chr17_45767675_G_A_b38	MAPK8IP1P2,DND1P1,MAPT,KANSL1-AS1,RP11-798G7.8,MAPK8IP1P1,LRRC37A2,RP11-259G18.1,KANSL1,ARL17A,PLEKHM1,RP11-707O23.1,LINC02210,LRRC37A,FAM215B,LRRC37A4P,RP11-259G18.3
17	45768114	rs58089049	T	C	intron_variant	MODIFIER	CRHR1-IT1-CRHR1		chr17_45768114_T_C_b38	LRRC37A4P,MAPK8IP1P2,LINC02210,RP11-707O23.1,DND1P1,MAPT,ARL17A,PLEKHM1,FAM215B,PLCD3,MAPK8IP1P1,KANSL1-AS1,RP11-259G18.1,RP11-259G18.3,LRRC37A2,LRRC37A
17	45769302	rs62055903	C	A	intron_variant	MODIFIER	CRHR1-IT1-CRHR1		chr17_45769302_C_A_b38	MAPT,ARL17A,LINC02210,MAPK8IP1P2,PLEKHM1,KANSL1-AS1,LRRC37A4P,FAM215B,DND1P1,RP11-798G7.8,LRRC37A,MAPK8IP1P1,RP11-259G18.3,RP11-707O23.1,RP11-259G18.1,KANSL1,LRRC37A2
17	45769454	rs111374028	G	A	intron_variant	MODIFIER	CRHR1-IT1-CRHR1		chr17_45769454_G_A_b38	LRRC37A,LINC02210,KANSL1-AS1,ARL17A,FAM215B,PLEKHM1,MAPK8IP1P1,RP11-798G7.8,MAPK8IP1P2,LRRC37A4P,RP11-707O23.1,DND1P1,KANSL1,LRRC37A2,RP11-259G18.3,MAPT,RP11-259G18.1
17	45769673	rs113934115	C	T	intron_variant	MODIFIER	CRHR1-IT1-CRHR1		chr17_45769673_C_T_b38	LINC02210,ARL17A,LRRC37A4P,MAPK8IP1P2,KANSL1-AS1,LRRC37A,RP11-259G18.3,FAM215B,KANSL1,MAPT,PLEKHM1,RP11-798G7.8,LRRC37A2,MAPK8IP1P1,RP11-259G18.1,RP11-707O23.1,DND1P1
17	45769729	rs113762994	C	T	intron_variant	MODIFIER	CRHR1-IT1-CRHR1		chr17_45769729_C_T_b38	RP11-798G7.8,ARL17A,PLEKHM1,LRRC37A,LRRC37A4P,LINC02210,FAM215B,RP11-259G18.1,MAPT,MAPK8IP1P1,RP11-707O23.1,DND1P1,KANSL1-AS1,RP11-259G18.3,KANSL1,LRRC37A2,MAPK8IP1P2
17	45770008	rs62055928	G	A	intron_variant	MODIFIER	CRHR1-IT1-CRHR1		chr17_45770008_G_A_b38	KANSL1,ARL17A,LRRC37A4P,FAM215B,MAPK8IP1P2,RP11-798G7.8,RP11-259G18.3,LINC02210,RP11-707O23.1,LRRC37A,DND1P1,PLEKHM1,KANSL1-AS1,MAPK8IP1P1,LRRC37A2,MAPT,RP11-259G18.1
17	45770203	rs66726284	TTTTGTTTG	T	intron_variant	MODIFIER	CRHR1-IT1-CRHR1		chr17_45770203_TTTTGTTTG_T_b38
17	45770375	rs56268325	T	C	intron_variant	MODIFIER	CRHR1-IT1-CRHR1		chr17_45770375_T_C_b38	FAM215B,LINC02210,RP11-707O23.1,MAPK8IP1P2,LRRC37A,LRRC37A4P,MAPK8IP1P1,RP11-798G7.8,RP11-259G18.1,PLEKHM1,DND1P1,RP11-259G18.3,LRRC37A2,KANSL1,KANSL1-AS1,ARL17A,MAPT
17	45770502	rs56070245	T	C	intron_variant	MODIFIER	CRHR1-IT1-CRHR1		chr17_45770502_T_C_b38	LRRC37A4P,PLEKHM1,MAPK8IP1P2,KANSL1-AS1,LINC02210,LRRC37A,FAM215B,LRRC37A2,KANSL1,MAPK8IP1P1,RP11-259G18.3,MAPT,RP11-259G18.1,DND1P1,RP11-798G7.8,ARL17A,RP11-707O23.1
17	45770546	rs56387266	T	C	intron_variant	MODIFIER	CRHR1-IT1-CRHR1		chr17_45770546_T_C_b38	LRRC37A,LRRC37A4P,RP11-259G18.3,PLEKHM1,LINC02210,ARL17A,KANSL1-AS1,DND1P1,RP11-259G18.1,LRRC37A2,MAPK8IP1P2,RP11-798G7.8,KANSL1,FAM215B,MAPT,MAPK8IP1P1,RP11-707O23.1
17	45770815	rs34303488	C	T	intron_variant	MODIFIER	CRHR1-IT1-CRHR1		chr17_45770815_C_T_b38	ARL17A,LRRC37A2,LINC02210,RP11-259G18.1,RP11-798G7.8,PLEKHM1,LRRC37A4P,MAPK8IP1P2,KANSL1-AS1,RP11-259G18.3,RP11-707O23.1,DND1P1,FAM215B,KANSL1,LRRC37A,MAPT,MAPK8IP1P1
17	45771046	rs62055932	A	G	intron_variant	MODIFIER	CRHR1-IT1-CRHR1		chr17_45771046_A_G_b38	MAPK8IP1P2,PLEKHM1,RP11-798G7.8,LRRC37A,LRRC37A2,KANSL1,RP11-259G18.1,MAPK8IP1P1,MAPT,LINC02210,ARL17A,FAM215B,RP11-259G18.3,DND1P1,KANSL1-AS1,LRRC37A4P,RP11-707O23.1
17	45771095	rs62055933	G	A	intron_variant	MODIFIER	CRHR1-IT1-CRHR1		chr17_45771095_G_A_b38	KANSL1-AS1,MAPT,KANSL1,ARL17A,LRRC37A2,LRRC37A,RP11-798G7.8,LRRC37A4P,LINC02210,RP11-259G18.3,DND1P1,MAPK8IP1P2,RP11-259G18.1,MAPK8IP1P1,PLEKHM1,RP11-707O23.1,FAM215B
17	45771272	rs62055934	G	A	intron_variant	MODIFIER	CRHR1-IT1-CRHR1		chr17_45771272_G_A_b38	RP11-707O23.1,LRRC37A,MAPK8IP1P2,MAPK8IP1P1,LRRC37A2,ARL17A,LINC02210,RP11-798G7.8,LRRC37A4P,KANSL1,RP11-259G18.3,MAPT,FAM215B,KANSL1-AS1,RP11-259G18.1,PLEKHM1,DND1P1
17	45771280	rs67038745	AG	A	intron_variant	MODIFIER	CRHR1-IT1-CRHR1		chr17_45771280_AG_A_b38	PLEKHM1,MAPT,LRRC37A2,LRRC37A4P,LINC02210,DND1P1,ARL17A,FAM215B,MAPK8IP1P1,RP11-259G18.1,MAPK8IP1P2,RP11-798G7.8,KANSL1-AS1,KANSL1,RP11-707O23.1,RP11-259G18.3,LRRC37A
17	45771384	rs62055935	T	C	intron_variant	MODIFIER	CRHR1-IT1-CRHR1		chr17_45771384_T_C_b38	LINC02210,RP11-259G18.1,LRRC37A,PLEKHM1,RP11-707O23.1,LRRC37A4P,KANSL1,ARL17A,MAPT,FAM215B,RP11-798G7.8,KANSL1-AS1,LRRC37A2,MAPK8IP1P2,RP11-259G18.3,MAPK8IP1P1,DND1P1
17	45771395	rs62055936	T	A	intron_variant	MODIFIER	CRHR1-IT1-CRHR1		chr17_45771395_T_A_b38	ARL17A,MAPK8IP1P1,RP11-707O23.1,LRRC37A2,MAPT,KANSL1-AS1,FAM215B,DND1P1,PLEKHM1,RP11-259G18.1,RP11-798G7.8,RP11-259G18.3,LINC02210,MAPK8IP1P2,KANSL1,LRRC37A,LRRC37A4P
17	45771602	rs62055937	G	T	intron_variant	MODIFIER	CRHR1-IT1-CRHR1		chr17_45771602_G_T_b38	MAPT,PLEKHM1,RP11-259G18.3,KANSL1,LINC02210,LRRC37A2,KANSL1-AS1,RP11-798G7.8,LRRC37A,MAPK8IP1P1,LRRC37A4P,FAM215B,RP11-259G18.1,DND1P1,ARL17A,RP11-707O23.1,MAPK8IP1P2
17	45771961	rs76294809	G	A	intron_variant	MODIFIER	CRHR1-IT1-CRHR1		chr17_45771961_G_A_b38	LINC02210,ARL17A,RP11-259G18.1,MAPK8IP1P1,FAM215B,PLEKHM1,RP11-707O23.1,KANSL1,KANSL1-AS1,RP11-798G7.8,MAPT,DND1P1,MAPK8IP1P2,LRRC37A2,LRRC37A4P,LRRC37A,RP11-259G18.3
17	45772000	rs75916678	T	C	intron_variant	MODIFIER	CRHR1-IT1-CRHR1		chr17_45772000_T_C_b38	RP11-259G18.3,ARL17A,LINC02210,MAPK8IP1P1,RP11-259G18.1,LRRC37A2,MAPK8IP1P2,LRRC37A,LRRC37A4P,DND1P1,KANSL1-AS1,FAM215B,KANSL1,MAPT,PLEKHM1,RP11-707O23.1,RP11-798G7.8
17	45772049	rs79730878	T	C	intron_variant	MODIFIER	CRHR1-IT1-CRHR1		chr17_45772049_T_C_b38	ARL17A,LRRC37A,MAPT,LINC02210,LRRC37A2,LRRC37A4P,DND1P1,FAM215B,RP11-259G18.1,MAPK8IP1P1,MAPK8IP1P2,KANSL1,RP11-259G18.3,KANSL1-AS1,RP11-707O23.1,PLEKHM1,RP11-798G7.8
17	45772206	rs536204166	AT	A	intron_variant	MODIFIER	CRHR1-IT1-CRHR1		chr17_45772206_AT_A_b38
17	45772290	rs62055938	C	A	intron_variant	MODIFIER	CRHR1-IT1-CRHR1		chr17_45772290_C_A_b38	PLEKHM1,LRRC37A2,LRRC37A,KANSL1,ARL17A,FAM215B,MAPK8IP1P2,LINC02210,RP11-259G18.3,MAPK8IP1P1,LRRC37A4P,KANSL1-AS1,DND1P1,RP11-798G7.8,RP11-707O23.1,MAPT,RP11-259G18.1
17	45772421	rs62055939	A	T	intron_variant	MODIFIER	CRHR1-IT1-CRHR1		chr17_45772421_A_T_b38	LRRC37A,ARL17A,FAM215B,KANSL1,LINC02210,RP11-798G7.8,MAPT,PLEKHM1,DND1P1,MAPK8IP1P1,LRRC37A4P,MAPK8IP1P2,RP11-259G18.1,RP11-707O23.1,KANSL1-AS1,RP11-259G18.3,LRRC37A2
17	45772530	rs62055940	A	G	intron_variant	MODIFIER	CRHR1-IT1-CRHR1		chr17_45772530_A_G_b38	RP11-798G7.8,ARL17A,PLEKHM1,KANSL1,LINC02210,MAPK8IP1P1,DND1P1,MAPT,LRRC37A,LRRC37A2,RP11-707O23.1,LRRC37A4P,RP11-259G18.3,RP11-259G18.1,FAM215B,MAPK8IP1P2,KANSL1-AS1
17	45772671	rs375912859	C	CTT	intron_variant	MODIFIER	CRHR1-IT1-CRHR1		chr17_45772671_C_CTT_b38
17	45773153	rs76885724	C	T	intron_variant	MODIFIER	CRHR1-IT1-CRHR1		chr17_45773153_C_T_b38	RP11-259G18.3,PLEKHM1,RP11-259G18.1,DND1P1,KANSL1-AS1,RP11-798G7.8,RP11-707O23.1,MAPK8IP1P2,FAM215B,KANSL1,LRRC37A2,LRRC37A,MAPK8IP1P1,LRRC37A4P,ARL17A,MAPT,LINC02210
17	45773279	rs60814418	C	T	intron_variant	MODIFIER	CRHR1-IT1-CRHR1		chr17_45773279_C_T_b38	RP11-259G18.3,ARL17A,RP11-259G18.1,LRRC37A,PLEKHM1,RP11-798G7.8,LRRC37A2,RP11-707O23.1,LRRC37A4P,MAPK8IP1P1,MAPK8IP1P2,KANSL1-AS1,LINC02210,KANSL1,DND1P1,MAPT,FAM215B
17	45773566	rs113518470	C	T	intron_variant	MODIFIER	CRHR1-IT1-CRHR1		chr17_45773566_C_T_b38
17	45773569	rs66488378	CA	C	intron_variant	MODIFIER	CRHR1-IT1-CRHR1		chr17_45773569_CA_C_b38
17	45773600	rs62055942	A	G	intron_variant	MODIFIER	CRHR1-IT1-CRHR1		chr17_45773600_A_G_b38	RP11-707O23.1,ARL17A,LRRC37A2,RP11-259G18.1,KANSL1-AS1,LRRC37A,PLEKHM1,MAPT,LINC02210,MAPK8IP1P1,RP11-259G18.3,KANSL1,LRRC37A4P,FAM215B,MAPK8IP1P2,RP11-798G7.8,DND1P1
17	45773652	rs62055943	T	C	intron_variant	MODIFIER	CRHR1-IT1-CRHR1		chr17_45773652_T_C_b38	RP11-259G18.3,LINC02210,RP11-259G18.1,PLEKHM1,MAPK8IP1P2,KANSL1,ARL17A,LRRC37A2,DND1P1,RP11-707O23.1,MAPK8IP1P1,LRRC37A,LRRC37A4P,MAPT,RP11-798G7.8,KANSL1-AS1,FAM215B
17	45773843	rs113246445	A	AT	intron_variant	MODIFIER	CRHR1-IT1-CRHR1		chr17_45773843_A_AT_b38	RP11-707O23.1,PLEKHM1,KANSL1,RP11-259G18.3,RP11-798G7.8,LINC02210,ARL17A,LRRC37A,MAPT,LRRC37A2,MAPK8IP1P2,RP11-259G18.1,MAPK8IP1P1,DND1P1,KANSL1-AS1,LRRC37A4P,FAM215B
17	45774485	rs62055945	G	A	intron_variant	MODIFIER	CRHR1-IT1-CRHR1		chr17_45774485_G_A_b38	LRRC37A,KANSL1-AS1,PLEKHM1,RP11-798G7.8,MAPK8IP1P1,LINC02210,ARL17A,MAPT,RP11-259G18.3,DND1P1,RP11-259G18.1,MAPK8IP1P2,FAM215B,LRRC37A4P,KANSL1,LRRC37A2,RP11-707O23.1
17	45774605	rs62055946	C	A	intron_variant	MODIFIER	CRHR1-IT1-CRHR1		chr17_45774605_C_A_b38	ARL17A,MAPT,RP11-259G18.1,LRRC37A,RP11-259G18.3,PLEKHM1,LRRC37A4P,LRRC37A2,LINC02210,MAPK8IP1P1,RP11-798G7.8,KANSL1-AS1,DND1P1,RP11-707O23.1,MAPK8IP1P2,FAM215B,KANSL1
17	45775239	rs62055947	C	T	intron_variant	MODIFIER	CRHR1-IT1-CRHR1		chr17_45775239_C_T_b38	LRRC37A2,LINC02210,RP11-798G7.8,RP11-707O23.1,MAPT,MAPK8IP1P1,PLEKHM1,KANSL1-AS1,LRRC37A,FAM215B,RP11-259G18.1,KANSL1,MAPK8IP1P2,ARL17A,DND1P1,LRRC37A4P,RP11-259G18.3
17	45775255	rs62055948	T	C	intron_variant	MODIFIER	CRHR1-IT1-CRHR1		chr17_45775255_T_C_b38	MAPT,MAPK8IP1P1,PLEKHM1,LRRC37A2,MAPK8IP1P2,LRRC37A,RP11-259G18.3,RP11-707O23.1,ARL17A,RP11-259G18.1,LRRC37A4P,LINC02210,KANSL1-AS1,RP11-798G7.8,FAM215B,KANSL1,DND1P1
17	45775367	rs113871181	G	A	intron_variant	MODIFIER	CRHR1-IT1-CRHR1		chr17_45775367_G_A_b38	LRRC37A2,RP11-259G18.1,FAM215B,KANSL1-AS1,MAPK8IP1P1,PLEKHM1,MAPT,LRRC37A,LRRC37A4P,DND1P1,RP11-707O23.1,RP11-798G7.8,LINC02210,MAPK8IP1P2,RP11-259G18.3,KANSL1,ARL17A
17	45775376	rs111370985	T	C	intron_variant	MODIFIER	CRHR1-IT1-CRHR1		chr17_45775376_T_C_b38	RP11-259G18.1,MAPK8IP1P2,MAPK8IP1P1,RP11-798G7.8,MAPT,KANSL1,PLEKHM1,KANSL1-AS1,LRRC37A,DND1P1,LRRC37A2,RP11-707O23.1,LINC02210,LRRC37A4P,ARL17A,RP11-259G18.3,FAM215B
17	45775743	rs55787105	G	A	intron_variant	MODIFIER	CRHR1-IT1-CRHR1		chr17_45775743_G_A_b38	MAPK8IP1P2,MAPT,FAM215B,ARL17A,KANSL1-AS1,PLEKHM1,RP11-707O23.1,MAPK8IP1P1,LRRC37A2,RP11-798G7.8,KANSL1,DND1P1,LRRC37A,LINC02210,LRRC37A4P,RP11-259G18.3,RP11-259G18.1
17	45775767	rs62055950	T	C	intron_variant	MODIFIER	CRHR1-IT1-CRHR1		chr17_45775767_T_C_b38	PLEKHM1,LRRC37A,ARL17A,FAM215B,DND1P1,MAPK8IP1P1,LINC02210,KANSL1,LRRC37A2,MAPK8IP1P2,KANSL1-AS1,MAPT,RP11-259G18.1,RP11-707O23.1,RP11-798G7.8,RP11-259G18.3,LRRC37A4P
17	45775869	rs56043078	T	G	intron_variant	MODIFIER	CRHR1-IT1-CRHR1		chr17_45775869_T_G_b38	FAM215B,KANSL1,RP11-259G18.3,RP11-707O23.1,ARL17A,RP11-259G18.1,KANSL1-AS1,PLEKHM1,LRRC37A4P,RP11-798G7.8,DND1P1,LINC02210,MAPT,MAPK8IP1P2,LRRC37A2,LRRC37A,MAPK8IP1P1
17	45776091	rs77965652	A	G	intron_variant	MODIFIER	CRHR1-IT1-CRHR1		chr17_45776091_A_G_b38	DND1P1,KANSL1-AS1,RP11-707O23.1,ARL17A,RP11-798G7.8,RP11-259G18.1,LRRC37A,LRRC37A4P,MAPT,MAPK8IP1P2,PLEKHM1,LINC02210,FAM215B,MAPK8IP1P1,RP11-259G18.3,KANSL1,LRRC37A2
17	45776160	rs55849949	A	G	intron_variant	MODIFIER	CRHR1-IT1-CRHR1		chr17_45776160_A_G_b38	LRRC37A2,PLEKHM1,KANSL1,LRRC37A,FAM215B,RP11-707O23.1,KANSL1-AS1,MAPK8IP1P1,RP11-259G18.1,MAPT,RP11-259G18.3,LRRC37A4P,RP11-798G7.8,ARL17A,MAPK8IP1P2,LINC02210,DND1P1
17	45776556	rs56303031	G	A	intron_variant	MODIFIER	CRHR1-IT1-CRHR1		chr17_45776556_G_A_b38	DND1P1,MAPK8IP1P2,RP11-798G7.8,LINC02210,LRRC37A4P,FAM215B,RP11-259G18.1,RP11-707O23.1,PLEKHM1,KANSL1,RP11-259G18.3,MAPT,LRRC37A,MAPK8IP1P1,KANSL1-AS1,LRRC37A2,ARL17A
17	45776901	rs55991914	C	T	intron_variant	MODIFIER	CRHR1-IT1-CRHR1		chr17_45776901_C_T_b38	LRRC37A4P,RP11-798G7.8,KANSL1-AS1,RP11-259G18.1,FAM215B,KANSL1,LRRC37A2,MAPT,RP11-707O23.1,DND1P1,LRRC37A,RP11-259G18.3,PLEKHM1,LINC02210,ARL17A,MAPK8IP1P1,MAPK8IP1P2
17	45776974	rs62055955	A	G	intron_variant	MODIFIER	CRHR1-IT1-CRHR1		chr17_45776974_A_G_b38	LRRC37A4P,DND1P1,KANSL1,LINC02210,FAM215B,RP11-798G7.8,MAPK8IP1P2,KANSL1-AS1,RP11-707O23.1,PLEKHM1,MAPT,MAPK8IP1P1,RP11-259G18.1,RP11-259G18.3,ARL17A,LRRC37A2,LRRC37A
17	45777083	rs62055956	C	T	intron_variant	MODIFIER	CRHR1-IT1-CRHR1		chr17_45777083_C_T_b38	MAPK8IP1P2,LRRC37A2,RP11-707O23.1,DND1P1,MAPK8IP1P1,RP11-798G7.8,KANSL1,RP11-259G18.1,LINC02210,FAM215B,LRRC37A,PLEKHM1,LRRC37A4P,MAPT,RP11-259G18.3,ARL17A,KANSL1-AS1
17	45777170	rs62055957	C	A	intron_variant	MODIFIER	CRHR1-IT1-CRHR1		chr17_45777170_C_A_b38	LRRC37A4P,PLEKHM1,KANSL1,DND1P1,RP11-798G7.8,LINC02210,RP11-259G18.1,FAM215B,KANSL1-AS1,MAPK8IP1P2,ARL17A,MAPT,MAPK8IP1P1,RP11-707O23.1,LRRC37A2,LRRC37A,RP11-259G18.3
17	45777862	rs4074462	G	T	intron_variant	MODIFIER	CRHR1-IT1-CRHR1		chr17_45777862_G_T_b38	FAM215B,DND1P1,RP11-798G7.8,LRRC37A4P,PLEKHM1,ARL17A,LINC02210,KANSL1-AS1,RP11-259G18.1,LRRC37A2,RP11-259G18.3,KANSL1,MAPT,MAPK8IP1P2,RP11-707O23.1,LRRC37A,MAPK8IP1P1
17	45778135	rs368284065	AC	A	intron_variant	MODIFIER	CRHR1-IT1-CRHR1		chr17_45778135_AC_A_b38	ARL17A,PLEKHM1,KANSL1-AS1,LRRC37A4P,FAM215B,KANSL1,RP11-259G18.1,RP11-798G7.8,DND1P1,LINC02210,MAPT,LRRC37A2,RP11-259G18.3,LRRC37A,MAPK8IP1P2,MAPK8IP1P1,RP11-707O23.1
17	45778137	rs56371647	C	T	intron_variant	MODIFIER	CRHR1-IT1-CRHR1		chr17_45778137_C_T_b38	RP11-798G7.8,FAM215B,LRRC37A,LRRC37A2,KANSL1-AS1,MAPT,LRRC37A4P,ARL17A,RP11-259G18.3,MAPK8IP1P2,RP11-707O23.1,DND1P1,MAPK8IP1P1,RP11-259G18.1,KANSL1,LINC02210,PLEKHM1
17	45778975	rs111878933	C	T	intron_variant	MODIFIER	CRHR1-IT1-CRHR1		chr17_45778975_C_T_b38
17	45779006	rs111735741	G	A	intron_variant	MODIFIER	CRHR1-IT1-CRHR1		chr17_45779006_G_A_b38
17	45779273	rs62057061	C	G	intron_variant	MODIFIER	CRHR1-IT1-CRHR1		chr17_45779273_C_G_b38	DND1P1,LRRC37A4P,MAPK8IP1P2,ARL17A,LRRC37A,PLEKHM1,RP11-259G18.3,LRRC37A2,KANSL1-AS1,RP11-798G7.8,RP11-707O23.1,KANSL1,LINC02210,FAM215B,RP11-259G18.1,MAPT,MAPK8IP1P1
17	45779344	rs62057062	G	A	upstream_gene_variant	MODIFIER	CRHR1		chr17_45779344_G_A_b38	DND1P1,FAM215B,RP11-798G7.8,LRRC37A4P,RP11-259G18.3,KANSL1,MAPK8IP1P2,LRRC37A,ARL17A,LRRC37A2,KANSL1-AS1,LINC02210,RP11-707O23.1,PLEKHM1,MAPT,MAPK8IP1P1,RP11-259G18.1
17	45779364	rs62057063	C	T	upstream_gene_variant	MODIFIER	CRHR1		chr17_45779364_C_T_b38	PLEKHM1,DND1P1,LRRC37A4P,MAPK8IP1P2,LRRC37A,RP11-798G7.8,LINC02210,KANSL1,RP11-707O23.1,FAM215B,KANSL1-AS1,ARL17A,RP11-259G18.1,LRRC37A2,RP11-259G18.3,MAPT,MAPK8IP1P1
17	45779667	rs62057064	C	T	upstream_gene_variant	MODIFIER	CRHR1		chr17_45779667_C_T_b38	LRRC37A4P,LINC02210,KANSL1,RP11-259G18.3,KANSL1-AS1,RP11-798G7.8,MAPK8IP1P2,MAPK8IP1P1,PLEKHM1,LRRC37A,DND1P1,RP11-707O23.1,LRRC37A2,RP11-259G18.1,ARL17A,MAPT,FAM215B
17	45779763	rs76830096	A	C	upstream_gene_variant	MODIFIER	CRHR1		chr17_45779763_A_C_b38	DND1P1,RP11-259G18.3,RP11-798G7.8,LRRC37A,LRRC37A2,LINC02210,LRRC37A4P,KANSL1-AS1,PLEKHM1,MAPK8IP1P2,FAM215B,KANSL1,RP11-707O23.1,ARL17A,MAPK8IP1P1,RP11-259G18.1,MAPT
17	45780623	rs111433752	T	G	upstream_gene_variant	MODIFIER	CRHR1		chr17_45780623_T_G_b38	FAM215B,RP11-798G7.8,RP11-259G18.3,KANSL1,KANSL1-AS1,DND1P1,MAPK8IP1P2,LINC02210,RP11-707O23.1,RP11-259G18.1,PLEKHM1,MAPT,MAPK8IP1P1,LRRC37A2,LRRC37A4P,ARL17A,LRRC37A
17	45780624	rs111664122	T	C	upstream_gene_variant	MODIFIER	CRHR1		chr17_45780624_T_C_b38	LINC02210,RP11-798G7.8,LRRC37A4P,MAPK8IP1P2,KANSL1-AS1,ARL17A,PLEKHM1,DND1P1,RP11-707O23.1,RP11-259G18.3,KANSL1,RP11-259G18.1,FAM215B,MAPK8IP1P1,LRRC37A2,MAPT,LRRC37A
17	45780821	rs62057065	G	T	upstream_gene_variant	MODIFIER	CRHR1		chr17_45780821_G_T_b38	KANSL1,LINC02210,RP11-798G7.8,KANSL1-AS1,MAPK8IP1P2,DND1P1,LRRC37A4P,ARL17A,LRRC37A2,MAPK8IP1P1,LRRC37A,RP11-707O23.1,PLEKHM1,FAM215B,RP11-259G18.1,RP11-259G18.3,MAPT
17	45780941	rs62057066	T	C	upstream_gene_variant	MODIFIER	CRHR1		chr17_45780941_T_C_b38	ARL17A,DND1P1,LRRC37A4P,FAM215B,RP11-707O23.1,LRRC37A,MAPK8IP1P2,MAPK8IP1P1,RP11-798G7.8,KANSL1,PLEKHM1,LRRC37A2,RP11-259G18.3,MAPT,KANSL1-AS1,RP11-259G18.1,LINC02210
17	45780960	rs62057067	C	T	upstream_gene_variant	MODIFIER	CRHR1		chr17_45780960_C_T_b38	MAPK8IP1P2,DND1P1,LINC02210,RP11-798G7.8,KANSL1-AS1,ARL17A,KANSL1,MAPK8IP1P1,LRRC37A4P,RP11-707O23.1,LRRC37A2,LRRC37A,FAM215B,RP11-259G18.3,PLEKHM1,RP11-259G18.1,MAPT
17	45781116	rs78917495	C	T	upstream_gene_variant	MODIFIER	CRHR1		chr17_45781116_C_T_b38	ARL17A,LINC02210,RP11-259G18.3,LRRC37A4P,RP11-798G7.8,KANSL1,MAPK8IP1P1,DND1P1,MAPK8IP1P2,FAM215B,LRRC37A,LRRC37A2,KANSL1-AS1,PLEKHM1,RP11-259G18.1,RP11-707O23.1,MAPT
17	45781263	rs62057068	A	G	upstream_gene_variant	MODIFIER	CRHR1		chr17_45781263_A_G_b38	ARL17A,FAM215B,RP11-798G7.8,DND1P1,LRRC37A4P,MAPK8IP1P2,KANSL1,RP11-259G18.3,LINC02210,PLEKHM1,LRRC37A2,MAPK8IP1P1,KANSL1-AS1,RP11-707O23.1,LRRC37A,RP11-259G18.1,MAPT
17	45781699	rs62057069	T	C	upstream_gene_variant	MODIFIER	CRHR1		chr17_45781699_T_C_b38	DND1P1,RP11-259G18.3,MAPK8IP1P2,KANSL1,MAPK8IP1P1,LRRC37A2,ARL17A,FAM215B,KANSL1-AS1,RP11-259G18.1,RP11-798G7.8,PLEKHM1,MAPT,LINC02210,LRRC37A4P,RP11-707O23.1,LRRC37A
17	45782274	rs62057070	A	G	upstream_gene_variant	MODIFIER	CRHR1		chr17_45782274_A_G_b38	LRRC37A4P,FAM215B,DND1P1,LRRC37A2,MAPK8IP1P1,RP11-798G7.8,ARL17A,LINC02210,KANSL1,RP11-707O23.1,PLEKHM1,MAPT,RP11-259G18.3,KANSL1-AS1,RP11-259G18.1,MAPK8IP1P2,LRRC37A
17	45782325	rs62057071	C	G	upstream_gene_variant	MODIFIER	CRHR1		chr17_45782325_C_G_b38	DND1P1,ARL17A,LRRC37A4P,KANSL1,RP11-798G7.8,FAM215B,KANSL1-AS1,RP11-707O23.1,MAPK8IP1P1,PLEKHM1,RP11-259G18.3,LINC02210,RP11-259G18.1,MAPT,MAPK8IP1P2,LRRC37A,LRRC37A2
17	45782563	rs145503157	C	CACG	upstream_gene_variant	MODIFIER	CRHR1		chr17_45782563_C_CACG_b38	RP11-259G18.3,DND1P1,RP11-707O23.1,LRRC37A4P,LINC02210,MAPK8IP1P2,LRRC37A,FAM215B,KANSL1,ARL17A,RP11-259G18.1,PLEKHM1,KANSL1-AS1,MAPT,RP11-798G7.8,LRRC37A2,MAPK8IP1P1
17	45783751	rs62057073	C	T	upstream_gene_variant	MODIFIER	CRHR1		chr17_45783751_C_T_b38	PLEKHM1,LRRC37A4P,RP11-259G18.3,RP11-798G7.8,MAPK8IP1P1,DND1P1,RP11-259G18.1,KANSL1-AS1,KANSL1,LRRC37A2,LINC02210,FAM215B,ARL17A,MAPK8IP1P2,LRRC37A,RP11-707O23.1,MAPT
17	45794616	rs56319902	C	T	intron_variant	MODIFIER	CRHR1-IT1-CRHR1		chr17_45794616_C_T_b38	FAM215B,RP11-259G18.3,DND1P1,KANSL1,LRRC37A4P,LINC02210,PLEKHM1,MAPT,MAPK8IP1P1,ARL17A,RP11-798G7.8,RP11-707O23.1,LRRC37A2,MAPK8IP1P2,LRRC37A,RP11-259G18.1,KANSL1-AS1
17	45794862	rs55943044	G	A	intron_variant	MODIFIER	CRHR1-IT1-CRHR1		chr17_45794862_G_A_b38	PLEKHM1,LINC02210,FAM215B,MAPK8IP1P2,LRRC37A2,DND1P1,RP11-798G7.8,KANSL1,RP11-259G18.1,LRRC37A4P,KANSL1-AS1,MAPT,LRRC37A,ARL17A,RP11-707O23.1,RP11-259G18.3,MAPK8IP1P1
17	45801942	rs80184151	A	G	intron_variant	MODIFIER	CRHR1-IT1-CRHR1		chr17_45801942_A_G_b38	MAPK8IP1P1,MAPK8IP1P2,PLEKHM1,LINC02210,ARL17A,FAM215B,LRRC37A2,DND1P1,RP11-259G18.1,LRRC37A4P,LRRC37A,MAPT,RP11-707O23.1,KANSL1-AS1,KANSL1,RP11-259G18.3,RP11-798G7.8
17	45804424	rs17689378	C	T	intron_variant	MODIFIER	CRHR1-IT1-CRHR1		chr17_45804424_C_T_b38	LRRC37A2,RP11-798G7.8,KANSL1,MAPK8IP1P1,RP11-259G18.1,FAM215B,LINC02210,RP11-259G18.3,KANSL1-AS1,LRRC37A,ARL17A,PLEKHM1,DND1P1,MAPT,LRRC37A4P,RP11-707O23.1,MAPK8IP1P2
17	45807925	rs62057101	G	A	intron_variant	MODIFIER	CRHR1-IT1-CRHR1		chr17_45807925_G_A_b38	LRRC37A4P,KANSL1,MAPK8IP1P1,FAM215B,RP11-259G18.3,RP11-798G7.8,ARL17A,LINC02210,LRRC37A2,RP11-259G18.1,PLEKHM1,MAPT,RP11-707O23.1,MAPK8IP1P2,KANSL1-AS1,LRRC37A,DND1P1
17	45810114	rs62057103	T	C	intron_variant	MODIFIER	CRHR1-IT1-CRHR1		chr17_45810114_T_C_b38	FAM215B,LRRC37A4P,KANSL1,RP11-798G7.8,KANSL1-AS1,MAPK8IP1P1,RP11-707O23.1,ARL17A,LRRC37A2,PLEKHM1,MAPT,LINC02210,RP11-259G18.1,DND1P1,RP11-259G18.3,LRRC37A,MAPK8IP1P2
17	45815418	rs55915917	T	G	intron_variant	MODIFIER	CRHR1-IT1-CRHR1		chr17_45815418_T_G_b38
17	45815422	rs55668363	G	A	intron_variant	MODIFIER	CRHR1-IT1-CRHR1		chr17_45815422_G_A_b38
17	45815607	rs17689471	T	C	intron_variant	MODIFIER	CRHR1-IT1-CRHR1		chr17_45815607_T_C_b38	RP11-259G18.3,DND1P1,LRRC37A4P,PLEKHM1,LRRC37A,RP11-798G7.8,RP11-259G18.1,RP11-707O23.1,MAPT,FAM215B,KANSL1,MAPK8IP1P2,MAPK8IP1P1,ARL17A,LINC02210,KANSL1-AS1,LRRC37A2
17	45815780	rs67297711	CCCAGTTCAGTGTGT	C	intron_variant	MODIFIER	CRHR1-IT1-CRHR1		chr17_45815780_CCCAGTTCAGTGTGT_C_b38	MAPK8IP1P1,RP11-259G18.3,RP11-707O23.1,LINC02210,MAPT,LRRC37A2,KANSL1,ARL17A,FAM215B,LRRC37A,DND1P1,RP11-259G18.1,RP11-798G7.8,KANSL1-AS1,MAPK8IP1P2,PLEKHM1,LRRC37A4P
17	45815893	rs117365970	G	A	intron_variant	MODIFIER	CRHR1-IT1-CRHR1		chr17_45815893_G_A_b38	ARL17A,RP11-707O23.1,FAM215B,RP11-798G7.8,MAPK8IP1P2,PLEKHM1,KANSL1,MAPT,RP11-259G18.1,MAPK8IP1P1,LINC02210,KANSL1-AS1,LRRC37A4P,RP11-259G18.3,LRRC37A2,LRRC37A,DND1P1
17	45815894	rs117646503	T	C	intron_variant	MODIFIER	CRHR1-IT1-CRHR1		chr17_45815894_T_C_b38	KANSL1,RP11-707O23.1,RP11-259G18.1,MAPK8IP1P2,MAPK8IP1P1,LRRC37A4P,PLEKHM1,KANSL1-AS1,RP11-798G7.8,LINC02210,LRRC37A2,LRRC37A,DND1P1,RP11-259G18.3,FAM215B,MAPT,ARL17A
17	45816037	rs17762769	G	A	intron_variant	MODIFIER	CRHR1-IT1-CRHR1		chr17_45816037_G_A_b38	KANSL1-AS1,RP11-259G18.3,FAM215B,MAPK8IP1P2,MAPK8IP1P1,LRRC37A2,RP11-259G18.1,MAPT,LRRC37A,DND1P1,PLEKHM1,ARL17A,RP11-707O23.1,RP11-798G7.8,KANSL1,LINC02210,LRRC37A4P
17	45816350	rs8072451	C	T	intron_variant	MODIFIER	CRHR1-IT1-CRHR1		chr17_45816350_C_T_b38	LRRC37A2,LINC02210,MAPK8IP1P1,KANSL1-AS1,KANSL1,RP11-259G18.3,RP11-259G18.1,MAPT,RP11-707O23.1,LRRC37A4P,MAPK8IP1P2,ARL17A,RP11-798G7.8,DND1P1,LRRC37A,PLEKHM1,FAM215B
17	45816385	rs8073146	A	G	intron_variant	MODIFIER	CRHR1-IT1-CRHR1		chr17_45816385_A_G_b38	KANSL1-AS1,MAPK8IP1P1,MAPK8IP1P2,KANSL1,RP11-707O23.1,RP11-259G18.3,RP11-798G7.8,LRRC37A4P,MAPT,LINC02210,RP11-259G18.1,DND1P1,ARL17A,FAM215B,PLEKHM1,LRRC37A2,LRRC37A
17	45816736	rs28364025	T	C	sequence_feature	LOW	CRHR1		chr17_45816736_T_C_b38	LRRC37A,MAPT,RP11-798G7.8,RP11-707O23.1,RP11-259G18.3,ARL17A,MAPK8IP1P1,MAPK8IP1P2,DND1P1,FAM215B,KANSL1-AS1,LRRC37A2,PLEKHM1,LINC02210,LRRC37A4P,RP11-259G18.1,KANSL1
17	45816793	rs28364023	C	T	sequence_feature	LOW	CRHR1		chr17_45816793_C_T_b38	FAM215B,RP11-798G7.8,MAPT,LRRC37A,MAPK8IP1P2,ARL17A,KANSL1,RP11-707O23.1,RP11-259G18.3,MAPK8IP1P1,LRRC37A4P,KANSL1-AS1,PLEKHM1,RP11-259G18.1,LINC02210,DND1P1,LRRC37A2
17	45817119	rs55757142	G	GA	sequence_feature	LOW	CRHR1		chr17_45817119_G_GA_b38	PLEKHM1,RP11-259G18.3,LINC02210,MAPK8IP1P1,MAPK8IP1P2,DND1P1,ARL17A,LRRC37A,RP11-707O23.1,MAPT,RP11-259G18.1,FAM215B,RP11-798G7.8,KANSL1,LRRC37A4P,KANSL1-AS1,LRRC37A2
17	45817144	rs55779147	G	A	sequence_feature	LOW	CRHR1		chr17_45817144_G_A_b38	MAPK8IP1P1,KANSL1-AS1,PLEKHM1,RP11-707O23.1,RP11-259G18.1,LINC02210,RP11-798G7.8,MAPK8IP1P2,LRRC37A2,MAPT,KANSL1,LRRC37A,ARL17A,LRRC37A4P,DND1P1,RP11-259G18.3,FAM215B
17	45817181	rs56357543	C	T	sequence_feature	LOW	CRHR1		chr17_45817181_C_T_b38	RP11-259G18.1,MAPK8IP1P1,LRRC37A4P,LRRC37A,MAPT,LRRC37A2,KANSL1-AS1,PLEKHM1,ARL17A,DND1P1,MAPK8IP1P2,RP11-707O23.1,LINC02210,RP11-798G7.8,KANSL1,RP11-259G18.3,FAM215B
17	45817243	rs56099546	A	G	sequence_feature	LOW	CRHR1		chr17_45817243_A_G_b38	MAPK8IP1P1,RP11-707O23.1,ARL17A,LRRC37A2,MAPK8IP1P2,PLEKHM1,MAPT,LRRC37A4P,DND1P1,RP11-259G18.3,LRRC37A,FAM215B,KANSL1-AS1,KANSL1,RP11-798G7.8,RP11-259G18.1,LINC02210
17	45817624	rs739645	T	G	sequence_feature	LOW	CRHR1		chr17_45817624_T_G_b38	PLEKHM1,LRRC37A,MAPK8IP1P2,ARL17A,KANSL1-AS1,MAPK8IP1P1,RP11-259G18.1,LRRC37A4P,RP11-259G18.3,RP11-707O23.1,DND1P1,LINC02210,KANSL1,RP11-798G7.8,MAPT,FAM215B,LRRC37A2
17	45817642	rs739644	C	G	sequence_feature	LOW	CRHR1		chr17_45817642_C_G_b38	MAPK8IP1P1,LRRC37A4P,KANSL1-AS1,MAPK8IP1P2,RP11-259G18.3,LRRC37A2,ARL17A,LRRC37A,RP11-259G18.1,RP11-707O23.1,RP11-798G7.8,FAM215B,DND1P1,PLEKHM1,KANSL1,MAPT,LINC02210
17	45817802	rs113651837	T	TG	sequence_feature	LOW	CRHR1		chr17_45817802_T_TG_b38	PLEKHM1,RP11-707O23.1,RP11-798G7.8,LRRC37A4P,LINC02210,MAPT,KANSL1-AS1,MAPK8IP1P2,MAPK8IP1P1,ARL17A,LRRC37A2,LRRC37A,KANSL1,FAM215B,RP11-259G18.3,RP11-259G18.1,DND1P1
17	45818135	rs4564621	G	C	sequence_feature	LOW	CRHR1		chr17_45818135_G_C_b38	KANSL1,KANSL1-AS1,FAM215B,PLEKHM1,MAPK8IP1P1,DND1P1,RP11-259G18.3,RP11-259G18.1,RP11-798G7.8,LINC02210,LRRC37A4P,MAPT,ARL17A,RP11-707O23.1,LRRC37A2,MAPK8IP1P2,LRRC37A
17	45818164	rs2316763	C	T	sequence_feature	LOW	CRHR1		chr17_45818164_C_T_b38	MAPK8IP1P2,MAPK8IP1P1,LRRC37A4P,MAPT,PLEKHM1,KANSL1-AS1,DND1P1,FAM215B,RP11-259G18.1,KANSL1,ARL17A,LRRC37A2,RP11-798G7.8,RP11-707O23.1,LRRC37A,LINC02210,RP11-259G18.3
17	45818236	rs2316764	T	G	sequence_feature	LOW	CRHR1		chr17_45818236_T_G_b38	LRRC37A2,RP11-798G7.8,RP11-259G18.1,FAM215B,PLEKHM1,MAPK8IP1P1,KANSL1,RP11-259G18.3,RP11-707O23.1,LRRC37A,LINC02210,DND1P1,MAPK8IP1P2,KANSL1-AS1,MAPT,ARL17A,LRRC37A4P
17	45818287	rs4277389	A	G	sequence_feature	LOW	CRHR1		chr17_45818287_A_G_b38	MAPK8IP1P1,ARL17A,LINC02210,KANSL1,LRRC37A2,LRRC37A,RP11-798G7.8,RP11-707O23.1,MAPT,RP11-259G18.1,LRRC37A4P,KANSL1-AS1,RP11-259G18.3,MAPK8IP1P2,FAM215B,PLEKHM1,DND1P1
17	45818330	rs4566211	G	A	sequence_feature	LOW	CRHR1		chr17_45818330_G_A_b38	RP11-798G7.8,DND1P1,MAPK8IP1P1,LINC02210,KANSL1,MAPT,LRRC37A,PLEKHM1,MAPK8IP1P2,LRRC37A4P,LRRC37A2,FAM215B,RP11-259G18.1,RP11-259G18.3,ARL17A,KANSL1-AS1,RP11-707O23.1
17	45818385	rs4566212	G	A	sequence_feature	LOW	CRHR1		chr17_45818385_G_A_b38	LRRC37A,RP11-707O23.1,KANSL1-AS1,MAPK8IP1P1,PLEKHM1,RP11-259G18.3,LRRC37A4P,KANSL1,FAM215B,LRRC37A2,DND1P1,LINC02210,RP11-798G7.8,RP11-259G18.1,MAPT,ARL17A,MAPK8IP1P2
17	45818431	rs4309444	T	C	sequence_feature	LOW	CRHR1		chr17_45818431_T_C_b38	MAPK8IP1P2,RP11-798G7.8,KANSL1,DND1P1,LINC02210,LRRC37A,RP11-707O23.1,MAPK8IP1P1,LRRC37A2,ARL17A,RP11-259G18.3,KANSL1-AS1,MAPT,RP11-259G18.1,FAM215B,LRRC37A4P,PLEKHM1
17	45818666	rs62057107	C	T	sequence_feature	LOW	CRHR1		chr17_45818666_C_T_b38	KANSL1-AS1,KANSL1,ARL17A,RP11-798G7.8,LRRC37A4P,FAM215B,LRRC37A,RP11-259G18.1,RP11-707O23.1,LINC02210,MAPK8IP1P1,LRRC37A2,DND1P1,MAPK8IP1P2,PLEKHM1,MAPT,RP11-259G18.3
17	45818862	rs12150390	T	C	sequence_feature	LOW	CRHR1		chr17_45818862_T_C_b38	MAPK8IP1P2,FAM215B,LINC02210,MAPT,RP11-259G18.1,MAPK8IP1P1,RP11-707O23.1,LRRC37A2,KANSL1,LRRC37A4P,RP11-798G7.8,KANSL1-AS1,DND1P1,PLEKHM1,LRRC37A,ARL17A,RP11-259G18.3
17	45819162	rs17689608	C	G	sequence_feature	LOW	CRHR1		chr17_45819162_C_G_b38	KANSL1,RP11-798G7.8,FAM215B,MAPK8IP1P2,LRRC37A2,RP11-259G18.3,PLEKHM1,LINC02210,RP11-707O23.1,RP11-259G18.1,MAPK8IP1P1,LRRC37A4P,LRRC37A,KANSL1-AS1,MAPT,ARL17A,DND1P1
17	45819250	rs62057108	T	C	sequence_feature	LOW	CRHR1		chr17_45819250_T_C_b38	MAPK8IP1P2,FAM215B,LINC02210,KANSL1,MAPK8IP1P1,ARL17A,DND1P1,LRRC37A2,LRRC37A4P,RP11-798G7.8,LRRC37A,RP11-707O23.1,KANSL1-AS1,MAPT,RP11-259G18.3,PLEKHM1,RP11-259G18.1
17	45819271	rs62057109	T	C	sequence_feature	LOW	CRHR1		chr17_45819271_T_C_b38	RP11-707O23.1,LINC02210,RP11-259G18.1,LRRC37A2,MAPK8IP1P2,FAM215B,MAPT,MAPK8IP1P1,KANSL1,RP11-798G7.8,RP11-259G18.3,KANSL1-AS1,PLEKHM1,DND1P1,LRRC37A,ARL17A,LRRC37A4P
17	45819324	rs78074121	T	C	sequence_feature	LOW	CRHR1		chr17_45819324_T_C_b38	FAM215B,PLEKHM1,LINC02210,RP11-259G18.3,LRRC37A2,KANSL1,LRRC37A4P,RP11-798G7.8,RP11-707O23.1,ARL17A,LRRC37A,MAPK8IP1P1,MAPK8IP1P2,MAPT,RP11-259G18.1,KANSL1-AS1,DND1P1
17	45819368	rs62057110	T	C	sequence_feature	LOW	CRHR1		chr17_45819368_T_C_b38	MAPK8IP1P1,LRRC37A2,LINC02210,KANSL1,PLEKHM1,MAPT,DND1P1,RP11-798G7.8,KANSL1-AS1,ARL17A,LRRC37A,RP11-259G18.1,FAM215B,RP11-259G18.3,LRRC37A4P,MAPK8IP1P2,RP11-707O23.1
17	45819496	rs67441530	CT	C	sequence_feature	LOW	CRHR1		chr17_45819496_CT_C_b38	MAPK8IP1P2,RP11-798G7.8,LINC02210,LRRC37A2,LRRC37A4P,RP11-707O23.1,KANSL1,ARL17A,LRRC37A,KANSL1-AS1,MAPT,DND1P1,RP11-259G18.1,FAM215B,RP11-259G18.3,MAPK8IP1P1
17	45819660	rs577664674	TGGAG	T	sequence_feature	LOW	CRHR1		chr17_45819660_TGGAG_T_b38	MAPK8IP1P2,FAM215B,RP11-707O23.1,RP11-259G18.3,KANSL1,MAPT,KANSL1-AS1,LINC02210,ARL17A,RP11-259G18.1,LRRC37A2,DND1P1,RP11-798G7.8,LRRC37A,PLEKHM1,LRRC37A4P,MAPK8IP1P1
17	45819764	rs62057111	A	G	sequence_feature	LOW	CRHR1		chr17_45819764_A_G_b38	PLEKHM1,MAPT,DND1P1,KANSL1-AS1,LRRC37A2,RP11-259G18.1,RP11-259G18.3,MAPK8IP1P2,MAPK8IP1P1,FAM215B,RP11-707O23.1,LINC02210,KANSL1,RP11-798G7.8,LRRC37A4P,LRRC37A,ARL17A
17	45819836	rs62057112	T	A	sequence_feature	LOW	CRHR1		chr17_45819836_T_A_b38	LINC02210,DND1P1,RP11-259G18.3,RP11-707O23.1,KANSL1-AS1,FAM215B,LRRC37A2,ARL17A,MAPK8IP1P1,MAPK8IP1P2,MAPT,LRRC37A,PLEKHM1,RP11-798G7.8,RP11-259G18.1,LRRC37A4P,KANSL1
17	45819880	rs78587102	A	G	sequence_feature	LOW	CRHR1		chr17_45819880_A_G_b38	LRRC37A2,LINC02210,RP11-707O23.1,RP11-259G18.3,DND1P1,KANSL1-AS1,LRRC37A4P,MAPT,FAM215B,RP11-259G18.1,ARL17A,MAPK8IP1P1,PLEKHM1,KANSL1,RP11-798G7.8,MAPK8IP1P2,LRRC37A
17	45820083	rs62057113	A	T	sequence_feature	LOW	CRHR1		chr17_45820083_A_T_b38	MAPT,ARL17A,FAM215B,DND1P1,PLEKHM1,LRRC37A2,KANSL1,KANSL1-AS1,MAPK8IP1P2,RP11-798G7.8,LRRC37A,LINC02210,LRRC37A4P,RP11-259G18.3,MAPK8IP1P1,RP11-707O23.1,RP11-259G18.1
17	45820114	rs78506181	A	G	sequence_feature	LOW	CRHR1		chr17_45820114_A_G_b38	RP11-259G18.3,RP11-259G18.1,FAM215B,LRRC37A2,DND1P1,KANSL1-AS1,MAPK8IP1P1,LRRC37A,LINC02210,LRRC37A4P,MAPK8IP1P2,RP11-798G7.8,KANSL1,PLEKHM1,RP11-707O23.1,ARL17A,MAPT
17	45820356	rs79600142	T	C	sequence_feature	LOW	CRHR1		chr17_45820356_T_C_b38	RP11-259G18.1,ARL17A,LINC02210,MAPT,LRRC37A4P,RP11-798G7.8,LRRC37A,MAPK8IP1P2,MAPK8IP1P1,FAM215B,RP11-707O23.1,KANSL1-AS1,PLEKHM1,KANSL1,LRRC37A2,RP11-259G18.3,DND1P1
17	45820996	rs554779172	AAGG	A	sequence_feature	LOW	CRHR1		chr17_45820996_AAGG_A_b38	PLEKHM1,KANSL1,LINC02210,LRRC37A4P,DND1P1,ARL17A,FAM215B,MAPT,RP11-259G18.3,LRRC37A,RP11-707O23.1,MAPK8IP1P2,KANSL1-AS1,RP11-259G18.1,RP11-798G7.8,LRRC37A2,MAPK8IP1P1
17	45821093	rs111739681	C	T	sequence_feature	LOW	CRHR1		chr17_45821093_C_T_b38	RP11-798G7.8,MAPT,DND1P1,KANSL1-AS1,FAM215B,LINC02210,LRRC37A,RP11-259G18.3,MAPK8IP1P1,RP11-259G18.1,RP11-707O23.1,PLEKHM1,MAPK8IP1P2,KANSL1,LRRC37A2,LRRC37A4P,ARL17A
17	45821521	rs17762882	T	C	intron_variant	MODIFIER	CRHR1-IT1-CRHR1		chr17_45821521_T_C_b38	LRRC37A4P,DND1P1,MAPT,RP11-259G18.1,LRRC37A,KANSL1,FAM215B,MAPK8IP1P1,RP11-259G18.3,LRRC37A2,RP11-798G7.8,KANSL1-AS1,LINC02210,RP11-707O23.1,ARL17A,MAPK8IP1P2,PLEKHM1
17	45821597	rs17689653	A	T	intron_variant	MODIFIER	CRHR1-IT1-CRHR1		chr17_45821597_A_T_b38	DND1P1,RP11-798G7.8,PLEKHM1,LINC02210,LRRC37A4P,ARL17A,RP11-707O23.1,LRRC37A2,MAPK8IP1P1,MAPT,FAM215B,RP11-259G18.3,KANSL1-AS1,LRRC37A,RP11-259G18.1,KANSL1,MAPK8IP1P2
17	45821795	rs17762912	A	C	intron_variant	MODIFIER	CRHR1-IT1-CRHR1		chr17_45821795_A_C_b38	KANSL1,LRRC37A4P,MAPK8IP1P2,RP11-259G18.3,RP11-259G18.1,FAM215B,DND1P1,MAPK8IP1P1,LRRC37A,LINC02210,RP11-798G7.8,KANSL1-AS1,ARL17A,PLEKHM1,MAPT,RP11-707O23.1,LRRC37A2
17	45822035	rs62057114	C	T	intron_variant	MODIFIER	CRHR1-IT1-CRHR1		chr17_45822035_C_T_b38	LRRC37A,KANSL1,RP11-798G7.8,ARL17A,RP11-259G18.1,LINC02210,MAPK8IP1P2,RP11-707O23.1,LRRC37A4P,MAPK8IP1P1,MAPT,LRRC37A2,DND1P1,FAM215B,PLEKHM1,RP11-259G18.3,KANSL1-AS1
17	45822051	rs62057115	G	C	intron_variant	MODIFIER	CRHR1-IT1-CRHR1		chr17_45822051_G_C_b38	LRRC37A,KANSL1-AS1,RP11-259G18.3,LRRC37A4P,RP11-259G18.1,LINC02210,PLEKHM1,LRRC37A2,ARL17A,MAPT,FAM215B,KANSL1,DND1P1,RP11-798G7.8,MAPK8IP1P1,RP11-707O23.1,MAPK8IP1P2
17	45822245	rs78917479	C	T	intron_variant	MODIFIER	CRHR1-IT1-CRHR1		chr17_45822245_C_T_b38	KANSL1,LINC02210,RP11-798G7.8,PLEKHM1,DND1P1,RP11-259G18.1,LRRC37A,MAPT,KANSL1-AS1,MAPK8IP1P2,ARL17A,LRRC37A2,FAM215B,MAPK8IP1P1,LRRC37A4P,RP11-259G18.3,RP11-707O23.1
17	45822289	rs62057116	T	C	intron_variant	MODIFIER	CRHR1-IT1-CRHR1		chr17_45822289_T_C_b38	LINC02210,RP11-798G7.8,RP11-259G18.3,MAPK8IP1P2,KANSL1-AS1,KANSL1,FAM215B,RP11-707O23.1,LRRC37A2,LRRC37A4P,DND1P1,ARL17A,MAPT,RP11-259G18.1,MAPK8IP1P1,LRRC37A,PLEKHM1
17	45822291	rs62057117	C	G	intron_variant	MODIFIER	CRHR1-IT1-CRHR1		chr17_45822291_C_G_b38	DND1P1,RP11-798G7.8,LRRC37A2,LINC02210,LRRC37A4P,FAM215B,MAPK8IP1P2,LRRC37A,MAPT,RP11-259G18.3,KANSL1,RP11-707O23.1,PLEKHM1,MAPK8IP1P1,KANSL1-AS1,ARL17A,RP11-259G18.1
17	45822361	rs62057118	A	G	intron_variant	MODIFIER	CRHR1-IT1-CRHR1		chr17_45822361_A_G_b38	RP11-798G7.8,DND1P1,LRRC37A,KANSL1,LINC02210,RP11-259G18.1,ARL17A,LRRC37A4P,LRRC37A2,MAPK8IP1P2,RP11-259G18.3,FAM215B,PLEKHM1,MAPK8IP1P1,KANSL1-AS1,MAPT,RP11-707O23.1
17	45822370	rs62057119	G	A	intron_variant	MODIFIER	CRHR1-IT1-CRHR1		chr17_45822370_G_A_b38	DND1P1,MAPT,PLEKHM1,LRRC37A2,LINC02210,LRRC37A,RP11-259G18.3,RP11-259G18.1,FAM215B,RP11-798G7.8,KANSL1-AS1,ARL17A,LRRC37A4P,RP11-707O23.1,KANSL1,MAPK8IP1P2,MAPK8IP1P1
17	45822420	rs17762954	C	T	intron_variant	MODIFIER	CRHR1-IT1-CRHR1		chr17_45822420_C_T_b38	LRRC37A2,DND1P1,LINC02210,LRRC37A4P,RP11-798G7.8,KANSL1-AS1,KANSL1,MAPK8IP1P2,ARL17A,LRRC37A,PLEKHM1,MAPK8IP1P1,RP11-707O23.1,RP11-259G18.3,RP11-259G18.1,FAM215B,MAPT
17	45822715	rs55979424	C	T	intron_variant	MODIFIER	CRHR1-IT1-CRHR1		chr17_45822715_C_T_b38	DND1P1,LINC02210,PLEKHM1,MAPT,KANSL1,RP11-798G7.8,LRRC37A2,MAPK8IP1P2,KANSL1-AS1,LRRC37A,LRRC37A4P,FAM215B,RP11-707O23.1,RP11-259G18.3,ARL17A,RP11-259G18.1,MAPK8IP1P1
17	45822849	rs112460810	T	TAA	intron_variant	MODIFIER	CRHR1-IT1-CRHR1		chr17_45822849_T_TAA_b38
17	45823068	rs55638417	A	G	intron_variant	MODIFIER	CRHR1-IT1-CRHR1		chr17_45823068_A_G_b38	LRRC37A2,MAPT,RP11-707O23.1,LRRC37A,MAPK8IP1P2,ARL17A,DND1P1,LINC02210,LRRC37A4P,RP11-259G18.3,PLEKHM1,RP11-798G7.8,MAPK8IP1P1,KANSL1,RP11-259G18.1,KANSL1-AS1,FAM215B
17	45823331	rs79501144	C	T	intron_variant	MODIFIER	CRHR1-IT1-CRHR1		chr17_45823331_C_T_b38	MAPT,LRRC37A2,MAPK8IP1P2,LRRC37A4P,PLEKHM1,KANSL1,LRRC37A,RP11-259G18.1,LINC02210,RP11-259G18.3,MAPK8IP1P1,ARL17A,RP11-798G7.8,KANSL1-AS1,RP11-707O23.1,FAM215B,DND1P1
17	45823394	rs62057121	G	A	intron_variant	MODIFIER	CRHR1-IT1-CRHR1		chr17_45823394_G_A_b38	RP11-259G18.1,MAPK8IP1P2,DND1P1,MAPT,KANSL1,FAM215B,RP11-707O23.1,LRRC37A,LRRC37A4P,LINC02210,RP11-798G7.8,ARL17A,MAPK8IP1P1,RP11-259G18.3,LRRC37A2,PLEKHM1,KANSL1-AS1
17	45823451	rs112137135	A	G	intron_variant	MODIFIER	CRHR1-IT1-CRHR1		chr17_45823451_A_G_b38	LRRC37A,KANSL1,LRRC37A2,MAPK8IP1P2,MAPK8IP1P1,RP11-259G18.1,LINC02210,DND1P1,MAPT,FAM215B,ARL17A,RP11-707O23.1,RP11-798G7.8,RP11-259G18.3,PLEKHM1,LRRC37A4P,KANSL1-AS1
17	45823635	rs62057122	C	T	intron_variant	MODIFIER	CRHR1-IT1-CRHR1		chr17_45823635_C_T_b38	LRRC37A4P,MAPK8IP1P2,MAPK8IP1P1,MAPT,FAM215B,DND1P1,RP11-259G18.1,LRRC37A,RP11-259G18.3,RP11-798G7.8,KANSL1,RP11-707O23.1,LRRC37A2,KANSL1-AS1,ARL17A,LINC02210,PLEKHM1
17	45823872	rs62057123	A	G	intron_variant	MODIFIER	CRHR1-IT1-CRHR1		chr17_45823872_A_G_b38	PLEKHM1,LINC02210,LRRC37A2,MAPK8IP1P1,ARL17A,RP11-259G18.3,DND1P1,KANSL1-AS1,RP11-259G18.1,MAPT,LRRC37A,KANSL1,RP11-707O23.1,FAM215B,RP11-798G7.8,LRRC37A4P,MAPK8IP1P2
17	45824162	rs62057143	T	C	intron_variant	MODIFIER	CRHR1-IT1-CRHR1		chr17_45824162_T_C_b38	LINC02210,LRRC37A,RP11-259G18.3,KANSL1,KANSL1-AS1,ARL17A,FAM215B,RP11-707O23.1,MAPK8IP1P1,PLEKHM1,DND1P1,RP11-798G7.8,MAPK8IP1P2,RP11-259G18.1,MAPT,LRRC37A4P,LRRC37A2
17	45824192	rs62057144	A	G	intron_variant	MODIFIER	CRHR1-IT1-CRHR1		chr17_45824192_A_G_b38	DND1P1,RP11-259G18.1,RP11-259G18.3,LRRC37A,LINC02210,KANSL1,LRRC37A2,KANSL1-AS1,PLEKHM1,ARL17A,MAPK8IP1P2,LRRC37A4P,RP11-798G7.8,RP11-707O23.1,MAPK8IP1P1,FAM215B,MAPT
17	45824850	rs4335809	C	T	intron_variant	MODIFIER	CRHR1-IT1-CRHR1		chr17_45824850_C_T_b38	LRRC37A4P,LRRC37A,RP11-707O23.1,DND1P1,RP11-259G18.3,KANSL1,MAPT,RP11-798G7.8,KANSL1-AS1,MAPK8IP1P1,LINC02210,RP11-259G18.1,FAM215B,PLEKHM1,ARL17A,MAPK8IP1P2,LRRC37A2
17	45825139	rs4341787	C	T	intron_variant	MODIFIER	CRHR1-IT1-CRHR1		chr17_45825139_C_T_b38	RP11-798G7.8,MAPK8IP1P2,MAPT,KANSL1,LINC02210,MAPK8IP1P1,RP11-707O23.1,LRRC37A2,LRRC37A4P,ARL17A,KANSL1-AS1,RP11-259G18.1,DND1P1,LRRC37A,FAM215B,PLEKHM1,RP11-259G18.3
17	45825156	rs4523962	G	A	intron_variant	MODIFIER	CRHR1-IT1-CRHR1		chr17_45825156_G_A_b38	KANSL1,RP11-259G18.1,RP11-798G7.8,LRRC37A,LRRC37A2,DND1P1,LINC02210,FAM215B,LRRC37A4P,RP11-259G18.3,MAPK8IP1P2,MAPK8IP1P1,ARL17A,PLEKHM1,MAPT,KANSL1-AS1,RP11-707O23.1
17	45825175	rs4327090	A	G	intron_variant	MODIFIER	CRHR1-IT1-CRHR1		chr17_45825175_A_G_b38	LINC02210,KANSL1,RP11-259G18.3,KANSL1-AS1,RP11-707O23.1,LRRC37A4P,RP11-798G7.8,FAM215B,RP11-259G18.1,MAPK8IP1P2,ARL17A,MAPT,LRRC37A,MAPK8IP1P1,DND1P1,LRRC37A2
17	45825372	rs3885074	C	A	intron_variant	MODIFIER	CRHR1-IT1-CRHR1		chr17_45825372_C_A_b38	KANSL1,RP11-259G18.3,LRRC37A4P,RP11-259G18.1,LRRC37A,RP11-707O23.1,PLEKHM1,LINC02210,FAM215B,KANSL1-AS1,LRRC37A2,MAPT,ARL17A,RP11-798G7.8,MAPK8IP1P2,DND1P1,MAPK8IP1P1
17	45825433	rs3885075	A	G	intron_variant	MODIFIER	CRHR1-IT1-CRHR1		chr17_45825433_A_G_b38
17	45825476	rs41280116	C	T	intron_variant	MODIFIER	CRHR1-IT1-CRHR1		chr17_45825476_C_T_b38	LINC02210,LRRC37A4P,RP11-259G18.1,RP11-798G7.8,KANSL1,LRRC37A,KANSL1-AS1,FAM215B,RP11-259G18.3,DND1P1,MAPT,MAPK8IP1P2,RP11-707O23.1,ARL17A,PLEKHM1,MAPK8IP1P1,LRRC37A2
17	45825495	rs34283254	C	A	intron_variant	MODIFIER	CRHR1-IT1-CRHR1		chr17_45825495_C_A_b38	RP11-798G7.8,KANSL1,MAPT,FAM215B,LRRC37A,RP11-707O23.1,MAPK8IP1P1,KANSL1-AS1,RP11-259G18.3,LINC02210,RP11-259G18.1,PLEKHM1,LRRC37A4P,DND1P1,LRRC37A2,ARL17A,MAPK8IP1P2
17	45825578	rs1912151	C	T	intron_variant	MODIFIER	CRHR1-IT1-CRHR1		chr17_45825578_C_T_b38	FAM215B,RP11-259G18.1,LRRC37A,KANSL1,RP11-259G18.3,MAPT,KANSL1-AS1,PLEKHM1,ARL17A,DND1P1,LINC02210,LRRC37A2,RP11-798G7.8,MAPK8IP1P2,LRRC37A4P,MAPK8IP1P1,RP11-707O23.1
17	45825631	rs1396862	G	A	intron_variant	MODIFIER	CRHR1-IT1-CRHR1		chr17_45825631_G_A_b38	RP11-259G18.3,FAM215B,KANSL1-AS1,LRRC37A4P,KANSL1,MAPT,LRRC37A,LRRC37A2,MAPK8IP1P2,PLEKHM1,MAPK8IP1P1,LINC02210,RP11-798G7.8,RP11-707O23.1,DND1P1,ARL17A,RP11-259G18.1
17	45825723	rs41280118	C	T	intron_variant	MODIFIER	CRHR1-IT1-CRHR1		chr17_45825723_C_T_b38	FAM215B,KANSL1,RP11-259G18.1,RP11-259G18.3,LRRC37A,DND1P1,RP11-707O23.1,KANSL1-AS1,LRRC37A2,PLEKHM1,MAPT,MAPK8IP1P1,MAPK8IP1P2,RP11-798G7.8,LRRC37A4P,LINC02210,ARL17A
17	45825740	rs62057146	A	G	intron_variant	MODIFIER	CRHR1-IT1-CRHR1		chr17_45825740_A_G_b38	LINC02210,FAM215B,MAPT,LRRC37A,LRRC37A4P,KANSL1-AS1,RP11-259G18.3,PLEKHM1,RP11-259G18.1,KANSL1,DND1P1,RP11-707O23.1,ARL17A,RP11-798G7.8,LRRC37A2,MAPK8IP1P1,MAPK8IP1P2
17	45825932	rs62057147	G	A	intron_variant	MODIFIER	CRHR1-IT1-CRHR1		chr17_45825932_G_A_b38	KANSL1,KANSL1-AS1,LINC02210,LRRC37A4P,LRRC37A,LRRC37A2,FAM215B,RP11-707O23.1,RP11-798G7.8,MAPT,PLEKHM1,DND1P1,RP11-259G18.1,ARL17A,MAPK8IP1P2,RP11-259G18.3,MAPK8IP1P1
17	45825970	rs17763050	G	A	intron_variant	MODIFIER	CRHR1-IT1-CRHR1		chr17_45825970_G_A_b38	LINC02210,KANSL1,RP11-259G18.1,LRRC37A,RP11-259G18.3,PLEKHM1,FAM215B,LRRC37A4P,LRRC37A2,KANSL1-AS1,ARL17A,DND1P1,MAPK8IP1P2,RP11-798G7.8,MAPT,MAPK8IP1P1,RP11-707O23.1
17	45826119	rs62057148	G	C	intron_variant	MODIFIER	CRHR1-IT1-CRHR1		chr17_45826119_G_C_b38	MAPK8IP1P2,KANSL1,LRRC37A,LRRC37A2,FAM215B,KANSL1-AS1,RP11-259G18.1,LRRC37A4P,RP11-259G18.3,RP11-707O23.1,DND1P1,LINC02210,RP11-798G7.8,PLEKHM1,MAPT,ARL17A,MAPK8IP1P1
17	45826180	rs62057149	A	G	intron_variant	MODIFIER	CRHR1-IT1-CRHR1		chr17_45826180_A_G_b38	LINC02210,PLEKHM1,LRRC37A4P,ARL17A,KANSL1,LRRC37A,LRRC37A2,MAPK8IP1P1,RP11-259G18.3,RP11-259G18.1,FAM215B,MAPK8IP1P2,KANSL1-AS1,MAPT,RP11-707O23.1,DND1P1,RP11-798G7.8
17	45826182	rs62057150	C	T	intron_variant	MODIFIER	CRHR1-IT1-CRHR1		chr17_45826182_C_T_b38	MAPK8IP1P1,MAPK8IP1P2,PLEKHM1,DND1P1,RP11-259G18.3,LRRC37A4P,FAM215B,LINC02210,LRRC37A,RP11-259G18.1,MAPT,RP11-707O23.1,ARL17A,LRRC37A2,KANSL1,RP11-798G7.8,KANSL1-AS1
17	45826476	rs62057151	C	T	intron_variant	MODIFIER	CRHR1-IT1-CRHR1		chr17_45826476_C_T_b38	LRRC37A4P,MAPK8IP1P1,ARL17A,MAPT,LRRC37A,KANSL1-AS1,LINC02210,RP11-259G18.1,PLEKHM1,DND1P1,RP11-259G18.3,RP11-798G7.8,KANSL1,FAM215B,RP11-707O23.1,MAPK8IP1P2,LRRC37A2
17	45826744	rs62057152	G	C	intron_variant	MODIFIER	CRHR1-IT1-CRHR1		chr17_45826744_G_C_b38	LRRC37A2,LRRC37A,RP11-259G18.1,DND1P1,LINC02210,ARL17A,MAPT,PLEKHM1,RP11-798G7.8,RP11-259G18.3,KANSL1,LRRC37A4P,RP11-707O23.1,MAPK8IP1P1,MAPK8IP1P2,FAM215B,KANSL1-AS1
17	45827031	rs17689824	C	T	intron_variant	MODIFIER	CRHR1-IT1-CRHR1		chr17_45827031_C_T_b38	RP11-259G18.1,LRRC37A2,MAPK8IP1P1,PLEKHM1,LINC02210,LRRC37A4P,DND1P1,KANSL1-AS1,KANSL1,FAM215B,LRRC37A,RP11-798G7.8,ARL17A,MAPT,RP11-259G18.3,RP11-707O23.1,MAPK8IP1P2
17	45827162	rs62057153	T	C	intron_variant	MODIFIER	CRHR1-IT1-CRHR1		chr17_45827162_T_C_b38	DND1P1,RP11-798G7.8,RP11-259G18.3,RP11-259G18.1,ARL17A,PLEKHM1,LRRC37A,RP11-707O23.1,LINC02210,MAPT,FAM215B,KANSL1-AS1,MAPK8IP1P1,MAPK8IP1P2,LRRC37A2,KANSL1,LRRC37A4P
17	45827244	rs62057154	C	T	intron_variant	MODIFIER	CRHR1-IT1-CRHR1		chr17_45827244_C_T_b38	RP11-259G18.3,LRRC37A4P,RP11-707O23.1,DND1P1,MAPT,PLEKHM1,LINC02210,LRRC37A,FAM215B,KANSL1,ARL17A,KANSL1-AS1,MAPK8IP1P1,RP11-259G18.1,LRRC37A2,RP11-798G7.8,MAPK8IP1P2
17	45827307	rs62057155	C	T	intron_variant	MODIFIER	CRHR1-IT1-CRHR1		chr17_45827307_C_T_b38	MAPT,DND1P1,RP11-798G7.8,MAPK8IP1P1,MAPK8IP1P2,LRRC37A,KANSL1-AS1,PLEKHM1,ARL17A,RP11-259G18.1,RP11-259G18.3,LINC02210,LRRC37A2,FAM215B,LRRC37A4P,RP11-707O23.1,KANSL1
17	45827582	rs62057156	G	C	intron_variant	MODIFIER	CRHR1-IT1-CRHR1		chr17_45827582_G_C_b38	LINC02210,RP11-259G18.1,PLEKHM1,KANSL1-AS1,RP11-798G7.8,LRRC37A,FAM215B,MAPT,DND1P1,LRRC37A4P,MAPK8IP1P2,RP11-707O23.1,ARL17A,LRRC37A2,RP11-259G18.3,KANSL1,MAPK8IP1P1
17	45827768	rs78872653	G	A	intron_variant	MODIFIER	CRHR1-IT1-CRHR1		chr17_45827768_G_A_b38	LRRC37A,RP11-707O23.1,LRRC37A4P,RP11-259G18.1,ARL17A,KANSL1-AS1,MAPT,MAPK8IP1P2,DND1P1,RP11-259G18.3,FAM215B,KANSL1,MAPK8IP1P1,LRRC37A2,PLEKHM1,LINC02210,RP11-798G7.8
17	45827947	rs62057157	G	C	intron_variant	MODIFIER	CRHR1-IT1-CRHR1		chr17_45827947_G_C_b38	LINC02210,ARL17A,LRRC37A,DND1P1,RP11-259G18.3,RP11-259G18.1,KANSL1,RP11-798G7.8,FAM215B,MAPK8IP1P2,LRRC37A4P,MAPT,PLEKHM1,MAPK8IP1P1,KANSL1-AS1,LRRC37A2,RP11-707O23.1
17	45828115	rs17763086	T	G	intron_variant	MODIFIER	CRHR1-IT1-CRHR1		chr17_45828115_T_G_b38	LRRC37A,KANSL1,LRRC37A4P,PLEKHM1,RP11-259G18.3,RP11-798G7.8,MAPK8IP1P1,RP11-259G18.1,MAPT,MAPK8IP1P2,KANSL1-AS1,ARL17A,FAM215B,DND1P1,RP11-707O23.1,LRRC37A2,LINC02210
17	45829360	rs17425752	A	C	intron_variant	MODIFIER	CRHR1-IT1-CRHR1		chr17_45829360_A_C_b38	KANSL1,DND1P1,RP11-798G7.8,RP11-259G18.3,LRRC37A4P,MAPK8IP1P1,MAPT,LRRC37A2,PLEKHM1,RP11-259G18.1,RP11-707O23.1,LRRC37A,ARL17A,FAM215B,KANSL1-AS1,MAPK8IP1P2,LINC02210
17	45829462	rs17689882	G	A	intron_variant	MODIFIER	CRHR1-IT1-CRHR1		chr17_45829462_G_A_b38	LRRC37A4P,DND1P1,MAPT,LRRC37A2,KANSL1-AS1,RP11-259G18.3,RP11-259G18.1,RP11-707O23.1,MAPK8IP1P2,LRRC37A,ARL17A,KANSL1,MAPK8IP1P1,FAM215B,PLEKHM1,RP11-798G7.8,LINC02210
17	45829777	rs62057158	G	A	intron_variant	MODIFIER	CRHR1-IT1-CRHR1		chr17_45829777_G_A_b38	MAPK8IP1P2,LRRC37A4P,MAPK8IP1P1,LRRC37A,KANSL1-AS1,RP11-259G18.1,KANSL1,PLEKHM1,FAM215B,ARL17A,DND1P1,MAPT,LRRC37A2,RP11-707O23.1,LINC02210,RP11-798G7.8,RP11-259G18.3
17	45830275	rs3029044	C	CAGGTGG	intron_variant	MODIFIER	CRHR1-IT1-CRHR1		chr17_45830275_C_CAGGTGG_b38	MAPK8IP1P2,KANSL1-AS1,RP11-259G18.1,LRRC37A2,PLEKHM1,RP11-259G18.3,RP11-707O23.1,DND1P1,LINC02210,MAPK8IP1P1,LRRC37A,LRRC37A4P,MAPT,KANSL1,RP11-798G7.8,ARL17A,FAM215B
17	45830379	rs1876831	C	T	intron_variant	MODIFIER	CRHR1-IT1-CRHR1		chr17_45830379_C_T_b38	LRRC37A,FAM215B,LINC02210,MAPT,RP11-707O23.1,DND1P1,MAPK8IP1P2,MAPK8IP1P1,LRRC37A2,RP11-259G18.3,PLEKHM1,RP11-798G7.8,ARL17A,RP11-259G18.1,LRRC37A4P,KANSL1-AS1,KANSL1
17	45830530	rs16940665	T	C	synonymous_variant	LOW	CRHR1-IT1-CRHR1	p.Thr122Thr	chr17_45830530_T_C_b38	KANSL1-AS1,MAPK8IP1P1,RP11-259G18.1,LRRC37A4P,RP11-798G7.8,MAPK8IP1P2,DND1P1,FAM215B,RP11-259G18.3,RP11-707O23.1,LINC02210,LRRC37A,PLEKHM1,MAPT,LRRC37A2,ARL17A,KANSL1
17	45830600	rs16940668	G	A	intron_variant	MODIFIER	CRHR1-IT1-CRHR1		chr17_45830600_G_A_b38	RP11-259G18.3,RP11-259G18.1,MAPK8IP1P1,PLEKHM1,FAM215B,MAPT,RP11-707O23.1,ARL17A,KANSL1-AS1,LRRC37A,RP11-798G7.8,LRRC37A4P,LRRC37A2,DND1P1,MAPK8IP1P2,LINC02210,KANSL1
17	45830785	rs16940671	C	T	intron_variant	MODIFIER	CRHR1-IT1-CRHR1		chr17_45830785_C_T_b38	FAM215B,LRRC37A4P,RP11-259G18.1,ARL17A,MAPT,KANSL1-AS1,RP11-259G18.3,PLEKHM1,RP11-707O23.1,LINC02210,LRRC37A2,MAPK8IP1P1,DND1P1,RP11-798G7.8,LRRC37A,MAPK8IP1P2,KANSL1
17	45830786	rs16940672	C	T	intron_variant	MODIFIER	CRHR1-IT1-CRHR1		chr17_45830786_C_T_b38	LRRC37A4P,RP11-259G18.1,MAPK8IP1P1,LRRC37A,RP11-259G18.3,ARL17A,LINC02210,DND1P1,MAPK8IP1P2,FAM215B,MAPT,KANSL1-AS1,KANSL1,RP11-798G7.8,LRRC37A2,RP11-707O23.1,PLEKHM1
17	45831110	rs565667714	GT	G	sequence_feature	LOW	CRHR1		chr17_45831110_GT_G_b38	ARL17A,MAPK8IP1P1,LRRC37A4P,RP11-259G18.3,LINC02210,RP11-798G7.8,KANSL1,RP11-259G18.1,LRRC37A2,FAM215B,MAPK8IP1P2,LRRC37A,MAPT,DND1P1,KANSL1-AS1,RP11-707O23.1,PLEKHM1
17	45831407	rs55763795	G	C	sequence_feature	LOW	CRHR1		chr17_45831407_G_C_b38	LINC02210,ARL17A,RP11-259G18.1,RP11-707O23.1,MAPT,LRRC37A4P,MAPK8IP1P1,RP11-798G7.8,RP11-259G18.3,KANSL1,KANSL1-AS1,PLEKHM1,FAM215B,MAPK8IP1P2,DND1P1,LRRC37A,LRRC37A2
17	45831460	rs55865707	T	G	sequence_feature	LOW	CRHR1		chr17_45831460_T_G_b38	RP11-707O23.1,MAPK8IP1P2,LINC02210,RP11-259G18.1,KANSL1,MAPK8IP1P1,RP11-798G7.8,LRRC37A4P,ARL17A,RP11-259G18.3,KANSL1-AS1,FAM215B,LRRC37A,PLEKHM1,MAPT,DND1P1,LRRC37A2
17	45831623	rs62054760	C	T	sequence_feature	LOW	CRHR1		chr17_45831623_C_T_b38	ARL17A,LRRC37A4P,RP11-707O23.1,RP11-798G7.8,FAM215B,RP11-259G18.1,PLEKHM1,MAPK8IP1P1,LINC02210,KANSL1,LRRC37A2,KANSL1-AS1,MAPT,LRRC37A,DND1P1,MAPK8IP1P2,RP11-259G18.3
17	45831642	rs62054761	C	T	sequence_feature	LOW	CRHR1		chr17_45831642_C_T_b38	MAPK8IP1P2,ARL17A,RP11-259G18.1,RP11-707O23.1,LRRC37A4P,LRRC37A,RP11-798G7.8,MAPK8IP1P1,FAM215B,KANSL1,MAPT,KANSL1-AS1,LINC02210,LRRC37A2,RP11-259G18.3,DND1P1,PLEKHM1
17	45831656	rs62054762	G	T	sequence_feature	LOW	CRHR1		chr17_45831656_G_T_b38	MAPK8IP1P2,RP11-707O23.1,LRRC37A4P,LRRC37A,MAPK8IP1P1,KANSL1,ARL17A,KANSL1-AS1,PLEKHM1,FAM215B,MAPT,RP11-259G18.3,RP11-798G7.8,RP11-259G18.1,DND1P1,LINC02210,LRRC37A2
17	45832069	rs67655301	C	CAAAAAAACAAAA	sequence_feature	LOW	CRHR1		chr17_45832069_C_CAAAAAAACAAAA_b38
17	45832722	rs17689918	G	A	sequence_feature	LOW	CRHR1		chr17_45832722_G_A_b38	ARL17A,FAM215B,MAPK8IP1P1,LRRC37A,MAPK8IP1P2,DND1P1,RP11-798G7.8,KANSL1,LRRC37A4P,LRRC37A2,PLEKHM1,RP11-259G18.3,RP11-707O23.1,KANSL1-AS1,LINC02210,RP11-259G18.1,MAPT
17	45832817	rs17763199	G	A	sequence_feature	LOW	CRHR1		chr17_45832817_G_A_b38	MAPK8IP1P2,RP11-259G18.1,RP11-798G7.8,LINC02210,LRRC37A2,RP11-259G18.3,ARL17A,FAM215B,MAPK8IP1P1,LRRC37A4P,DND1P1,KANSL1,MAPT,LRRC37A,KANSL1-AS1,RP11-707O23.1,PLEKHM1
17	45832896	rs62054763	C	G	sequence_feature	LOW	CRHR1		chr17_45832896_C_G_b38	LRRC37A2,MAPT,RP11-707O23.1,RP11-259G18.3,LRRC37A,KANSL1,MAPK8IP1P1,LRRC37A4P,RP11-798G7.8,PLEKHM1,KANSL1-AS1,ARL17A,FAM215B,DND1P1,RP11-259G18.1,LINC02210,MAPK8IP1P2
17	45833141	rs16940674	C	T	synonymous_variant	LOW	CRHR1-IT1-CRHR1	p.Cys157Cys	chr17_45833141_C_T_b38	RP11-259G18.1,KANSL1,LRRC37A2,LINC02210,RP11-707O23.1,FAM215B,RP11-259G18.3,RP11-798G7.8,DND1P1,ARL17A,MAPT,LRRC37A,MAPK8IP1P2,LRRC37A4P,WNT3,KANSL1-AS1,MAPK8IP1P1,PLEKHM1
17	45833670	rs16940676	G	A	intron_variant	MODIFIER	CRHR1-IT1-CRHR1		chr17_45833670_G_A_b38	LINC02210,RP11-259G18.3,MAPT,MAPK8IP1P1,RP11-259G18.1,LRRC37A4P,RP11-798G7.8,RP11-707O23.1,LRRC37A2,DND1P1,ARL17A,FAM215B,KANSL1-AS1,LRRC37A,WNT3,PLEKHM1,KANSL1,MAPK8IP1P2
17	45833986	rs1876830	C	T	intron_variant	MODIFIER	CRHR1-IT1-CRHR1		chr17_45833986_C_T_b38	KANSL1,RP11-798G7.8,LRRC37A2,RP11-259G18.1,WNT3,MAPT,KANSL1-AS1,DND1P1,FAM215B,LINC02210,MAPK8IP1P1,PLEKHM1,LRRC37A4P,RP11-259G18.3,ARL17A,RP11-707O23.1,MAPK8IP1P2,LRRC37A
17	45834058	rs41457044	C	T	intron_variant	MODIFIER	CRHR1-IT1-CRHR1		chr17_45834058_C_T_b38	MAPK8IP1P1,MAPT,RP11-259G18.3,KANSL1,MAPK8IP1P2,WNT3,LRRC37A4P,LRRC37A,LINC02210,LRRC37A2,RP11-798G7.8,KANSL1-AS1,RP11-259G18.1,DND1P1,FAM215B,ARL17A,RP11-707O23.1,PLEKHM1
17	45834077	rs1876829	T	C	intron_variant	MODIFIER	CRHR1-IT1-CRHR1		chr17_45834077_T_C_b38	WNT3,RP11-707O23.1,MAPT,RP11-798G7.8,PLEKHM1,RP11-259G18.1,FAM215B,LINC02210,LRRC37A2,MAPK8IP1P2,RP11-259G18.3,KANSL1-AS1,LRRC37A4P,ARL17A,MAPK8IP1P1,LRRC37A,DND1P1,KANSL1
17	45834159	rs1876828	C	T	intron_variant	MODIFIER	CRHR1-IT1-CRHR1		chr17_45834159_C_T_b38	RP11-259G18.1,FAM215B,LINC02210,MAPT,RP11-798G7.8,ARL17A,KANSL1-AS1,LRRC37A2,KANSL1,MAPK8IP1P2,LRRC37A4P,RP11-707O23.1,DND1P1,RP11-259G18.3,MAPK8IP1P1,WNT3,LRRC37A,PLEKHM1
17	45834466	rs1876827	T	C	intron_variant	MODIFIER	CRHR1-IT1-CRHR1		chr17_45834466_T_C_b38	PLEKHM1,KANSL1,MAPT,KANSL1-AS1,MAPK8IP1P1,ARL17A,LRRC37A2,RP11-798G7.8,RP11-707O23.1,LINC02210,FAM215B,WNT3,MAPK8IP1P2,LRRC37A,DND1P1,RP11-259G18.3,LRRC37A4P,RP11-259G18.1
17	45834532	rs16940677	C	T	intron_variant	MODIFIER	CRHR1-IT1-CRHR1		chr17_45834532_C_T_b38	LINC02210,FAM215B,MAPK8IP1P2,KANSL1,KANSL1-AS1,RP11-259G18.3,WNT3,RP11-707O23.1,PLEKHM1,MAPK8IP1P1,LRRC37A4P,LRRC37A,MAPT,DND1P1,RP11-259G18.1,ARL17A,RP11-798G7.8,LRRC37A2
17	45834793	rs16940681	G	C	missense_variant	MODERATE	CRHR1-IT1-CRHR1	p.Glu280Gln	chr17_45834793_G_C_b38	LRRC37A4P,WNT3,LINC02210,LRRC37A,KANSL1,RP11-798G7.8,PLEKHM1,MAPT,MAPK8IP1P1,LRRC37A2,MAPK8IP1P2,RP11-259G18.3,DND1P1,RP11-259G18.1,KANSL1-AS1,FAM215B,ARL17A,RP11-707O23.1
17	45834901	rs112691859	T	TG	3_prime_UTR_variant	MODIFIER	CRHR1-IT1-CRHR1		chr17_45834901_T_TG_b38	LRRC37A,DND1P1,MAPT,KANSL1-AS1,ARL17A,RP11-259G18.3,WNT3,PLEKHM1,FAM215B,MAPK8IP1P2,LRRC37A2,RP11-259G18.1,LINC02210,LRRC37A4P,RP11-707O23.1,RP11-798G7.8,KANSL1,MAPK8IP1P1
17	45834916	rs28364021	C	T	3_prime_UTR_variant	MODIFIER	CRHR1-IT1-CRHR1		chr17_45834916_C_T_b38	MAPK8IP1P2,KANSL1-AS1,PLEKHM1,LRRC37A,RP11-259G18.1,RP11-798G7.8,RP11-259G18.3,DND1P1,LINC02210,KANSL1,MAPT,WNT3,FAM215B,LRRC37A4P,RP11-707O23.1,MAPK8IP1P1,LRRC37A2,ARL17A
17	45835088	rs2316765	T	C	3_prime_UTR_variant	MODIFIER	CRHR1-IT1-CRHR1		chr17_45835088_T_C_b38	MAPK8IP1P2,FAM215B,ARL17A,KANSL1,LINC02210,RP11-259G18.3,LRRC37A,LRRC37A4P,LRRC37A2,MAPK8IP1P1,KANSL1-AS1,DND1P1,WNT3,MAPT,RP11-798G7.8,PLEKHM1,RP11-707O23.1,RP11-259G18.1
17	45835124	rs878886	C	G	3_prime_UTR_variant	MODIFIER	CRHR1-IT1-CRHR1		chr17_45835124_C_G_b38	FAM215B,LRRC37A,RP11-259G18.1,WNT3,RP11-707O23.1,MAPT,MAPK8IP1P2,LRRC37A4P,ARL17A,KANSL1-AS1,LINC02210,RP11-259G18.3,RP11-798G7.8,KANSL1,PLEKHM1,DND1P1,LRRC37A2,MAPK8IP1P1
17	45835216	rs878887	C	T	3_prime_UTR_variant	MODIFIER	CRHR1-IT1-CRHR1		chr17_45835216_C_T_b38	LRRC37A,KANSL1-AS1,MAPK8IP1P2,FAM215B,KANSL1,MAPT,DND1P1,RP11-259G18.1,RP11-259G18.3,ARL17A,LRRC37A2,MAPK8IP1P1,LINC02210,WNT3,PLEKHM1,RP11-707O23.1,RP11-798G7.8,LRRC37A4P
17	45835269	rs878888	A	G	3_prime_UTR_variant	MODIFIER	CRHR1-IT1-CRHR1		chr17_45835269_A_G_b38	KANSL1,RP11-259G18.1,MAPK8IP1P1,KANSL1-AS1,WNT3,MAPT,LRRC37A4P,DND1P1,ARL17A,FAM215B,MAPK8IP1P2,PLEKHM1,RP11-707O23.1,RP11-798G7.8,RP11-259G18.3,LRRC37A,LINC02210,LRRC37A2
17	45835357	rs4525537	T	C	3_prime_UTR_variant	MODIFIER	CRHR1-IT1-CRHR1		chr17_45835357_T_C_b38	LRRC37A,LRRC37A2,LINC02210,ARL17A,KANSL1-AS1,RP11-707O23.1,LRRC37A4P,FAM215B,RP11-259G18.3,MAPT,MAPK8IP1P1,KANSL1,MAPK8IP1P2,RP11-259G18.1,WNT3,DND1P1,PLEKHM1,RP11-798G7.8
17	45835420	rs4640231	G	C	3_prime_UTR_variant	MODIFIER	CRHR1-IT1-CRHR1		chr17_45835420_G_C_b38	WNT3,KANSL1,LRRC37A4P,KANSL1-AS1,LRRC37A2,RP11-259G18.3,LINC02210,MAPK8IP1P2,RP11-259G18.1,MAPK8IP1P1,RP11-707O23.1,RP11-798G7.8,PLEKHM1,FAM215B,DND1P1,MAPT,LRRC37A,ARL17A
17	45835464	rs4482334	T	C	3_prime_UTR_variant	MODIFIER	CRHR1-IT1-CRHR1		chr17_45835464_T_C_b38	RP11-707O23.1,LRRC37A,PLEKHM1,RP11-259G18.1,RP11-259G18.3,LINC02210,DND1P1,KANSL1-AS1,WNT3,LRRC37A4P,KANSL1,MAPT,LRRC37A2,MAPK8IP1P1,FAM215B,MAPK8IP1P2,RP11-798G7.8,ARL17A
17	45835949	rs56127111	C	T	downstream_gene_variant	MODIFIER	CRHR1-IT1-CRHR1		chr17_45835949_C_T_b38	PLEKHM1,WNT3,RP11-707O23.1,RP11-259G18.3,DND1P1,LRRC37A,RP11-259G18.1,LINC02210,RP11-798G7.8,KANSL1-AS1,KANSL1,MAPK8IP1P2,LRRC37A4P,FAM215B,MAPT,ARL17A,LRRC37A2,MAPK8IP1P1
17	45835994	rs549810804	TGAGGGCAGGAGG	T	downstream_gene_variant	MODIFIER	CRHR1-IT1-CRHR1		chr17_45835994_TGAGGGCAGGAGG_T_b38	LRRC37A,MAPK8IP1P2,RP11-798G7.8,LINC02210,KANSL1,MAPT,KANSL1-AS1,WNT3,LRRC37A2,RP11-259G18.3,RP11-707O23.1,PLEKHM1,FAM215B,RP11-259G18.1,ARL17A,MAPK8IP1P1,DND1P1,LRRC37A4P
17	45836191	rs75104593	T	G	downstream_gene_variant	MODIFIER	CRHR1-IT1-CRHR1		chr17_45836191_T_G_b38	RP11-259G18.3,LRRC37A,KANSL1-AS1,MAPK8IP1P2,LINC02210,RP11-798G7.8,RP11-707O23.1,LRRC37A2,ARL17A,RP11-259G18.1,MAPT,WNT3,KANSL1,LRRC37A4P,FAM215B,DND1P1,PLEKHM1,MAPK8IP1P1
17	45836192	rs74998289	T	G	downstream_gene_variant	MODIFIER	CRHR1-IT1-CRHR1		chr17_45836192_T_G_b38	LINC02210,KANSL1,MAPK8IP1P2,RP11-259G18.3,DND1P1,RP11-707O23.1,MAPT,MAPK8IP1P1,LRRC37A2,RP11-798G7.8,FAM215B,LRRC37A,WNT3,RP11-259G18.1,ARL17A,PLEKHM1,KANSL1-AS1,LRRC37A4P
17	45837188	rs10445362	C	A	downstream_gene_variant	MODIFIER	CRHR1-IT1-CRHR1		chr17_45837188_C_A_b38	PLEKHM1,KANSL1-AS1,MAPT,LINC02210,MAPK8IP1P1,RP11-798G7.8,DND1P1,RP11-259G18.1,FAM215B,LRRC37A,ARL17A,MAPK8IP1P2,KANSL1,LRRC37A2,WNT3,RP11-259G18.3,RP11-707O23.1,LRRC37A4P
17	45837192	rs10445363	G	A	downstream_gene_variant	MODIFIER	CRHR1-IT1-CRHR1		chr17_45837192_G_A_b38	MAPT,RP11-259G18.3,DND1P1,FAM215B,LINC02210,RP11-798G7.8,LRRC37A2,MAPK8IP1P1,KANSL1,RP11-259G18.1,MAPK8IP1P2,PLEKHM1,LRRC37A4P,LRRC37A,KANSL1-AS1,RP11-707O23.1,ARL17A,WNT3
17	45837232	rs62054802	G	C	downstream_gene_variant	MODIFIER	CRHR1-IT1-CRHR1		chr17_45837232_G_C_b38	MAPK8IP1P2,RP11-798G7.8,WNT3,DND1P1,ARL17A,RP11-259G18.3,PLEKHM1,LRRC37A,FAM215B,KANSL1-AS1,KANSL1,RP11-259G18.1,MAPT,LRRC37A2,LINC02210,MAPK8IP1P1,RP11-707O23.1,LRRC37A4P
17	45837362	rs62054803	G	T	downstream_gene_variant	MODIFIER	CRHR1-IT1-CRHR1		chr17_45837362_G_T_b38	RP11-798G7.8,KANSL1,FAM215B,WNT3,PLEKHM1,KANSL1-AS1,LRRC37A4P,MAPK8IP1P2,RP11-259G18.3,RP11-707O23.1,MAPT,LINC02210,LRRC37A,DND1P1,ARL17A,MAPK8IP1P1,RP11-259G18.1,LRRC37A2
17	45837443	rs62054804	C	T	downstream_gene_variant	MODIFIER	CRHR1-IT1-CRHR1		chr17_45837443_C_T_b38	PLEKHM1,LRRC37A,RP11-259G18.1,RP11-259G18.3,LRRC37A2,RP11-798G7.8,DND1P1,ARL17A,FAM215B,KANSL1-AS1,LINC02210,WNT3,LRRC37A4P,MAPK8IP1P2,KANSL1,MAPT,RP11-707O23.1,MAPK8IP1P1
17	45837613	rs201128097	AC	A	downstream_gene_variant	MODIFIER	CRHR1-IT1-CRHR1		chr17_45837613_AC_A_b38	LINC02210,ARL17A,PLEKHM1,RP11-798G7.8,DND1P1,RP11-259G18.1,LRRC37A2,KANSL1,RP11-259G18.3,MAPK8IP1P1,MAPK8IP1P2,LRRC37A,LRRC37A4P,FAM215B,MAPT,WNT3,KANSL1-AS1,RP11-707O23.1
17	45837615	rs572543580	C	G	downstream_gene_variant	MODIFIER	CRHR1-IT1-CRHR1		chr17_45837615_C_G_b38	LRRC37A4P,KANSL1,DND1P1,RP11-798G7.8,MAPT,LRRC37A2,MAPK8IP1P1,PLEKHM1,WNT3,RP11-259G18.3,FAM215B,RP11-259G18.1,RP11-707O23.1,MAPK8IP1P2,LINC02210,KANSL1-AS1,LRRC37A,ARL17A
17	45837624	rs71904125	AAC	A	downstream_gene_variant	MODIFIER	CRHR1-IT1-CRHR1		chr17_45837624_AAC_A_b38	LRRC37A2,RP11-259G18.1,MAPT,DND1P1,RP11-798G7.8,KANSL1,RP11-707O23.1,ARL17A,PLEKHM1,FAM215B,MAPK8IP1P2,MAPK8IP1P1,LINC02210,LRRC37A4P,LRRC37A,RP11-259G18.3,WNT3,KANSL1-AS1
17	45837688	rs62054805	A	G	downstream_gene_variant	MODIFIER	CRHR1-IT1-CRHR1		chr17_45837688_A_G_b38	FAM215B,ARL17A,LRRC37A2,RP11-259G18.1,PLEKHM1,RP11-798G7.8,LRRC37A4P,KANSL1,LINC02210,MAPT,DND1P1,LRRC37A,RP11-259G18.3,WNT3,MAPK8IP1P1,KANSL1-AS1,RP11-707O23.1,MAPK8IP1P2
17	45837946	rs62054806	C	T	downstream_gene_variant	MODIFIER	CRHR1-IT1-CRHR1		chr17_45837946_C_T_b38	LINC02210,KANSL1,DND1P1,RP11-798G7.8,RP11-707O23.1,LRRC37A2,PLEKHM1,WNT3,RP11-259G18.1,MAPK8IP1P2,LRRC37A4P,FAM215B,LRRC37A,RP11-259G18.3,KANSL1-AS1,MAPK8IP1P1,ARL17A,MAPT
17	45838131	rs62054807	C	T	downstream_gene_variant	MODIFIER	CRHR1-IT1-CRHR1		chr17_45838131_C_T_b38	RP11-707O23.1,DND1P1,WNT3,MAPK8IP1P1,PLEKHM1,KANSL1-AS1,MAPK8IP1P2,ARL17A,RP11-259G18.1,RP11-798G7.8,LRRC37A4P,LRRC37A,KANSL1,LINC02210,MAPT,LRRC37A2,FAM215B,RP11-259G18.3
17	45838990	rs10445364	G	A	downstream_gene_variant	MODIFIER	CRHR1-IT1-CRHR1		chr17_45838990_G_A_b38	FAM215B,PLEKHM1,LRRC37A,WNT3,DND1P1,RP11-259G18.1,LINC02210,KANSL1-AS1,RP11-707O23.1,RP11-798G7.8,RP11-259G18.3,MAPK8IP1P1,MAPK8IP1P2,ARL17A,LRRC37A4P,LRRC37A2,KANSL1,MAPT
17	45839143	rs10445333	A	G	downstream_gene_variant	MODIFIER	CRHR1-IT1-CRHR1		chr17_45839143_A_G_b38	RP11-707O23.1,LRRC37A,DND1P1,ARL17A,KANSL1-AS1,RP11-798G7.8,WNT3,FAM215B,LINC02210,MAPK8IP1P1,MAPT,PLEKHM1,KANSL1,LRRC37A4P,RP11-259G18.1,RP11-259G18.3,MAPK8IP1P2,LRRC37A2
17	45839407	rs17690176	A	C	downstream_gene_variant	MODIFIER	CRHR1-IT1-CRHR1		chr17_45839407_A_C_b38	KANSL1-AS1,MAPT,MAPK8IP1P2,RP11-798G7.8,DND1P1,LRRC37A4P,RP11-259G18.1,ARL17A,WNT3,RP11-707O23.1,RP11-259G18.3,MAPK8IP1P1,LRRC37A,KANSL1,PLEKHM1,LINC02210,FAM215B,LRRC37A2
17	45839566	rs78328427	G	A	downstream_gene_variant	MODIFIER	CRHR1-IT1-CRHR1		chr17_45839566_G_A_b38	KANSL1,KANSL1-AS1,LRRC37A4P,WNT3,LRRC37A,RP11-259G18.1,LINC02210,MAPK8IP1P1,MAPK8IP1P2,DND1P1,RP11-798G7.8,FAM215B,RP11-259G18.3,ARL17A,RP11-707O23.1,PLEKHM1,LRRC37A2,MAPT
17	45839720	rs77692262	A	G	downstream_gene_variant	MODIFIER	CRHR1-IT1-CRHR1		chr17_45839720_A_G_b38	WNT3,RP11-259G18.3,LRRC37A2,RP11-259G18.1,LRRC37A4P,MAPT,RP11-798G7.8,LRRC37A,MAPK8IP1P2,MAPK8IP1P1,DND1P1,ARL17A,KANSL1,FAM215B,RP11-707O23.1,KANSL1-AS1,PLEKHM1,LINC02210
17	45840410	rs56023973	G	T	upstream_gene_variant	MODIFIER	SPPL2C		chr17_45840410_G_T_b38	RP11-259G18.3,KANSL1,RP11-259G18.1,MAPK8IP1P2,KANSL1-AS1,LRRC37A,LRRC37A2,LRRC37A4P,ARL17A,WNT3,LINC02210,DND1P1,MAPT,MAPK8IP1P1,FAM215B,RP11-707O23.1,PLEKHM1,RP11-798G7.8
17	45840452	rs17763515	G	A	upstream_gene_variant	MODIFIER	SPPL2C		chr17_45840452_G_A_b38	WNT3,LINC02210,MAPK8IP1P2,KANSL1,RP11-707O23.1,LRRC37A2,MAPT,PLEKHM1,LRRC37A,LRRC37A4P,RP11-259G18.1,RP11-798G7.8,RP11-259G18.3,ARL17A,FAM215B,MAPK8IP1P1,DND1P1,KANSL1-AS1
17	45840824	rs17763533	T	C	upstream_gene_variant	MODIFIER	SPPL2C		chr17_45840824_T_C_b38	LRRC37A2,FAM215B,MAPK8IP1P1,LRRC37A,KANSL1-AS1,LRRC37A4P,MAPK8IP1P2,RP11-798G7.8,RP11-259G18.3,KANSL1,MAPT,LINC02210,WNT3,ARL17A,RP11-259G18.1,RP11-707O23.1,PLEKHM1,DND1P1
17	45840873	rs62054809	C	T	upstream_gene_variant	MODIFIER	SPPL2C		chr17_45840873_C_T_b38	MAPK8IP1P1,LRRC37A2,FAM215B,KANSL1-AS1,ARL17A,KANSL1,RP11-707O23.1,LRRC37A4P,PLEKHM1,LRRC37A,RP11-259G18.1,MAPT,WNT3,RP11-259G18.3,DND1P1,LINC02210,RP11-798G7.8,MAPK8IP1P2
17	45840935	rs112104267	GCCAGGAGTTCGAGA	G	upstream_gene_variant	MODIFIER	SPPL2C		chr17_45840935_GCCAGGAGTTCGAGA_G_b38	LRRC37A,KANSL1-AS1,ARL17A,PLEKHM1,RP11-259G18.1,RP11-798G7.8,MAPK8IP1P1,LRRC37A2,LINC02210,LRRC37A4P,RP11-707O23.1,WNT3,RP11-259G18.3,FAM215B,MAPK8IP1P2,MAPT,DND1P1,KANSL1
17	45841052	rs112583797	A	G	upstream_gene_variant	MODIFIER	SPPL2C		chr17_45841052_A_G_b38	MAPK8IP1P2,DND1P1,ARL17A,LRRC37A2,RP11-798G7.8,RP11-707O23.1,KANSL1,FAM215B,PLEKHM1,RP11-259G18.1,LRRC37A,LRRC37A4P,MAPK8IP1P1,WNT3,RP11-259G18.3,KANSL1-AS1,LINC02210,MAPT
17	45841158	rs74922289	A	G	upstream_gene_variant	MODIFIER	SPPL2C		chr17_45841158_A_G_b38	LRRC37A,ARL17A,MAPK8IP1P1,KANSL1-AS1,RP11-707O23.1,KANSL1,MAPK8IP1P2,RP11-798G7.8,DND1P1,WNT3,PLEKHM1,LRRC37A4P,RP11-259G18.1,LINC02210,FAM215B,LRRC37A2,RP11-259G18.3,MAPT
17	45841247	rs56971664	T	C	upstream_gene_variant	MODIFIER	SPPL2C		chr17_45841247_T_C_b38	LRRC37A4P,DND1P1,KANSL1,MAPT,LRRC37A2,KANSL1-AS1,MAPK8IP1P2,LRRC37A,ARL17A,RP11-707O23.1,RP11-259G18.1,MAPK8IP1P1,WNT3,RP11-798G7.8,RP11-259G18.3,PLEKHM1,FAM215B,LINC02210
17	45841285	rs62054811	C	G	upstream_gene_variant	MODIFIER	SPPL2C		chr17_45841285_C_G_b38	RP11-798G7.8,DND1P1,MAPK8IP1P1,FAM215B,LRRC37A2,PLEKHM1,MAPK8IP1P2,KANSL1,WNT3,RP11-707O23.1,RP11-259G18.3,LINC02210,MAPT,LRRC37A4P,KANSL1-AS1,LRRC37A,ARL17A,RP11-259G18.1
17	45841702	rs2316766	G	T	upstream_gene_variant	MODIFIER	SPPL2C		chr17_45841702_G_T_b38	DND1P1,RP11-259G18.3,RP11-259G18.1,FAM215B,MAPT,LRRC37A2,LINC02210,LRRC37A4P,ARL17A,PLEKHM1,LRRC37A,MAPK8IP1P2,KANSL1,WNT3,RP11-798G7.8,KANSL1-AS1,MAPK8IP1P1,RP11-707O23.1
17	45841704	rs2316767	T	C	upstream_gene_variant	MODIFIER	SPPL2C		chr17_45841704_T_C_b38	DND1P1,LINC02210,KANSL1,MAPT,LRRC37A4P,LRRC37A2,FAM215B,RP11-259G18.1,PLEKHM1,MAPK8IP1P1,RP11-798G7.8,RP11-259G18.3,ARL17A,RP11-707O23.1,WNT3,LRRC37A,MAPK8IP1P2,KANSL1-AS1
17	45841707	rs2316768	G	T	upstream_gene_variant	MODIFIER	SPPL2C		chr17_45841707_G_T_b38	LRRC37A4P,LRRC37A2,RP11-798G7.8,ARL17A,MAPK8IP1P2,LINC02210,RP11-259G18.1,MAPK8IP1P1,KANSL1,MAPT,DND1P1,RP11-707O23.1,LRRC37A,KANSL1-AS1,WNT3,FAM215B,PLEKHM1,RP11-259G18.3
17	45841730	rs2106786	A	G	upstream_gene_variant	MODIFIER	SPPL2C		chr17_45841730_A_G_b38	RP11-259G18.1,RP11-798G7.8,KANSL1,LRRC37A4P,WNT3,LINC02210,PLEKHM1,MAPK8IP1P1,RP11-259G18.3,KANSL1-AS1,DND1P1,MAPT,RP11-707O23.1,FAM215B,ARL17A,MAPK8IP1P2,LRRC37A2,LRRC37A
[truncated: 5,490 more rows]

## Sheet: B2
CHR	POS	rsid	REF	ALT	Genomicannotation	Putativeimpact	GeneSymbol	HGVSp	variant_id	eGENE
1	64916563	rs12037470	C	T	intron_variant	MODIFIER	JAK1		chr1_64916563_C_T_b38
1	64930671	rs10889508	C	T	intron_variant	MODIFIER	JAK1		chr1_64930671_C_T_b38
1	64935347	rs11208547	T	C	intron_variant	MODIFIER	JAK1		chr1_64935347_T_C_b38	JAK1
1	64937461	rs11208550	G	A	intron_variant	MODIFIER	JAK1		chr1_64937461_G_A_b38
1	64940131	rs9645414	C	G	intron_variant	MODIFIER	JAK1		chr1_64940131_C_G_b38
1	64944857	rs11288355	A	AC	intron_variant	MODIFIER	JAK1		chr1_64944857_A_AC_b38
1	64947147	rs11208552	G	T	intron_variant	MODIFIER	JAK1		chr1_64947147_G_T_b38	JAK1
1	64948270	rs12046291	A	G	intron_variant	MODIFIER	JAK1		chr1_64948270_A_G_b38	JAK1
1	64948783	rs11208554	G	C	intron_variant	MODIFIER	JAK1		chr1_64948783_G_C_b38
1	64950268	rs10889511	T	C	intron_variant	MODIFIER	JAK1		chr1_64950268_T_C_b38
1	64951779	rs12730896	T	C	intron_variant	MODIFIER	JAK1		chr1_64951779_T_C_b38
1	64951889	rs12023040	C	G	intron_variant	MODIFIER	JAK1		chr1_64951889_C_G_b38	JAK1
1	64955375	rs4916014	G	A	intron_variant	MODIFIER	JAK1		chr1_64955375_G_A_b38	JAK1
1	64955388	rs4244165	T	G	intron_variant	MODIFIER	JAK1		chr1_64955388_T_G_b38
1	64956740	rs12569186	A	C	intron_variant	MODIFIER	JAK1		chr1_64956740_A_C_b38	JAK1
1	64957179	rs11208556	C	A	intron_variant	MODIFIER	JAK1		chr1_64957179_C_A_b38
1	64959518	rs34832687	GTA	G	intron_variant	MODIFIER	JAK1		chr1_64959518_GTA_G_b38
1	64961793	rs4915675	A	G	intron_variant	MODIFIER	JAK1		chr1_64961793_A_G_b38
1	64962419	rs1039124	G	A	intron_variant	MODIFIER	JAK1		chr1_64962419_G_A_b38	JAK1
1	64962597	rs1039125	T	C	intron_variant	MODIFIER	JAK1		chr1_64962597_T_C_b38
1	64965916	rs12127284	T	C	intron_variant	MODIFIER	JAK1		chr1_64965916_T_C_b38
1	64968519	rs56301536	T	C	upstream_gene_variant	MODIFIER	JAK1		chr1_64968519_T_C_b38
1	64968553	rs55947781	C	A	upstream_gene_variant	MODIFIER	JAK1		chr1_64968553_C_A_b38	JAK1
1	64969600	rs11208559	C	G	upstream_gene_variant	MODIFIER	JAK1		chr1_64969600_C_G_b38
1	64979859	rs11579758	G	A	intron_variant	MODIFIER	JAK1		chr1_64979859_G_A_b38
1	64995008	rs3014983	C	T	intron_variant	MODIFIER	JAK1		chr1_64995008_C_T_b38
1	77453625	rs10873942	A	G	intron_variant	MODIFIER	AK5		chr1_77453625_A_G_b38
1	77460610	rs7534707	A	C	intron_variant	MODIFIER	AK5		chr1_77460610_A_C_b38
1	77463794	rs11162350	G	T	intron_variant	MODIFIER	AK5		chr1_77463794_G_T_b38
1	77468650	rs10782651	T	C	intron_variant	MODIFIER	AK5		chr1_77468650_T_C_b38	GIPC2
1	77472402	rs6603950	A	G	intron_variant	MODIFIER	AK5		chr1_77472402_A_G_b38
1	77472480	rs7542588	G	T	intron_variant	MODIFIER	AK5		chr1_77472480_G_T_b38	GIPC2
1	77472737	rs2647504	A	T	intron_variant	MODIFIER	AK5		chr1_77472737_A_T_b38	GIPC2
1	77472784	rs2803160	T	G	intron_variant	MODIFIER	AK5		chr1_77472784_T_G_b38
1	77473696	rs12754926	T	C	intron_variant	MODIFIER	AK5		chr1_77473696_T_C_b38	GIPC2
1	77473733	rs2647503	G	A	intron_variant	MODIFIER	AK5		chr1_77473733_G_A_b38
1	77475503	rs544117667;rs369359291	TTA	T	intron_variant	MODIFIER	AK5		chr1_77475503_TTA_T_b38
1	77475545	rs61784769	C	T	intron_variant	MODIFIER	AK5		chr1_77475545_C_T_b38
1	77475839	rs1532508	T	C	intron_variant	MODIFIER	AK5		chr1_77475839_T_C_b38	GIPC2
1	77476316	rs1909204	G	C	intron_variant	MODIFIER	AK5		chr1_77476316_G_C_b38	GIPC2
1	77476906	rs144510620	TA	T	intron_variant	MODIFIER	AK5		chr1_77476906_TA_T_b38
1	77476907	rs2803159	A	T	intron_variant	MODIFIER	AK5		chr1_77476907_A_T_b38
1	77479047	rs11162351	C	G	intron_variant	MODIFIER	AK5		chr1_77479047_C_G_b38
1	77479950	rs6695572	G	A	intron_variant	MODIFIER	AK5		chr1_77479950_G_A_b38
1	77480280	rs6698295	G	A	intron_variant	MODIFIER	AK5		chr1_77480280_G_A_b38
1	77481324	rs12039708	C	T	intron_variant	MODIFIER	AK5		chr1_77481324_C_T_b38
1	77481554	rs1498399	A	G	intron_variant	MODIFIER	AK5		chr1_77481554_A_G_b38
1	77482757	rs4431892	C	T	intron_variant	MODIFIER	AK5		chr1_77482757_C_T_b38
1	77483438	rs7515509	G	A	intron_variant	MODIFIER	AK5		chr1_77483438_G_A_b38
1	77483444	rs7528932	A	T	intron_variant	MODIFIER	AK5		chr1_77483444_A_T_b38
1	77484121	rs2647499	T	C	intron_variant	MODIFIER	AK5		chr1_77484121_T_C_b38
1	77485645	rs2088518	A	T	intron_variant	MODIFIER	AK5		chr1_77485645_A_T_b38
1	77488712	rs12034334	G	C	intron_variant	MODIFIER	AK5		chr1_77488712_G_C_b38
1	77489119	rs9324162	A	G	intron_variant	MODIFIER	AK5		chr1_77489119_A_G_b38
1	77495104	rs35038885	A	G	intron_variant	MODIFIER	AK5		chr1_77495104_A_G_b38
1	77499170	rs11806197	A	G	intron_variant	MODIFIER	AK5		chr1_77499170_A_G_b38
1	77501822	rs71658797	T	A	intron_variant	MODIFIER	AK5		chr1_77501822_T_A_b38	FUBP1
1	77501838	rs12049202	C	T	intron_variant	MODIFIER	AK5		chr1_77501838_C_T_b38
1	77502716	rs12040471	T	A	intron_variant	MODIFIER	AK5		chr1_77502716_T_A_b38
1	77502758	rs12042881	G	A	intron_variant	MODIFIER	AK5		chr1_77502758_G_A_b38
1	77503899	.	C	CA	intron_variant	MODIFIER	AK5		chr1_77503899_C_CA_b38
1	77503899	rs147784897	C	CA	intron_variant	MODIFIER	AK5		chr1_77503899_C_CA_b38
1	77503936	rs12041509	T	G	intron_variant	MODIFIER	AK5		chr1_77503936_T_G_b38
1	77503978	rs35690647	CTT	C	intron_variant	MODIFIER	AK5		chr1_77503978_CTT_C_b38
1	77506275	rs57371116	G	T	intron_variant	MODIFIER	AK5		chr1_77506275_G_T_b38
1	77510392	rs529387040	A	T	intron_variant	MODIFIER	AK5		chr1_77510392_A_T_b38
1	77510393	rs141576123	TA	T	intron_variant	MODIFIER	AK5		chr1_77510393_TA_T_b38
1	77510394	rs34186386	A	T	intron_variant	MODIFIER	AK5		chr1_77510394_A_T_b38
1	77512520	rs17384946	G	A	intron_variant	MODIFIER	AK5		chr1_77512520_G_A_b38
1	77514550	rs12729914	T	C	intron_variant	MODIFIER	AK5		chr1_77514550_T_C_b38
1	77516274	rs12753797	G	A	intron_variant	MODIFIER	AK5		chr1_77516274_G_A_b38
1	77516332	rs11811611	C	T	intron_variant	MODIFIER	AK5		chr1_77516332_C_T_b38
1	77516428	rs36116132	G	GA	intron_variant	MODIFIER	AK5		chr1_77516428_G_GA_b38
1	77519768	rs112996275	AGTGATGACAACCAGAG	A	intron_variant	MODIFIER	AK5		chr1_77519768_AGTGATGACAACCAGAG_A_b38
1	77520953	rs12042177	A	G	intron_variant	MODIFIER	AK5		chr1_77520953_A_G_b38
1	77521166	rs2647493	G	A	intron_variant	MODIFIER	AK5		chr1_77521166_G_A_b38
1	77883782	rs574383787	T	TCAGCCTCCTGAGTAGCTGGGATTA	upstream_gene_variant	MODIFIER	NEXN		chr1_77883782_T_TCAGCCTCCTGAGTAGCTGGGATTA_b38	FUBP1
1	77979080	rs140681455	C	CGGCCG	5_prime_UTR_variant	MODIFIER	FUBP1		chr1_77979080_C_CGGCCG_b38	FUBP1
1	77984833	rs34517439	C	A	intron_variant	MODIFIER	DJB4		chr1_77984833_C_A_b38	FUBP1
1	154853813	rs139589338	A	G	intron_variant	MODIFIER	KCNN3		chr1_154853813_A_G_b38
1	155060858	rs12743272	G	A	upstream_gene_variant	MODIFIER	EF4		chr1_155060858_G_A_b38
1	155068178	rs6675468	C	T	upstream_gene_variant	MODIFIER	LOC100505666		chr1_155068178_C_T_b38
1	155072528	rs61811916	T	C	downstream_gene_variant	MODIFIER	EF4		chr1_155072528_T_C_b38
1	155078119	rs112918389	A	ACC	upstream_gene_variant	MODIFIER	EF3		chr1_155078119_A_ACC_b38
1	155078120	rs112519377	A	C	upstream_gene_variant	MODIFIER	EF3		chr1_155078120_A_C_b38
1	155081206	rs1462854	T	A	intron_variant	MODIFIER	EF3		chr1_155081206_T_A_b38
1	155085570	rs67333363	A	G	intron_variant	MODIFIER	EF3		chr1_155085570_A_G_b38
1	155086187	rs17723260	G	A	missense_variant	MODERATE	EF3	p.Val190Met	chr1_155086187_G_A_b38
1	155086340	rs182820721	T	C	intron_variant	MODIFIER	EF3		chr1_155086340_T_C_b38
1	155086344	rs112260947	T	TGCTGCC	intron_variant	MODIFIER	EF3		chr1_155086344_T_TGCTGCC_b38
1	155086559	rs11449003	T	TG	3_prime_UTR_variant	MODIFIER	EF3		chr1_155086559_T_TG_b38
1	155087393	rs11554834	C	T	3_prime_UTR_variant	MODIFIER	EF3		chr1_155087393_C_T_b38
1	155087842	rs72702273	G	A	downstream_gene_variant	MODIFIER	EF3		chr1_155087842_G_A_b38
1	155088419	rs57157364	C	T	downstream_gene_variant	MODIFIER	EF3		chr1_155088419_C_T_b38
1	155090454	rs181793634	C	G	downstream_gene_variant	MODIFIER	EF3		chr1_155090454_C_G_b38	RUSC1-AS1
1	155090468	rs184585274	G	A	downstream_gene_variant	MODIFIER	EF3		chr1_155090468_G_A_b38	RUSC1-AS1
1	155095057	rs58925616	G	A	intergenic_region	MODIFIER	EF3-EF1		chr1_155095057_G_A_b38
1	155108103	rs72702285	T	C	intergenic_region	MODIFIER	EF3-EF1		chr1_155108103_T_C_b38
1	155108761	rs111975162	T	C	intergenic_region	MODIFIER	EF3-EF1		chr1_155108761_T_C_b38
1	155109150	rs34522020	T	A	intergenic_region	MODIFIER	EF3-EF1		chr1_155109150_T_A_b38
1	155110818	rs72702288	A	G	intergenic_region	MODIFIER	EF3-EF1		chr1_155110818_A_G_b38
1	155110884	rs11584422	G	A	intergenic_region	MODIFIER	EF3-EF1		chr1_155110884_G_A_b38
1	155111358	rs115543519	A	T	intergenic_region	MODIFIER	EF3-EF1		chr1_155111358_A_T_b38
1	155113190	rs113932675	G	A	intergenic_region	MODIFIER	EF3-EF1		chr1_155113190_G_A_b38
1	155114417	rs7517158	T	C	intergenic_region	MODIFIER	EF3-EF1		chr1_155114417_T_C_b38
1	155114429	rs7517162	T	G	intergenic_region	MODIFIER	EF3-EF1		chr1_155114429_T_G_b38
1	155114503	rs7548383	C	T	intergenic_region	MODIFIER	EF3-EF1		chr1_155114503_C_T_b38
1	155114843	rs548212216	C	CA	intergenic_region	MODIFIER	EF3-EF1		chr1_155114843_C_CA_b38
1	155117010	rs72702293	C	A	intergenic_region	MODIFIER	EF3-EF1		chr1_155117010_C_A_b38
1	155117176	rs112591935	C	T	intergenic_region	MODIFIER	EF3-EF1		chr1_155117176_C_T_b38
1	155117504	rs111993576	C	T	intergenic_region	MODIFIER	EF3-EF1		chr1_155117504_C_T_b38
1	155117736	rs11264324	C	T	intergenic_region	MODIFIER	EF3-EF1		chr1_155117736_C_T_b38
1	155118189	rs28670060	T	C	intergenic_region	MODIFIER	EF3-EF1		chr1_155118189_T_C_b38
1	155118431	rs11264325	A	G	intergenic_region	MODIFIER	EF3-EF1		chr1_155118431_A_G_b38
1	155118566	rs10908457	T	C	intergenic_region	MODIFIER	EF3-EF1		chr1_155118566_T_C_b38
1	155118645	rs374164506	AAG	A	intergenic_region	MODIFIER	EF3-EF1		chr1_155118645_AAG_A_b38
1	155119154	rs111289681	G	GA	intergenic_region	MODIFIER	EF3-EF1		chr1_155119154_G_GA_b38
1	155120331	rs11264326	A	G	intergenic_region	MODIFIER	EF3-EF1		chr1_155120331_A_G_b38
1	155120850	rs12081692	A	G	intergenic_region	MODIFIER	EF3-EF1		chr1_155120850_A_G_b38
1	155121713	rs113314132	A	G	intergenic_region	MODIFIER	EF3-EF1		chr1_155121713_A_G_b38
1	155121737	rs113461732	T	C	intergenic_region	MODIFIER	EF3-EF1		chr1_155121737_T_C_b38
1	155121936	rs13375955	G	A	intergenic_region	MODIFIER	EF3-EF1		chr1_155121936_G_A_b38
1	155127471	rs111455542	A	G	upstream_gene_variant	MODIFIER	EF1		chr1_155127471_A_G_b38
1	155127487	rs73001391	T	C	upstream_gene_variant	MODIFIER	EF1		chr1_155127487_T_C_b38
1	155128695	rs66474937	C	T	intron_variant	MODIFIER	EF1		chr1_155128695_C_T_b38
1	155138933	rs74774418	G	A	downstream_gene_variant	MODIFIER	EF1		chr1_155138933_G_A_b38
1	155140914	rs548050053	A	T	upstream_gene_variant	MODIFIER	DPM3		chr1_155140914_A_T_b38
1	155140915	rs566343045	C	T	upstream_gene_variant	MODIFIER	DPM3		chr1_155140915_C_T_b38
1	155144188	rs186665672	G	A	upstream_gene_variant	MODIFIER	DPM3		chr1_155144188_G_A_b38
1	155145501	rs113485477	G	T	upstream_gene_variant	MODIFIER	DPM3		chr1_155145501_G_T_b38
1	155150307	rs6427184	A	G	intergenic_region	MODIFIER	DPM3-KRTCAP2		chr1_155150307_A_G_b38
1	155151141	rs67061005	T	C	intergenic_region	MODIFIER	DPM3-KRTCAP2		chr1_155151141_T_C_b38
1	155157023	rs150587259	A	G	intergenic_region	MODIFIER	DPM3-KRTCAP2		chr1_155157023_A_G_b38
1	155159210	rs72704106	C	A	intergenic_region	MODIFIER	DPM3-KRTCAP2		chr1_155159210_C_A_b38
1	155161455	rs150029908	G	A	intergenic_region	MODIFIER	DPM3-KRTCAP2		chr1_155161455_G_A_b38
1	155162443	rs11582489	G	A	intergenic_region	MODIFIER	DPM3-KRTCAP2		chr1_155162443_G_A_b38
1	155164919	rs141942982	G	T	downstream_gene_variant	MODIFIER	KRTCAP2		chr1_155164919_G_T_b38	GBAP1
1	155172281	rs58939130	T	C	upstream_gene_variant	MODIFIER	TRIM46		chr1_155172281_T_C_b38
1	155172916	rs41264911	G	A	upstream_gene_variant	MODIFIER	TRIM46		chr1_155172916_G_A_b38	RUSC1-AS1
1	155175305	rs7528026	G	A	upstream_gene_variant	MODIFIER	KRTCAP2		chr1_155175305_G_A_b38	RUSC1-AS1
1	155181061	rs111508230	C	T	downstream_gene_variant	MODIFIER	MUC1		chr1_155181061_C_T_b38	THBS3,GBAP1
1	155185377	rs1611774	G	T	downstream_gene_variant	MODIFIER	TRIM46		chr1_155185377_G_T_b38
1	155189517	rs528556996	G	A	downstream_gene_variant	MODIFIER	TRIM46		chr1_155189517_G_A_b38
1	155196402	rs74890861	G	A	upstream_gene_variant	MODIFIER	MUC1		chr1_155196402_G_A_b38
1	155197995	rs41264915	A	G	downstream_gene_variant	MODIFIER	MIR92B		chr1_155197995_A_G_b38	THBS3,GBAP1
1	155202934	rs35154152	T	C	missense_variant	MODERATE	THBS3	p.Ser279Gly	chr1_155202934_T_C_b38	GBAP1,THBS3
1	155203736	rs67579710	G	A	upstream_gene_variant	MODIFIER	MTX1		chr1_155203736_G_A_b38	THBS3,GBAP1
1	155206689	rs182936472	C	A	upstream_gene_variant	MODIFIER	MTX1		chr1_155206689_C_A_b38	RUSC1-AS1
1	155212198	rs61738875	G	A	synonymous_variant	LOW	MTX1	p.Glu250Glu	chr1_155212198_G_A_b38
1	155214203	rs375178849	A	G	downstream_gene_variant	MODIFIER	MTX1		chr1_155214203_A_G_b38
1	155228431	rs11580040	A	G	upstream_gene_variant	MODIFIER	GBAP1		chr1_155228431_A_G_b38	THBS3
1	155228473	rs112935939	CG	C	upstream_gene_variant	MODIFIER	GBAP1		chr1_155228473_CG_C_b38	THBS3
1	155234830	rs375776699	A	G	3_prime_UTR_variant	MODIFIER	GBA		chr1_155234830_A_G_b38
1	155237942	rs28678003	C	T	intron_variant	MODIFIER	GBA		chr1_155237942_C_T_b38
1	155307148	rs200913909;rs562887765	C	CAG	upstream_gene_variant	MODIFIER	FDPS		chr1_155307148_C_CAG_b38
1	155419726	rs75918226	T	C	intron_variant	MODIFIER	ASH1L		chr1_155419726_T_C_b38
1	155435777	rs146764854	G	A	downstream_gene_variant	MODIFIER	POU5F1P4		chr1_155435777_G_A_b38
1	155450643	rs80186829	C	T	intron_variant	MODIFIER	ASH1L		chr1_155450643_C_T_b38
1	155648168	rs185073377	C	T	intergenic_region	MODIFIER	MSTO1-YY1AP1		chr1_155648168_C_T_b38
1	155659692	rs7539	C	G	missense_variant	MODERATE	YY1AP1	p.Glu878Gln	chr1_155659692_C_G_b38
1	155683116	rs76628470	G	A	upstream_gene_variant	MODIFIER	SCAR26A		chr1_155683116_G_A_b38
1	155999505	rs111337261	A	C	intergenic_region	MODIFIER	ARHGEF2-SSR2		chr1_155999505_A_C_b38
1	156000217	rs113225877	T	C	intergenic_region	MODIFIER	ARHGEF2-SSR2		chr1_156000217_T_C_b38
1	156002096	rs11589188	T	C	intergenic_region	MODIFIER	ARHGEF2-SSR2		chr1_156002096_T_C_b38
1	156008668	rs75079525	C	T	downstream_gene_variant	MODIFIER	SSR2		chr1_156008668_C_T_b38
10	79518244	rs1713379	G	A	downstream_gene_variant	MODIFIER	EIF5AL1		chr10_79518244_G_A_b38	SFTPA2,RP11-506M13.3,NUTM2E,NUTM2B,NUTM2B-AS1,RP11-119F19.5,BEND3P3
10	79526671	rs1250961	G	C	intergenic_region	MODIFIER	EIF5AL1-SFTPA2		chr10_79526671_G_C_b38
10	79526681	rs1250960	T	G	intergenic_region	MODIFIER	EIF5AL1-SFTPA2		chr10_79526681_T_G_b38
10	79531598	rs1250948	C	A	intergenic_region	MODIFIER	EIF5AL1-SFTPA2		chr10_79531598_C_A_b38
10	79556699	rs17879335	C	A	3_prime_UTR_variant	MODIFIER	SFTPA2		chr10_79556699_C_A_b38	NUTM2E,RP11-119F19.5,RP11-182L21.5,RP11-182L21.6,BEND3P3,RP11-506M13.3,NUTM2B-AS1,SFTPA2,NUTM2B
10	79556700	rs17885848	C	T	3_prime_UTR_variant	MODIFIER	SFTPA2		chr10_79556700_C_T_b38	RP11-506M13.3,NUTM2B-AS1,RP11-119F19.5,NUTM2E,SFTPA2,RP11-182L21.5,RP11-182L21.6,BEND3P3,NUTM2B
10	79558486	rs61860558	C	T	intron_variant	MODIFIER	SFTPA2		chr10_79558486_C_T_b38	NUTM2B,RP11-506M13.3,NUTM2E,NUTM2B-AS1,RP11-182L21.5,SFTPA2,RP11-119F19.5,BEND3P3
10	79568056	rs1579414	G	T	intergenic_region	MODIFIER	SFTPA2-SFTPA1		chr10_79568056_G_T_b38
10	79570912	rs17881413	A	C	intergenic_region	MODIFIER	SFTPA2-SFTPA1		chr10_79570912_A_C_b38
10	79574449	rs2222210	T	C	intergenic_region	MODIFIER	SFTPA2-SFTPA1		chr10_79574449_T_C_b38
10	79575806	rs185733666	A	G	intergenic_region	MODIFIER	SFTPA2-SFTPA1		chr10_79575806_A_G_b38
10	79580798	rs35565917	A	G	intergenic_region	MODIFIER	SFTPA2-SFTPA1		chr10_79580798_A_G_b38
10	79583421	rs36137304	C	T	intergenic_region	MODIFIER	SFTPA2-SFTPA1		chr10_79583421_C_T_b38
10	79584082	rs2013874	A	G	intergenic_region	MODIFIER	SFTPA2-SFTPA1		chr10_79584082_A_G_b38
10	79591129	rs148735267	T	C	intergenic_region	MODIFIER	SFTPA2-SFTPA1		chr10_79591129_T_C_b38
10	79592734	rs35488801	C	T	intergenic_region	MODIFIER	SFTPA2-SFTPA1		chr10_79592734_C_T_b38
10	79593383	rs34214613	C	CA	intergenic_region	MODIFIER	SFTPA2-SFTPA1		chr10_79593383_C_CA_b38
10	79593750	rs1816228	C	T	intergenic_region	MODIFIER	SFTPA2-SFTPA1		chr10_79593750_C_T_b38
10	79594165	rs35464464	C	T	intergenic_region	MODIFIER	SFTPA2-SFTPA1		chr10_79594165_C_T_b38
10	79596162	rs34669798	G	C	intergenic_region	MODIFIER	SFTPA2-SFTPA1		chr10_79596162_G_C_b38
10	79596766	rs35225692	G	C	intergenic_region	MODIFIER	SFTPA2-SFTPA1		chr10_79596766_G_C_b38
10	79598243	rs2139040	C	A	intergenic_region	MODIFIER	SFTPA2-SFTPA1		chr10_79598243_C_A_b38
10	79598601	rs1582886	A	G	intergenic_region	MODIFIER	SFTPA2-SFTPA1		chr10_79598601_A_G_b38
10	79600287	rs35597674	A	C	intergenic_region	MODIFIER	SFTPA2-SFTPA1		chr10_79600287_A_C_b38
10	79610173	rs4246947	T	G	upstream_gene_variant	MODIFIER	SFTPA1		chr10_79610173_T_G_b38
10	79612817	rs4253517	G	A	intron_variant	MODIFIER	SFTPA1		chr10_79612817_G_A_b38
10	79612904	rs145783872	C	CTTG	intron_variant	MODIFIER	SFTPA1		chr10_79612904_C_CTTG_b38
10	79613426	rs4253524	C	G	intron_variant	MODIFIER	SFTPA1		chr10_79613426_C_G_b38
10	79614537	rs71493605	G	A	3_prime_UTR_variant	MODIFIER	SFTPA1		chr10_79614537_G_A_b38
10	79614541	rs77610008	C	T	3_prime_UTR_variant	MODIFIER	SFTPA1		chr10_79614541_C_T_b38
10	79614895	rs1250991	C	T	3_prime_UTR_variant	MODIFIER	SFTPA1		chr10_79614895_C_T_b38	NUTM2B,RP11-182L21.5,RP11-506M13.3,RP11-182L21.6,NUTM2B-AS1,BEND3P3,NUTM2E,RP11-119F19.5,SFTPA2
10	79615230	rs1059225	T	C	3_prime_UTR_variant	MODIFIER	SFTPA1		chr10_79615230_T_C_b38	RP11-506M13.3,NUTM2B,RP11-182L21.6,BEND3P3,RP11-589B3.6,RP11-119F19.5,RP11-182L21.5,NUTM2B-AS1,SFTPA2,NUTM2E
10	79616173	rs1617662	T	A	downstream_gene_variant	MODIFIER	SFTPA1		chr10_79616173_T_A_b38	RP11-119F19.5,RP11-506M13.3,NUTM2B,NUTM2E,SFTPA2,BEND3P3,RP11-589B3.6,NUTM2B-AS1,RP11-182L21.5
10	79619690	rs1650184	A	G	downstream_gene_variant	MODIFIER	SFTPA1		chr10_79619690_A_G_b38	RP11-506M13.3,NUTM2E,RP11-182L21.5,NUTM2B-AS1,RP11-119F19.5,NUTM2B,RP11-589B3.6,BEND3P3,SFTPA2
10	79621664	rs4253569	A	G	intergenic_region	MODIFIER	SFTPA1-LOC105378385		chr10_79621664_A_G_b38	NUTM2E,RP11-506M13.3,NUTM2B-AS1,RP11-182L21.5,RP11-589B3.6,RP11-119F19.5,SFTPA2,NUTM2B,BEND3P3
10	79621754	rs4253571	G	T	intergenic_region	MODIFIER	SFTPA1-LOC105378385		chr10_79621754_G_T_b38	BEND3P3,SFTPA2,NUTM2E,NUTM2B,RP11-506M13.3,RP11-119F19.5,RP11-182L21.5,RP11-589B3.6,NUTM2B-AS1
10	79622956	rs1650183	T	C	intergenic_region	MODIFIER	SFTPA1-LOC105378385		chr10_79622956_T_C_b38	NUTM2B,SFTPA2,RP11-506M13.3,BEND3P3,NUTM2E,RP11-182L21.5,NUTM2B-AS1,RP11-589B3.6,RP11-119F19.5
10	79626654	rs1427813	C	T	downstream_gene_variant	MODIFIER	LOC105378385		chr10_79626654_C_T_b38	RP11-182L21.5,NUTM2B,NUTM2E,RP11-589B3.6,BEND3P3,RP11-506M13.3,NUTM2B-AS1,SFTPA2,RP11-119F19.5
10	79628268	rs34981148	TG	T	downstream_gene_variant	MODIFIER	LOC105378385		chr10_79628268_TG_T_b38	NUTM2E,NUTM2B,RP11-589B3.6,RP11-182L21.5,NUTM2B-AS1,BEND3P3,SFTPA2,RP11-119F19.5,RP11-506M13.3
10	79628619	rs1366050	C	T	downstream_gene_variant	MODIFIER	LOC105378385		chr10_79628619_C_T_b38	SFTPA2,NUTM2B-AS1,BEND3P3,RP11-506M13.3,NUTM2E,RP11-182L21.5,NUTM2B,RP11-589B3.6,RP11-119F19.5
10	79630621	rs1713328	C	T	intron_variant	MODIFIER	LOC105378385		chr10_79630621_C_T_b38	SFTPA2,RP11-506M13.3,RP11-182L21.5,BEND3P3,NUTM2B,NUTM2E,NUTM2B-AS1,RP11-119F19.5,RP11-589B3.6
11	1219991	rs35705950	G	T	upstream_gene_variant	MODIFIER	MUC5B		chr11_1219991_G_T_b38	MUC5B
11	34396192	rs7112225	G	T	intergenic_region	MODIFIER	ABTB2-CAT		chr11_34396192_G_T_b38
11	34396323	rs1157669	T	C	intergenic_region	MODIFIER	ABTB2-CAT		chr11_34396323_T_C_b38	CAT,ELF5
11	34397294	rs7116518	C	T	intergenic_region	MODIFIER	ABTB2-CAT		chr11_34397294_C_T_b38	ELF5
11	34401322	rs55892947	G	A	intergenic_region	MODIFIER	ABTB2-CAT		chr11_34401322_G_A_b38	CAT
11	34401897	rs35513676	C	CA	intergenic_region	MODIFIER	ABTB2-CAT		chr11_34401897_C_CA_b38
11	34402227	rs11032654	A	T	intergenic_region	MODIFIER	ABTB2-CAT		chr11_34402227_A_T_b38	CAT
11	34404738	rs10836215	C	T	intergenic_region	MODIFIER	ABTB2-CAT		chr11_34404738_C_T_b38	ELF5,CAT
11	34405503	rs201183019	G	C	intergenic_region	MODIFIER	ABTB2-CAT		chr11_34405503_G_C_b38
11	34406177	rs12574586	C	T	intergenic_region	MODIFIER	ABTB2-CAT		chr11_34406177_C_T_b38	ELF5
11	34408913	rs67301706	CTGTT	C	intergenic_region	MODIFIER	ABTB2-CAT		chr11_34408913_CTGTT_C_b38	CAT
11	34409030	rs11032661	A	C	intergenic_region	MODIFIER	ABTB2-CAT		chr11_34409030_A_C_b38	CAT
11	34409403	rs11032664	T	C	intergenic_region	MODIFIER	ABTB2-CAT		chr11_34409403_T_C_b38
11	34409583	rs76382945;rs76382945;rs76382945;rs61880812	G	A	intergenic_region	MODIFIER	ABTB2-CAT		chr11_34409583_G_A_b38
11	34409833	rs12804506	C	G	intergenic_region	MODIFIER	ABTB2-CAT		chr11_34409833_C_G_b38	CAT
11	34409930	rs12281667	C	G	intergenic_region	MODIFIER	ABTB2-CAT		chr11_34409930_C_G_b38
11	34409941	rs12804689	C	A	intergenic_region	MODIFIER	ABTB2-CAT		chr11_34409941_C_A_b38	CAT
11	34410470	rs10836222	A	C	intergenic_region	MODIFIER	ABTB2-CAT		chr11_34410470_A_C_b38
11	34410583	rs10836223	A	G	intergenic_region	MODIFIER	ABTB2-CAT		chr11_34410583_A_G_b38	CAT
11	34410664	rs10768071	T	A	intergenic_region	MODIFIER	ABTB2-CAT		chr11_34410664_T_A_b38
11	34410690	rs34828596	CT	C	intergenic_region	MODIFIER	ABTB2-CAT		chr11_34410690_CT_C_b38	CAT
11	34410904	rs11032667	C	T	intergenic_region	MODIFIER	ABTB2-CAT		chr11_34410904_C_T_b38	CAT
11	34410992	rs71457348	GA	G	intergenic_region	MODIFIER	ABTB2-CAT		chr11_34410992_GA_G_b38
11	34410994	rs78667162	C	T	intergenic_region	MODIFIER	ABTB2-CAT		chr11_34410994_C_T_b38
11	34411022	rs4344460	A	T	intergenic_region	MODIFIER	ABTB2-CAT		chr11_34411022_A_T_b38
11	34411091	rs4344462	A	G	intergenic_region	MODIFIER	ABTB2-CAT		chr11_34411091_A_G_b38	ELF5
11	34411165	rs4344463	C	A	intergenic_region	MODIFIER	ABTB2-CAT		chr11_34411165_C_A_b38
11	34411169	rs11032668	G	A	intergenic_region	MODIFIER	ABTB2-CAT		chr11_34411169_G_A_b38	CAT
11	34411353	rs11032669	G	A	intergenic_region	MODIFIER	ABTB2-CAT		chr11_34411353_G_A_b38	CAT
11	34411522	rs11032670	G	A	intergenic_region	MODIFIER	ABTB2-CAT		chr11_34411522_G_A_b38	CAT
11	34411658	rs2901130	C	T	intergenic_region	MODIFIER	ABTB2-CAT		chr11_34411658_C_T_b38
11	34411897	rs12794378	G	A	intergenic_region	MODIFIER	ABTB2-CAT		chr11_34411897_G_A_b38
11	34411908	rs12795510	T	C	intergenic_region	MODIFIER	ABTB2-CAT		chr11_34411908_T_C_b38
11	34412228	rs11032671	G	A	intergenic_region	MODIFIER	ABTB2-CAT		chr11_34412228_G_A_b38	CAT
11	34412463	rs4515938	G	A	intergenic_region	MODIFIER	ABTB2-CAT		chr11_34412463_G_A_b38
11	34412527	rs10549131	CCT	C	intergenic_region	MODIFIER	ABTB2-CAT		chr11_34412527_CCT_C_b38
11	34412776	rs7946153	T	G	intergenic_region	MODIFIER	ABTB2-CAT		chr11_34412776_T_G_b38
11	34412793	rs7946158	T	G	intergenic_region	MODIFIER	ABTB2-CAT		chr11_34412793_T_G_b38
11	34412798	rs7931169	C	G	intergenic_region	MODIFIER	ABTB2-CAT		chr11_34412798_C_G_b38
11	34412970	rs7931573	G	C	intergenic_region	MODIFIER	ABTB2-CAT		chr11_34412970_G_C_b38
11	34413048	rs7946410	T	C	intergenic_region	MODIFIER	ABTB2-CAT		chr11_34413048_T_C_b38
11	34413050	rs7946512	T	C	intergenic_region	MODIFIER	ABTB2-CAT		chr11_34413050_T_C_b38
11	34413075	rs7931692	G	A	intergenic_region	MODIFIER	ABTB2-CAT		chr11_34413075_G_A_b38
11	34413085	rs7931494	C	T	intergenic_region	MODIFIER	ABTB2-CAT		chr11_34413085_C_T_b38
11	34413214	rs12294378	T	C	intergenic_region	MODIFIER	ABTB2-CAT		chr11_34413214_T_C_b38
11	34413284	rs57274313	T	C	intergenic_region	MODIFIER	ABTB2-CAT		chr11_34413284_T_C_b38
11	34413285	rs12803197	T	C	intergenic_region	MODIFIER	ABTB2-CAT		chr11_34413285_T_C_b38
11	34413292	rs34941213	C	G	intergenic_region	MODIFIER	ABTB2-CAT		chr11_34413292_C_G_b38
11	34413351	rs4573657	T	C	intergenic_region	MODIFIER	ABTB2-CAT		chr11_34413351_T_C_b38
11	34413623	rs2022317	T	C	intergenic_region	MODIFIER	ABTB2-CAT		chr11_34413623_T_C_b38
11	34413782	rs2022316	C	T	intergenic_region	MODIFIER	ABTB2-CAT		chr11_34413782_C_T_b38
11	34413935	rs10768072	G	A	intergenic_region	MODIFIER	ABTB2-CAT		chr11_34413935_G_A_b38
11	34413956	rs34830742	G	GCTAT	intergenic_region	MODIFIER	ABTB2-CAT		chr11_34413956_G_GCTAT_b38
11	34414095	rs7480813	A	T	intergenic_region	MODIFIER	ABTB2-CAT		chr11_34414095_A_T_b38
11	34414098	rs61880827	A	G	intergenic_region	MODIFIER	ABTB2-CAT		chr11_34414098_A_G_b38	ELF5
11	34414359	rs10430955	G	A	intergenic_region	MODIFIER	ABTB2-CAT		chr11_34414359_G_A_b38
11	34414452	rs1041113	C	T	intergenic_region	MODIFIER	ABTB2-CAT		chr11_34414452_C_T_b38
11	34414583	rs1041114	A	G	intergenic_region	MODIFIER	ABTB2-CAT		chr11_34414583_A_G_b38
11	34414663	rs1041115	A	C	intergenic_region	MODIFIER	ABTB2-CAT		chr11_34414663_A_C_b38
11	34414731	rs1041116	G	C	intergenic_region	MODIFIER	ABTB2-CAT		chr11_34414731_G_C_b38
11	34415139	rs873466	C	T	intergenic_region	MODIFIER	ABTB2-CAT		chr11_34415139_C_T_b38	CAT
11	34415160	rs873467	C	T	intergenic_region	MODIFIER	ABTB2-CAT		chr11_34415160_C_T_b38
11	34415247	rs873469	G	T	intergenic_region	MODIFIER	ABTB2-CAT		chr11_34415247_G_T_b38
11	34415422	rs910092	C	T	intergenic_region	MODIFIER	ABTB2-CAT		chr11_34415422_C_T_b38
11	34415574	rs2420399	A	G	intergenic_region	MODIFIER	ABTB2-CAT		chr11_34415574_A_G_b38
11	34415584	rs79736013	G	GT	intergenic_region	MODIFIER	ABTB2-CAT		chr11_34415584_G_GT_b38	CAT
11	34415757	rs2420398	C	T	intergenic_region	MODIFIER	ABTB2-CAT		chr11_34415757_C_T_b38
11	34415815	rs2420397	T	C	intergenic_region	MODIFIER	ABTB2-CAT		chr11_34415815_T_C_b38
11	34415817	rs59090359	C	T	intergenic_region	MODIFIER	ABTB2-CAT		chr11_34415817_C_T_b38	CAT
11	34415819	rs2420396	G	A	intergenic_region	MODIFIER	ABTB2-CAT		chr11_34415819_G_A_b38	ELF5
11	34415836	rs2420395	C	T	intergenic_region	MODIFIER	ABTB2-CAT		chr11_34415836_C_T_b38
11	34415847	rs17352313	G	T	intergenic_region	MODIFIER	ABTB2-CAT		chr11_34415847_G_T_b38	CAT
11	34416065	rs2420394	T	G	intergenic_region	MODIFIER	ABTB2-CAT		chr11_34416065_T_G_b38
11	34416151	rs2420393	C	T	intergenic_region	MODIFIER	ABTB2-CAT		chr11_34416151_C_T_b38
11	34416185	rs2420392	T	C	intergenic_region	MODIFIER	ABTB2-CAT		chr11_34416185_T_C_b38
11	34416187	rs2420391	T	C	intergenic_region	MODIFIER	ABTB2-CAT		chr11_34416187_T_C_b38
11	34416236	rs910089	A	G	intergenic_region	MODIFIER	ABTB2-CAT		chr11_34416236_A_G_b38	CAT
11	34416254	rs2420390	A	G	intergenic_region	MODIFIER	ABTB2-CAT		chr11_34416254_A_G_b38
11	34416267	rs145977553	ATTTTGCATTTCCCCATGTGTTAG	A	intergenic_region	MODIFIER	ABTB2-CAT		chr11_34416267_ATTTTGCATTTCCCCATGTGTTAG_A_b38
11	34416469	rs11032674	G	A	intergenic_region	MODIFIER	ABTB2-CAT		chr11_34416469_G_A_b38
11	34416557	rs11032676	G	A	intergenic_region	MODIFIER	ABTB2-CAT		chr11_34416557_G_A_b38
11	34416773	rs11032678	T	G	intergenic_region	MODIFIER	ABTB2-CAT		chr11_34416773_T_G_b38
11	34416833	rs7933835	T	C	intergenic_region	MODIFIER	ABTB2-CAT		chr11_34416833_T_C_b38
11	34416861	rs12806377	A	G	intergenic_region	MODIFIER	ABTB2-CAT		chr11_34416861_A_G_b38	CAT
11	34417032	rs10706077	AG	A	intergenic_region	MODIFIER	ABTB2-CAT		chr11_34417032_AG_A_b38	ELF5
11	34417076	rs5028596	G	A	intergenic_region	MODIFIER	ABTB2-CAT		chr11_34417076_G_A_b38
11	34417296	rs12361866	G	A	intergenic_region	MODIFIER	ABTB2-CAT		chr11_34417296_G_A_b38	CAT
11	34417312	rs2021632	T	C	intergenic_region	MODIFIER	ABTB2-CAT		chr11_34417312_T_C_b38
11	34417390	rs2021631	G	C	intergenic_region	MODIFIER	ABTB2-CAT		chr11_34417390_G_C_b38
11	34417734	rs718493	C	T	intergenic_region	MODIFIER	ABTB2-CAT		chr11_34417734_C_T_b38
11	34417863	rs12577211	A	C	intergenic_region	MODIFIER	ABTB2-CAT		chr11_34417863_A_C_b38
11	34417875	rs12575086	G	C	intergenic_region	MODIFIER	ABTB2-CAT		chr11_34417875_G_C_b38
11	34418038	rs10836224	A	C	intergenic_region	MODIFIER	ABTB2-CAT		chr11_34418038_A_C_b38
11	34418040	rs5790995	AG	A	intergenic_region	MODIFIER	ABTB2-CAT		chr11_34418040_AG_A_b38	CAT
11	34418174	rs12790004	C	T	intergenic_region	MODIFIER	ABTB2-CAT		chr11_34418174_C_T_b38	CAT
11	34418285	rs11032679	C	T	intergenic_region	MODIFIER	ABTB2-CAT		chr11_34418285_C_T_b38
11	34418319	rs11032680	C	T	intergenic_region	MODIFIER	ABTB2-CAT		chr11_34418319_C_T_b38
11	34418333	rs12790378	C	G	intergenic_region	MODIFIER	ABTB2-CAT		chr11_34418333_C_G_b38	CAT
11	34418453	rs11032681	G	A	intergenic_region	MODIFIER	ABTB2-CAT		chr11_34418453_G_A_b38
11	34420681	rs61880849	C	T	intergenic_region	MODIFIER	ABTB2-CAT		chr11_34420681_C_T_b38
11	34421450	rs66679411	C	T	intergenic_region	MODIFIER	ABTB2-CAT		chr11_34421450_C_T_b38	CAT
11	34422206	rs11032682	G	T	intergenic_region	MODIFIER	ABTB2-CAT		chr11_34422206_G_T_b38	ELF5,CAT
11	34422484	rs12793666	C	A	intergenic_region	MODIFIER	ABTB2-CAT		chr11_34422484_C_A_b38	CAT,ELF5
11	34422621	rs34329347	A	G	intergenic_region	MODIFIER	ABTB2-CAT		chr11_34422621_A_G_b38	CAT,ELF5
11	34422627	rs59442348	T	C	intergenic_region	MODIFIER	ABTB2-CAT		chr11_34422627_T_C_b38
11	34424294	rs139406552	TCAGTTTTCCCA	T	intergenic_region	MODIFIER	ABTB2-CAT		chr11_34424294_TCAGTTTTCCCA_T_b38
11	34425565	rs11824214	G	C	intergenic_region	MODIFIER	ABTB2-CAT		chr11_34425565_G_C_b38
11	34425753	rs10836229	A	G	intergenic_region	MODIFIER	ABTB2-CAT		chr11_34425753_A_G_b38
11	34426039	rs11032695	T	G	intergenic_region	MODIFIER	ABTB2-CAT		chr11_34426039_T_G_b38	CAT,ELF5
11	34427542	rs16925512	A	G	intergenic_region	MODIFIER	ABTB2-CAT		chr11_34427542_A_G_b38
11	34428356	rs35725681	C	T	intergenic_region	MODIFIER	ABTB2-CAT		chr11_34428356_C_T_b38	ELF5,CAT
11	34430827	rs10836230	C	T	intergenic_region	MODIFIER	ABTB2-CAT		chr11_34430827_C_T_b38	CAT,ELF5
11	34431177	rs34533645	G	A	intergenic_region	MODIFIER	ABTB2-CAT		chr11_34431177_G_A_b38	CAT,ELF5
11	34431736	rs3215553	TA	T	intergenic_region	MODIFIER	ABTB2-CAT		chr11_34431736_TA_T_b38
11	34432600	rs7118388	A	G	intergenic_region	MODIFIER	ABTB2-CAT		chr11_34432600_A_G_b38	CAT,ELF5
11	34432982	rs61880851	G	A	intergenic_region	MODIFIER	ABTB2-CAT		chr11_34432982_G_A_b38
11	34433371	rs371049262;rs35424717	G	T	intergenic_region	MODIFIER	ABTB2-CAT		chr11_34433371_G_T_b38	CAT,ELF5
11	34434206	rs148126939	C	CTGTT	upstream_gene_variant	MODIFIER	CAT		chr11_34434206_C_CTGTT_b38	CAT,ELF5
11	34434561	rs12807961	A	G	upstream_gene_variant	MODIFIER	CAT		chr11_34434561_A_G_b38	CAT,ELF5
11	34434602	rs12808450	G	A	upstream_gene_variant	MODIFIER	CAT		chr11_34434602_G_A_b38	ELF5,CAT
11	34435079	rs1008491	G	T	upstream_gene_variant	MODIFIER	CAT		chr11_34435079_G_T_b38	ELF5,CAT
11	34435394	rs1962369	T	G	upstream_gene_variant	MODIFIER	CAT		chr11_34435394_T_G_b38	ELF5,CAT
11	34436107	rs10836234	T	C	upstream_gene_variant	MODIFIER	CAT		chr11_34436107_T_C_b38	ELF5,CAT
11	34439164	rs12270780	G	A	intron_variant	MODIFIER	CAT		chr11_34439164_G_A_b38
11	34439222	rs11604331	A	G	intron_variant	MODIFIER	CAT		chr11_34439222_A_G_b38	ELF5,CAT
11	34441469	rs17886200	C	A	intron_variant	MODIFIER	CAT		chr11_34441469_C_A_b38	ELF5
11	34442325	rs17881482	G	A	intron_variant	MODIFIER	CAT		chr11_34442325_G_A_b38	ELF5
11	34443201	rs494024	T	C	intron_variant	MODIFIER	CAT		chr11_34443201_T_C_b38	ELF5,CAT
11	34445599	rs2179625	A	C	intron_variant	MODIFIER	CAT		chr11_34445599_A_C_b38	ELF5
11	34445991	rs524167	A	G	intron_variant	MODIFIER	CAT		chr11_34445991_A_G_b38
11	34447092	rs560807	A	T	intron_variant	MODIFIER	CAT		chr11_34447092_A_T_b38	ELF5,CAT
11	34447777	rs533425	A	G	intron_variant	MODIFIER	CAT		chr11_34447777_A_G_b38	CAT,ELF5
11	34454992	rs2300181	C	T	intron_variant	MODIFIER	CAT		chr11_34454992_C_T_b38	ELF5
11	34455578	rs7933285	C	T	intron_variant	MODIFIER	CAT		chr11_34455578_C_T_b38	ELF5
11	34456526	rs2073058	A	G	intron_variant	MODIFIER	CAT		chr11_34456526_A_G_b38	ELF5
11	34457040	rs71721370	CTACA	C	intron_variant	MODIFIER	CAT		chr11_34457040_CTACA_C_b38	ELF5
11	34466182	rs511895	T	C	intron_variant	MODIFIER	CAT		chr11_34466182_T_C_b38	ELF5,CAT
11	34466548	rs508370	C	T	intron_variant	MODIFIER	CAT		chr11_34466548_C_T_b38
11	34467705	rs10488736	C	T	intron_variant	MODIFIER	CAT		chr11_34467705_C_T_b38
11	34470394	rs499406	T	C	intron_variant	MODIFIER	CAT		chr11_34470394_T_C_b38	ELF5,CAT
11	34472091	rs7104301	A	G	downstream_gene_variant	MODIFIER	CAT		chr11_34472091_A_G_b38	ELF5
11	34472254	rs475043	C	T	downstream_gene_variant	MODIFIER	CAT		chr11_34472254_C_T_b38	CAT,ELF5
11	34477299	rs7947771	G	T	downstream_gene_variant	MODIFIER	ELF5		chr11_34477299_G_T_b38	ELF5
11	34479019	rs1535719	G	C	3_prime_UTR_variant	MODIFIER	ELF5		chr11_34479019_G_C_b38	ELF5,CAT
11	34479140	rs1323690	G	A	3_prime_UTR_variant	MODIFIER	ELF5		chr11_34479140_G_A_b38	ELF5
11	34479688	rs11388919	C	CA	3_prime_UTR_variant	MODIFIER	ELF5		chr11_34479688_C_CA_b38
11	34480495	rs7949972	C	T	intron_variant	MODIFIER	ELF5		chr11_34480495_C_T_b38	ELF5
11	34480798	rs2231828	T	C	synonymous_variant	LOW	ELF5	p.Thr225Thr	chr11_34480798_T_C_b38	ELF5,CAT
11	34481675	rs11032718	C	T	intron_variant	MODIFIER	ELF5		chr11_34481675_C_T_b38	ELF5,CAT
11	34482745	rs61882275	G	A	intron_variant	MODIFIER	ELF5		chr11_34482745_G_A_b38	ELF5
11	34483173	rs11032719	C	T	intron_variant	MODIFIER	ELF5		chr11_34483173_C_T_b38	CAT,ELF5
11	34484252	rs138385622	CATACT	C	intron_variant	MODIFIER	ELF5		chr11_34484252_CATACT_C_b38	CAT,ELF5
11	34484472	rs374881740	CACTATACTA	C	intron_variant	MODIFIER	ELF5		chr11_34484472_CACTATACTA_C_b38
11	34485179	rs141129900	G	GAA	intron_variant	MODIFIER	ELF5		chr11_34485179_G_GAA_b38	ELF5
11	34486581	rs4755375	T	C	intron_variant	MODIFIER	ELF5		chr11_34486581_T_C_b38
11	34486879	rs55733944	C	A	intron_variant	MODIFIER	ELF5		chr11_34486879_C_A_b38	CAT,ELF5
11	34486880	rs12790145	C	T	intron_variant	MODIFIER	ELF5		chr11_34486880_C_T_b38	CAT,ELF5
11	34487193	rs55898107	G	A	intron_variant	MODIFIER	ELF5		chr11_34487193_G_A_b38	ELF5,CAT
11	34487245	rs11032722	C	T	intron_variant	MODIFIER	ELF5		chr11_34487245_C_T_b38	CAT,ELF5
11	34487304	rs11032723	G	C	intron_variant	MODIFIER	ELF5		chr11_34487304_G_C_b38	CAT,ELF5
11	34487704	rs11032724	C	T	intron_variant	MODIFIER	ELF5		chr11_34487704_C_T_b38	ELF5,CAT
11	34488244	rs12797675	A	T	intron_variant	MODIFIER	ELF5		chr11_34488244_A_T_b38	CAT,ELF5
11	34488465	rs35960263	G	A	intron_variant	MODIFIER	ELF5		chr11_34488465_G_A_b38	ELF5,CAT
11	34489994	rs2231825	C	A	intron_variant	MODIFIER	ELF5		chr11_34489994_C_A_b38	CAT,ELF5
11	34490562	rs17269903	T	C	intron_variant	MODIFIER	ELF5		chr11_34490562_T_C_b38	CAT
11	34490630	rs17269931	T	C	intron_variant	MODIFIER	ELF5		chr11_34490630_T_C_b38	CAT,ELF5
11	34491015	rs2146962	C	G	intron_variant	MODIFIER	ELF5		chr11_34491015_C_G_b38	CAT
11	34491883	rs11032726	T	A	intron_variant	MODIFIER	ELF5		chr11_34491883_T_A_b38
11	34492724	rs2420386	C	G	intron_variant	MODIFIER	ELF5		chr11_34492724_C_G_b38	CAT
11	34493394	rs737254	T	G	intron_variant	MODIFIER	ELF5		chr11_34493394_T_G_b38	CAT
11	34494546	rs61882280	C	T	intron_variant	MODIFIER	ELF5		chr11_34494546_C_T_b38	ELF5
11	34495437	rs1408041	G	A	intron_variant	MODIFIER	ELF5		chr11_34495437_G_A_b38	CAT
11	34498050	rs12574768	T	C	intron_variant	MODIFIER	ELF5		chr11_34498050_T_C_b38	ELF5
11	34499467	rs79737473	C	A	intron_variant	MODIFIER	ELF5		chr11_34499467_C_A_b38	ELF5
11	34503456	rs11032728	G	A	intron_variant	MODIFIER	ELF5		chr11_34503456_G_A_b38	CAT
11	34506302	rs34901344	A	G	intron_variant	MODIFIER	ELF5		chr11_34506302_A_G_b38	ELF5,CAT
11	34506354	rs34366473	G	A	intron_variant	MODIFIER	ELF5		chr11_34506354_G_A_b38	ELF5,CAT
11	34507219	rs766826	C	T	intron_variant	MODIFIER	ELF5		chr11_34507219_C_T_b38	CAT,ELF5
11	34508284	rs2924480	T	C	intron_variant	MODIFIER	ELF5		chr11_34508284_T_C_b38	ELF5
11	34508519	rs2924481	T	A	intron_variant	MODIFIER	ELF5		chr11_34508519_T_A_b38
12	112911065	rs1131454	G	A	synonymous_variant	LOW	OAS1	p.Gly162Gly	chr12_112911065_G_A_b38
12	112912991	rs2057778	G	T	intron_variant	MODIFIER	OAS1		chr12_112912991_G_T_b38
12	112913715	rs2285934	T	G	intron_variant	MODIFIER	OAS1		chr12_112913715_T_G_b38
12	112914354	rs4767023	T	C	intron_variant	MODIFIER	OAS1		chr12_112914354_T_C_b38
12	112919388	rs10774671	G	A	splice_acceptor_variant&intron_variant	HIGH	OAS1		chr12_112919388_G_A_b38
12	112919404	rs1131476	G	A	synonymous_variant	LOW	OAS1	p.Ala352Ala	chr12_112919404_G_A_b38
12	112919432	rs1051042	G	C	synonymous_variant	LOW	OAS1	p.Arg361Arg	chr12_112919432_G_C_b38
12	112919637	rs2660	G	A	synonymous_variant	LOW	OAS1	p.Gly397Gly	chr12_112919637_G_A_b38
12	112920301	rs7135577	A	G	downstream_gene_variant	MODIFIER	OAS1		chr12_112920301_A_G_b38
12	112920986	rs4767024	T	C	downstream_gene_variant	MODIFIER	OAS1		chr12_112920986_T_C_b38
12	112920989	rs4767025	C	T	downstream_gene_variant	MODIFIER	OAS1		chr12_112920989_C_T_b38
12	112921327	rs4767026	A	G	downstream_gene_variant	MODIFIER	OAS1		chr12_112921327_A_G_b38
12	112921352	rs4767027	T	C	downstream_gene_variant	MODIFIER	OAS1		chr12_112921352_T_C_b38
12	112921383	rs4767028	A	G	downstream_gene_variant	MODIFIER	OAS1		chr12_112921383_A_G_b38
12	112921513	rs4767029	G	A	downstream_gene_variant	MODIFIER	OAS1		chr12_112921513_G_A_b38
12	112921772	rs4767030	C	T	downstream_gene_variant	MODIFIER	OAS1		chr12_112921772_C_T_b38
12	112921898	rs10850092	C	G	downstream_gene_variant	MODIFIER	OAS1		chr12_112921898_C_G_b38
12	112922220	rs6489864	A	G	downstream_gene_variant	MODIFIER	OAS1		chr12_112922220_A_G_b38
12	112922497	rs6489865	A	G	downstream_gene_variant	MODIFIER	OAS1		chr12_112922497_A_G_b38
12	112922663	rs10850093	C	T	downstream_gene_variant	MODIFIER	OAS1		chr12_112922663_C_T_b38
12	112922758	rs10850094	T	C	downstream_gene_variant	MODIFIER	OAS1		chr12_112922758_T_C_b38
12	112922770	rs10850095	T	C	downstream_gene_variant	MODIFIER	OAS1		chr12_112922770_T_C_b38
12	112922932	rs10774672	G	T	downstream_gene_variant	MODIFIER	OAS1		chr12_112922932_G_T_b38
12	112922981	rs10850096	T	C	downstream_gene_variant	MODIFIER	OAS1		chr12_112922981_T_C_b38
12	112923312	rs10850097	C	T	downstream_gene_variant	MODIFIER	OAS1		chr12_112923312_C_T_b38
12	112923353	rs10774673	C	T	downstream_gene_variant	MODIFIER	OAS1		chr12_112923353_C_T_b38
12	112923369	rs10774674	T	C	downstream_gene_variant	MODIFIER	OAS1		chr12_112923369_T_C_b38
12	112923432	rs10774675	C	T	downstream_gene_variant	MODIFIER	OAS1		chr12_112923432_C_T_b38
12	112923638	rs11066451	G	A	downstream_gene_variant	MODIFIER	OAS1		chr12_112923638_G_A_b38
12	112923769	rs11066452	G	T	downstream_gene_variant	MODIFIER	OAS1		chr12_112923769_G_T_b38
12	112923901	rs35847220	CA	C	downstream_gene_variant	MODIFIER	OAS1		chr12_112923901_CA_C_b38
12	112924253	rs10850098	G	C	downstream_gene_variant	MODIFIER	OAS1		chr12_112924253_G_C_b38
12	112924466	rs142136498	TTA	T	downstream_gene_variant	MODIFIER	OAS1		chr12_112924466_TTA_T_b38
12	112924602	rs10774676	A	G	downstream_gene_variant	MODIFIER	OAS1		chr12_112924602_A_G_b38
12	112924616	rs10774677	G	A	downstream_gene_variant	MODIFIER	OAS1		chr12_112924616_G_A_b38
12	112924946	rs4767031	C	G	intron_variant	MODIFIER	OAS1		chr12_112924946_C_G_b38
12	112925169	rs4766663	A	G	intron_variant	MODIFIER	OAS1		chr12_112925169_A_G_b38
12	112925192	rs4766664	T	G	intron_variant	MODIFIER	OAS1		chr12_112925192_T_G_b38
12	112925272	rs4767032	T	G	intron_variant	MODIFIER	OAS1		chr12_112925272_T_G_b38
12	112925304	rs4766665	T	C	intron_variant	MODIFIER	OAS1		chr12_112925304_T_C_b38
12	112925373	rs4988618	G	A	intron_variant	MODIFIER	OAS1		chr12_112925373_G_A_b38
12	112925478	rs7972033	C	T	intron_variant	MODIFIER	OAS1		chr12_112925478_C_T_b38
12	112925479	rs7958379	A	G	intron_variant	MODIFIER	OAS1		chr12_112925479_A_G_b38
12	112925603	rs6489866	A	G	intron_variant	MODIFIER	OAS1		chr12_112925603_A_G_b38
12	112925745	rs6489867	C	T	intron_variant	MODIFIER	OAS1		chr12_112925745_C_T_b38
12	112925887	rs6489868	G	C	intron_variant	MODIFIER	OAS1		chr12_112925887_G_C_b38
12	112926117	rs6489869	A	C	intron_variant	MODIFIER	OAS1		chr12_112926117_A_C_b38
12	112926167	rs6489870	G	A	intron_variant	MODIFIER	OAS1		chr12_112926167_G_A_b38
12	112926527	rs4766666	A	G	intron_variant	MODIFIER	OAS1		chr12_112926527_A_G_b38
12	112926561	rs58666899	AG	A	intron_variant	MODIFIER	OAS1		chr12_112926561_AG_A_b38
12	112926570	rs61478890	A	G	intron_variant	MODIFIER	OAS1		chr12_112926570_A_G_b38
12	112926577	rs4767033	T	A	intron_variant	MODIFIER	OAS1		chr12_112926577_T_A_b38
12	112926666	rs4767034	A	G	intron_variant	MODIFIER	OAS1		chr12_112926666_A_G_b38
12	112926699	rs10850099	A	G	intron_variant	MODIFIER	OAS1		chr12_112926699_A_G_b38
12	112926707	rs10850100	T	C	intron_variant	MODIFIER	OAS1		chr12_112926707_T_C_b38
12	112926828	rs4766667	G	A	intron_variant	MODIFIER	OAS1		chr12_112926828_G_A_b38
12	112926975	rs4766668	T	C	intron_variant	MODIFIER	OAS1		chr12_112926975_T_C_b38
12	112926976	rs4766669	G	A	intron_variant	MODIFIER	OAS1		chr12_112926976_G_A_b38
12	112927068	rs4766670	A	G	intron_variant	MODIFIER	OAS1		chr12_112927068_A_G_b38
12	112927260	rs4766671	A	G	intron_variant	MODIFIER	OAS1		chr12_112927260_A_G_b38
12	112927343	rs4766672	A	G	intron_variant	MODIFIER	OAS1		chr12_112927343_A_G_b38
12	112927356	rs4766673	A	G	intron_variant	MODIFIER	OAS1		chr12_112927356_A_G_b38
12	112927396	rs4766674	G	T	intron_variant	MODIFIER	OAS1		chr12_112927396_G_T_b38
12	112927418	rs10716630	CG	C	intron_variant	MODIFIER	OAS1		chr12_112927418_CG_C_b38
12	112927648	rs4766675	A	T	intron_variant	MODIFIER	OAS1		chr12_112927648_A_T_b38
12	112927776	rs4766676	C	T	intron_variant	MODIFIER	OAS1		chr12_112927776_C_T_b38
12	112927862	rs7304898	T	C	intron_variant	MODIFIER	OAS1		chr12_112927862_T_C_b38
12	112927882	rs7315441	G	T	intron_variant	MODIFIER	OAS1		chr12_112927882_G_T_b38
12	112927998	rs7305035	T	C	intron_variant	MODIFIER	OAS1		chr12_112927998_T_C_b38
12	112928023	rs7316586	C	T	intron_variant	MODIFIER	OAS1		chr12_112928023_C_T_b38
12	112928244	rs916972	G	T	intron_variant	MODIFIER	OAS1		chr12_112928244_G_T_b38
12	112928886	rs7134391	G	A	intron_variant	MODIFIER	OAS1		chr12_112928886_G_A_b38
12	112929094	rs7306205	A	G	intron_variant	MODIFIER	OAS1		chr12_112929094_A_G_b38
12	112929504	rs1859336	C	T	intron_variant	MODIFIER	OAS1		chr12_112929504_C_T_b38
12	112929520	rs1859335	C	T	intron_variant	MODIFIER	OAS1		chr12_112929520_C_T_b38
12	112929527	rs1859334	C	T	intron_variant	MODIFIER	OAS1		chr12_112929527_C_T_b38
12	112929538	rs2384071	A	G	intron_variant	MODIFIER	OAS1		chr12_112929538_A_G_b38
12	112929617	rs2384072	T	C	intron_variant	MODIFIER	OAS1		chr12_112929617_T_C_b38
12	112929790	rs2384073	A	G	intron_variant	MODIFIER	OAS1		chr12_112929790_A_G_b38
12	112930090	rs6489874	A	G	intron_variant	MODIFIER	OAS1		chr12_112930090_A_G_b38
12	112930225	rs6489875	G	A	intron_variant	MODIFIER	OAS1		chr12_112930225_G_A_b38
12	112930250	rs6489876	G	A	intron_variant	MODIFIER	OAS1		chr12_112930250_G_A_b38
12	112930274	rs6489877	A	G	intron_variant	MODIFIER	OAS1		chr12_112930274_A_G_b38
12	112930320	rs6489878	A	G	intron_variant	MODIFIER	OAS1		chr12_112930320_A_G_b38
12	112930444	rs7298184	C	A	intron_variant	MODIFIER	OAS1		chr12_112930444_C_A_b38
12	112930700	rs12322160	A	G	intron_variant	MODIFIER	OAS1		chr12_112930700_A_G_b38
12	112930800	rs7132404	T	C	intron_variant	MODIFIER	OAS1		chr12_112930800_T_C_b38
12	112931372	rs4767036	T	G	intron_variant	MODIFIER	OAS1		chr12_112931372_T_G_b38
12	112931910	rs11352835	TA	T	frameshift_variant	HIGH	OAS1	p.Thr358fs	chr12_112931910_TA_T_b38
12	112931954	rs7967461	G	C	3_prime_UTR_variant	MODIFIER	OAS1		chr12_112931954_G_C_b38
12	112932622	rs1154970	A	C	downstream_gene_variant	MODIFIER	OAS1		chr12_112932622_A_C_b38
12	112933161	rs1859333	T	C	downstream_gene_variant	MODIFIER	OAS1		chr12_112933161_T_C_b38
12	112933309	rs1859332	T	C	downstream_gene_variant	MODIFIER	OAS1		chr12_112933309_T_C_b38
12	112933718	rs1981554	G	C	upstream_gene_variant	MODIFIER	OAS3		chr12_112933718_G_C_b38
12	112933841	rs9971885	A	C	upstream_gene_variant	MODIFIER	OAS3		chr12_112933841_A_C_b38
12	112934168	rs57484342	A	G	upstream_gene_variant	MODIFIER	OAS3		chr12_112934168_A_G_b38
12	112934172	rs61266553	A	G	upstream_gene_variant	MODIFIER	OAS3		chr12_112934172_A_G_b38
12	112934534	rs548378176	T	A	upstream_gene_variant	MODIFIER	OAS3		chr12_112934534_T_A_b38
12	112934541	rs60534260	A	G	upstream_gene_variant	MODIFIER	OAS3		chr12_112934541_A_G_b38
12	112934547	rs377170197	G	GA	upstream_gene_variant	MODIFIER	OAS3		chr12_112934547_G_GA_b38
12	112934571	rs7979033	A	G	upstream_gene_variant	MODIFIER	OAS3		chr12_112934571_A_G_b38
12	112934734	rs7966314	A	G	upstream_gene_variant	MODIFIER	OAS3		chr12_112934734_A_G_b38
12	112934999	rs4767037	A	C	upstream_gene_variant	MODIFIER	OAS3		chr12_112934999_A_C_b38
12	112935061	rs1981557	G	C	upstream_gene_variant	MODIFIER	OAS3		chr12_112935061_G_C_b38
12	112935156	rs1981556	C	G	upstream_gene_variant	MODIFIER	OAS3		chr12_112935156_C_G_b38
12	112935172	rs1981555	G	A	upstream_gene_variant	MODIFIER	OAS3		chr12_112935172_G_A_b38
12	112935758	rs3759376	A	G	upstream_gene_variant	MODIFIER	OAS3		chr12_112935758_A_G_b38
12	112935783	rs3759375	A	G	upstream_gene_variant	MODIFIER	OAS3		chr12_112935783_A_G_b38
12	112936212	rs4767040	G	C	upstream_gene_variant	MODIFIER	OAS3		chr12_112936212_G_C_b38
12	112936943	rs10774679	C	T	upstream_gene_variant	MODIFIER	OAS3		chr12_112936943_C_T_b38
12	112937231	rs7132797	A	C	upstream_gene_variant	MODIFIER	OAS3		chr12_112937231_A_C_b38
12	112938178	rs1156361	T	C	upstream_gene_variant	MODIFIER	OAS3		chr12_112938178_T_C_b38
12	112938515	rs3815178	T	C	5_prime_UTR_variant	MODIFIER	OAS3		chr12_112938515_T_C_b38
12	112938526	rs1859331	C	A	5_prime_UTR_variant	MODIFIER	OAS3		chr12_112938526_C_A_b38
12	112938583	rs1859330	G	A	synonymous_variant	LOW	OAS3	p.Arg18Arg	chr12_112938583_G_A_b38
12	112938647	rs1859329	C	T	synonymous_variant	LOW	OAS3	p.Ala39Ala	chr12_112938647_C_T_b38
12	112938738	rs3038120	CCAAAGGG	C	intron_variant	MODIFIER	OAS3		chr12_112938738_CCAAAGGG_C_b38
12	112939108	rs7299132	T	A	intron_variant	MODIFIER	OAS3		chr12_112939108_T_A_b38
12	112940017	rs6489879	G	A	intron_variant	MODIFIER	OAS3		chr12_112940017_G_A_b38
12	112940276	rs4238033	T	A	intron_variant	MODIFIER	OAS3		chr12_112940276_T_A_b38
12	112940872	rs4767041	G	A	intron_variant	MODIFIER	OAS3		chr12_112940872_G_A_b38
12	112941234	rs7955267	C	T	intron_variant	MODIFIER	OAS3		chr12_112941234_C_T_b38
12	112941318	rs7311182	T	C	intron_variant	MODIFIER	OAS3		chr12_112941318_T_C_b38
[truncated: 6,882 more rows]

## Sheet: C2
CHR	POS	rsid	REF	ALT	Genomic annotation	Putative impact	Gene Symbol	HGVSp	variant_id	eGENE
[truncated: 7,489 more rows]
