# Supplementary material for: Integration of risk variants from GWAS with SARS-CoV-2 RNA interactome prioritizes FUBP1 and RAB2A as risk genes for COVID-19
Source: Sci Rep. 2023 Nov 6;13:19194. doi: 10.1038/s41598-023-44705-3 (PMC10628159; doi:10.1038/s41598-023-44705-3)
Supplement: Supplementary file 1 — Supplementary Information 1. [file 41598_2023_44705_MOESM1_ESM.zip › Supplementary Table S2.xlsx]

## Sheet: GO analysis
ONTOLOGY	ID	Description	GeneRatio	BgRatio	pvalue	p.adjust	qvalue	geneID	Count
BP	GO:0002399	MHC class II protein complex assembly	5/113	16/18800	2.97333e-08	2.7429e-05	2.49916e-05	HLA-DRB1/HLA-DQA1/HLA-DQB1/HLA-DQA2/HLA-DQB2	5
BP	GO:0002503	peptide antigen assembly with MHC class II protein complex	5/113	16/18800	2.97333e-08	2.7429e-05	2.49916e-05	HLA-DRB1/HLA-DQA1/HLA-DQB1/HLA-DQA2/HLA-DQB2	5
BP	GO:0002478	antigen processing and presentation of exogenous peptide antigen	6/113	38/18800	9.73538e-08	3.18361e-05	2.90072e-05	HLA-A/HLA-DRB1/HLA-DQA1/HLA-DQB1/HLA-DQA2/HLA-DQB2	6
BP	GO:0048002	antigen processing and presentation of peptide antigen	7/113	63/18800	9.84796e-08	3.18361e-05	2.90072e-05	HLA-A/HLA-C/HLA-DRB1/HLA-DQA1/HLA-DQB1/HLA-DQA2/HLA-DQB2	7
BP	GO:0002396	MHC protein complex assembly	5/113	20/18800	1.03532e-07	3.18361e-05	2.90072e-05	HLA-DRB1/HLA-DQA1/HLA-DQB1/HLA-DQA2/HLA-DQB2	5
BP	GO:0002501	peptide antigen assembly with MHC protein complex	5/113	20/18800	1.03532e-07	3.18361e-05	2.90072e-05	HLA-DRB1/HLA-DQA1/HLA-DQB1/HLA-DQA2/HLA-DQB2	5
BP	GO:0019882	antigen processing and presentation	8/113	107/18800	2.63747e-07	6.95161e-05	6.33388e-05	ICAM1/HLA-A/HLA-C/HLA-DRB1/HLA-DQA1/HLA-DQB1/HLA-DQA2/HLA-DQB2	8
BP	GO:0019884	antigen processing and presentation of exogenous antigen	6/113	47/18800	3.62378e-07	8.35734e-05	7.61471e-05	HLA-A/HLA-DRB1/HLA-DQA1/HLA-DQB1/HLA-DQA2/HLA-DQB2	6
BP	GO:0019886	antigen processing and presentation of exogenous peptide antigen via MHC class II	5/113	30/18800	9.07103e-07	0.000185956	0.000169432	HLA-DRB1/HLA-DQA1/HLA-DQB1/HLA-DQA2/HLA-DQB2	5
BP	GO:0019221	cytokine-mediated signaling pathway	14/113	486/18800	1.3063e-06	0.000241013	0.000219597	OAS1/TYK2/NR1H2/IFNAR2/CCRL2/CSF2/IFNA10/OAS3/IL10RB/IFNAR1/CCR5/CXCR6/CCR1/CCR3	14
BP	GO:0002495	antigen processing and presentation of peptide antigen via MHC class II	5/113	34/18800	1.7376e-06	0.000291443	0.000265545	HLA-DRB1/HLA-DQA1/HLA-DQB1/HLA-DQA2/HLA-DQB2	5
BP	GO:0002504	antigen processing and presentation of peptide or polysaccharide antigen via MHC class II	5/113	36/18800	2.33174e-06	0.000358505	0.000326648	HLA-DRB1/HLA-DQA1/HLA-DQB1/HLA-DQA2/HLA-DQB2	5
BP	GO:0002418	immune response to tumor cell	4/113	27/18800	1.95176e-05	0.00249042	0.00226912	HLA-A/ADAM15/HLA-DRB1/MICA	4
BP	GO:1903900	regulation of viral life cycle	7/113	139/18800	2.08769e-05	0.00249042	0.00226912	OAS1/LTF/PLSCR1/TMPRSS2/OAS3/TRIM31/HLA-DRB1	7
BP	GO:0060337	type I interferon signaling pathway	5/113	56/18800	2.14713e-05	0.00249042	0.00226912	OAS1/TYK2/IFNAR2/OAS3/IFNAR1	5
BP	GO:0019058	viral life cycle	10/113	317/18800	2.15972e-05	0.00249042	0.00226912	OAS1/ICAM1/LTF/PLSCR1/TMPRSS2/OAS3/CCR5/CXCR6/TRIM31/HLA-DRB1	10
BP	GO:0071357	cellular response to type I interferon	5/113	58/18800	2.55114e-05	0.00276874	0.00252271	OAS1/TYK2/IFNAR2/OAS3/IFNAR1	5
BP	GO:0034340	response to type I interferon	5/113	64/18800	4.12515e-05	0.00422828	0.00385255	OAS1/TYK2/IFNAR2/OAS3/IFNAR1	5
BP	GO:0050792	regulation of viral process	7/113	159/18800	4.94424e-05	0.00480112	0.00437449	OAS1/LTF/PLSCR1/TMPRSS2/OAS3/TRIM31/HLA-DRB1	7
BP	GO:0002832	negative regulation of response to biotic stimulus	6/113	113/18800	6.18284e-05	0.00570367	0.00519684	OAS1/NR1H2/LTF/HLA-A/OAS3/MICA	6
BP	GO:0002449	lymphocyte mediated immunity	10/113	365/18800	7.09316e-05	0.00610383	0.00556144	ICAM1/HLA-A/HLA-DRB1/HLA-DQA1/HLA-DQB1/HLA-DQA2/HLA-DQB2/C4B/MICA/C4A	10
BP	GO:0002381	immunoglobulin production involved in immunoglobulin-mediated immune response	5/113	73/18800	7.78504e-05	0.00610383	0.00556144	HLA-DRB1/HLA-DQA1/HLA-DQB1/HLA-DQA2/HLA-DQB2	5
BP	GO:0045824	negative regulation of innate immune response	5/113	73/18800	7.78504e-05	0.00610383	0.00556144	OAS1/NR1H2/HLA-A/OAS3/MICA	5
BP	GO:0002460	adaptive immune response based on somatic recombination of immune receptors built from immunoglobulin superfamily domains	10/113	370/18800	7.93995e-05	0.00610383	0.00556144	ICAM1/HLA-A/HLA-DRB1/HLA-DQA1/HLA-DQB1/HLA-DQA2/HLA-DQB2/C4B/MICA/C4A	10
BP	GO:0002347	response to tumor cell	4/113	42/18800	0.000116129	0.00857035	0.00780878	HLA-A/ADAM15/HLA-DRB1/MICA	4
BP	GO:0002483	antigen processing and presentation of endogenous peptide antigen	3/113	19/18800	0.000190999	0.0135536	0.0123492	HLA-A/HLA-C/HLA-DRB1	3
BP	GO:0070098	chemokine-mediated signaling pathway	5/113	89/18800	0.000199344	0.0136218	0.0124114	CCRL2/CCR5/CXCR6/CCR1/CCR3	5
BP	GO:0016032	viral process	10/113	418/18800	0.000214596	0.013759	0.0125363	OAS1/ICAM1/LTF/PLSCR1/TMPRSS2/OAS3/CCR5/CXCR6/TRIM31/HLA-DRB1	10
BP	GO:0048525	negative regulation of viral process	5/113	91/18800	0.000221225	0.013759	0.0125363	OAS1/LTF/PLSCR1/OAS3/TRIM31	5
BP	GO:0010288	response to lead ion	3/113	20/18800	0.000223723	0.013759	0.0125363	MAPT/PLSCR1/CAT	3
BP	GO:0046718	viral entry into host cell	6/113	146/18800	0.000252748	0.0150426	0.0137059	ICAM1/PLSCR1/TMPRSS2/CCR5/TRIM31/HLA-DRB1	6
BP	GO:1990868	response to chemokine	5/113	97/18800	0.000297947	0.0166579	0.0151777	CCRL2/CCR5/CXCR6/CCR1/CCR3	5
BP	GO:1990869	cellular response to chemokine	5/113	97/18800	0.000297947	0.0166579	0.0151777	CCRL2/CCR5/CXCR6/CCR1/CCR3	5
BP	GO:0044409	entry into host	6/113	153/18800	0.000325144	0.0174311	0.0158822	ICAM1/PLSCR1/TMPRSS2/CCR5/TRIM31/HLA-DRB1	6
BP	GO:0016064	immunoglobulin mediated immune response	7/113	216/18800	0.000330671	0.0174311	0.0158822	HLA-DRB1/HLA-DQA1/HLA-DQB1/HLA-DQA2/HLA-DQB2/C4B/C4A	7
BP	GO:0043903	regulation of biological process involved in symbiotic interaction	4/113	56/18800	0.000357213	0.0176384	0.0160711	LTF/TMPRSS2/TRIM31/HLA-DRB1	4
BP	GO:0019724	B cell mediated immunity	7/113	219/18800	0.000359359	0.0176384	0.0160711	HLA-DRB1/HLA-DQA1/HLA-DQB1/HLA-DQA2/HLA-DQB2/C4B/C4A	7
BP	GO:0051607	defense response to virus	8/113	290/18800	0.000367532	0.0176384	0.0160711	OAS1/IFNAR2/PLSCR1/IFNA10/OAS3/IL10RB/SENP7/MICA	8
BP	GO:0140546	defense response to symbiont	8/113	291/18800	0.000376058	0.0176384	0.0160711	OAS1/IFNAR2/PLSCR1/IFNA10/OAS3/IL10RB/SENP7/MICA	8
BP	GO:0045071	negative regulation of viral genome replication	4/113	57/18800	0.000382405	0.0176384	0.0160711	OAS1/LTF/PLSCR1/OAS3	4
BP	GO:0050870	positive regulation of T cell activation	7/113	223/18800	0.000400679	0.0180305	0.0164283	TYK2/HLA-A/HLA-DRB1/HLA-DQA1/HLA-DQB1/HLA-DQA2/HLA-DQB2	7
BP	GO:0002443	leukocyte mediated immunity	10/113	457/18800	0.000435033	0.0189477	0.017264	ICAM1/HLA-A/HLA-DRB1/HLA-DQA1/HLA-DQB1/HLA-DQA2/HLA-DQB2/C4B/MICA/C4A	10
BP	GO:0098581	detection of external biotic stimulus	3/113	25/18800	0.000441599	0.0189477	0.017264	HLA-A/HLA-DRB1/C4B	3
BP	GO:0019883	antigen processing and presentation of endogenous antigen	3/113	26/18800	0.00049702	0.020841	0.018989	HLA-A/HLA-C/HLA-DRB1	3
BP	GO:0009615	response to virus	9/113	392/18800	0.000601983	0.0246813	0.0224881	OAS1/IFNAR2/PLSCR1/IFNA10/OAS3/IL10RB/IFNAR1/SENP7/MICA	9
BP	GO:0007259	receptor signaling pathway via JAK-STAT	6/113	173/18800	0.000623998	0.0250278	0.0228038	TYK2/IFNAR2/CSF2/IFNA10/IL10RB/IFNAR1	6
BP	GO:1903039	positive regulation of leukocyte cell-cell adhesion	7/113	245/18800	0.000701039	0.0270375	0.024635	TYK2/HLA-A/HLA-DRB1/HLA-DQA1/HLA-DQB1/HLA-DQA2/HLA-DQB2	7
BP	GO:0052126	movement in host environment	6/113	177/18800	0.000703416	0.0270375	0.024635	ICAM1/PLSCR1/TMPRSS2/CCR5/TRIM31/HLA-DRB1	6
BP	GO:0050777	negative regulation of immune response	6/113	179/18800	0.00074595	0.0280873	0.0255914	OAS1/NR1H2/HLA-A/OAS3/HLA-DRB1/MICA	6
BP	GO:0097696	receptor signaling pathway via STAT	6/113	184/18800	0.00086101	0.0317713	0.0289481	TYK2/IFNAR2/CSF2/IFNA10/IL10RB/IFNAR1	6
BP	GO:0035456	response to interferon-beta	3/113	32/18800	0.000923625	0.0334135	0.0304444	OAS1/IFNAR2/PLSCR1	3
BP	GO:0051701	biological process involved in interaction with host	6/113	191/18800	0.00104456	0.0370618	0.0337684	ICAM1/PLSCR1/TMPRSS2/CCR5/TRIM31/HLA-DRB1	6
BP	GO:0032102	negative regulation of response to external stimulus	9/113	429/18800	0.00113709	0.0395835	0.0360661	OAS1/NR1H2/LTF/HLA-A/ASH1L/OAS3/WNT3/HLA-DRB1/MICA	9
BP	GO:0031348	negative regulation of defense response	7/113	268/18800	0.00118271	0.0404094	0.0368186	OAS1/NR1H2/HLA-A/ASH1L/OAS3/HLA-DRB1/MICA	7
BP	GO:0002831	regulation of response to biotic stimulus	8/113	351/18800	0.00127384	0.0426623	0.0388713	OAS1/NR1H2/LTF/PLSCR1/HLA-A/OAS3/HLA-DRB1/MICA	8
BP	GO:0019079	viral genome replication	5/113	134/18800	0.0012949	0.0426623	0.0388713	OAS1/LTF/PLSCR1/OAS3/CXCR6	5
BP	GO:0030879	mammary gland development	5/113	135/18800	0.00133835	0.0433202	0.0394708	MTX1/WNT3/TDGF1/NOTCH4/DDR1	5
BP	GO:0019722	calcium-mediated signaling	6/113	202/18800	0.00139208	0.0442824	0.0403475	MAPT/CCRL2/CCR5/CXCR6/CCR1/CCR3	6
BP	GO:0045785	positive regulation of cell adhesion	9/113	446/18800	0.00148748	0.0465153	0.042382	TYK2/NPNT/HLA-A/HLA-DRB1/HLA-DQA1/HLA-DQB1/HLA-DQA2/HLA-DQB2/FUT1	9
BP	GO:1902959	regulation of aspartic-type endopeptidase activity involved in amyloid precursor protein catabolic process	2/113	10/18800	0.00156147	0.0472281	0.0430314	EFNA3/EFNA1	2
BP	GO:2000425	regulation of apoptotic cell clearance	2/113	10/18800	0.00156147	0.0472281	0.0430314	C4B/C4A	2
BP	GO:0009595	detection of biotic stimulus	3/113	39/18800	0.00165063	0.0491196	0.0447549	HLA-A/HLA-DRB1/C4B	3
BP	GO:0044403	biological process involved in symbiotic interaction	7/113	286/18800	0.00171575	0.0491399	0.0447733	ICAM1/LTF/PLSCR1/TMPRSS2/CCR5/TRIM31/HLA-DRB1	7
BP	GO:0001910	regulation of leukocyte mediated cytotoxicity	4/113	85/18800	0.00172323	0.0491399	0.0447733	ICAM1/HLA-A/HLA-DRB1/MICA	4
BP	GO:0022407	regulation of cell-cell adhesion	9/113	456/18800	0.00173122	0.0491399	0.0447733	TYK2/HLA-A/CDSN/HLA-DRB1/HLA-DQA1/HLA-DQB1/HLA-DQA2/HLA-DQB2/NOTCH4	9
BP	GO:0045069	regulation of viral genome replication	4/113	87/18800	0.00187708	0.0508306	0.0463137	OAS1/LTF/PLSCR1/OAS3	4
BP	GO:0022409	positive regulation of cell-cell adhesion	7/113	291/18800	0.00189274	0.0508306	0.0463137	TYK2/HLA-A/HLA-DRB1/HLA-DQA1/HLA-DQB1/HLA-DQA2/HLA-DQB2	7
BP	GO:0046598	positive regulation of viral entry into host cell	2/113	11/18800	0.00190098	0.0508306	0.0463137	TMPRSS2/HLA-DRB1	2
BP	GO:0075294	positive regulation by symbiont of entry into host	2/113	11/18800	0.00190098	0.0508306	0.0463137	TMPRSS2/HLA-DRB1	2
BP	GO:0007159	leukocyte cell-cell adhesion	8/113	381/18800	0.00213099	0.0561668	0.0511758	ICAM1/TYK2/HLA-A/HLA-DRB1/HLA-DQA1/HLA-DQB1/HLA-DQA2/HLA-DQB2	8
BP	GO:0046596	regulation of viral entry into host cell	3/113	43/18800	0.00219046	0.0569211	0.051863	TMPRSS2/TRIM31/HLA-DRB1	3
BP	GO:0002424	T cell mediated immune response to tumor cell	2/113	12/18800	0.00227223	0.0574284	0.0523252	HLA-A/HLA-DRB1	2
BP	GO:1905245	regulation of aspartic-type peptidase activity	2/113	12/18800	0.00227223	0.0574284	0.0523252	EFNA3/EFNA1	2
BP	GO:0045088	regulation of innate immune response	6/113	231/18800	0.00273289	0.0681377	0.0620829	OAS1/NR1H2/PLSCR1/HLA-A/OAS3/MICA	6
BP	GO:0007160	cell-matrix adhesion	6/113	235/18800	0.00297496	0.0727597	0.0662942	THBS3/NPNT/ADAM15/ADAMTS13/DDR1/FUT1	6
BP	GO:0006959	humoral immune response	7/113	317/18800	0.00305313	0.0727597	0.0662942	LTF/HLA-A/IFNA10/HLA-DRB1/HLA-DQB1/C4B/C4A	7
BP	GO:0015697	quaternary ammonium group transport	2/113	14/18800	0.00310843	0.0727597	0.0662942	SLC6A20/SLC22A5	2
BP	GO:1901857	positive regulation of cellular respiration	2/113	14/18800	0.00310843	0.0727597	0.0662942	IL10RB/IFNAR1	2
BP	GO:0031341	regulation of cell killing	4/113	100/18800	0.00311546	0.0727597	0.0662942	ICAM1/HLA-A/HLA-DRB1/MICA	4
BP	GO:0001913	T cell mediated cytotoxicity	3/113	50/18800	0.00337456	0.0768651	0.0700348	HLA-A/HLA-DRB1/MICA	3
BP	GO:0052372	modulation by symbiont of entry into host	3/113	50/18800	0.00337456	0.0768651	0.0700348	TMPRSS2/TRIM31/HLA-DRB1	3
BP	GO:0043129	surfactant homeostasis	2/113	15/18800	0.00357261	0.0775466	0.0706557	OAS1/NAPSA	2
BP	GO:0044406	adhesion of symbiont to host	2/113	15/18800	0.00357261	0.0775466	0.0706557	ICAM1/LTF	2
BP	GO:0060456	positive regulation of digestive system process	2/113	15/18800	0.00357261	0.0775466	0.0706557	NR1H2/SLC22A5	2
BP	GO:0071639	positive regulation of monocyte chemotactic protein-1 production	2/113	15/18800	0.00357261	0.0775466	0.0706557	OAS1/OAS3	2
BP	GO:0006004	fucose metabolic process	2/113	16/18800	0.004067	0.0862484	0.0785844	FUT2/FUT1	2
BP	GO:0008228	opsonization	2/113	16/18800	0.004067	0.0862484	0.0785844	SFTPA1/C4B	2
BP	GO:0016045	detection of bacterium	2/113	17/18800	0.00459124	0.0916741	0.0835279	HLA-A/HLA-DRB1	2
BP	GO:0019885	antigen processing and presentation of endogenous peptide antigen via MHC class I	2/113	17/18800	0.00459124	0.0916741	0.0835279	HLA-A/HLA-C	2
BP	GO:0036065	fucosylation	2/113	17/18800	0.00459124	0.0916741	0.0835279	FUT2/FUT1	2
BP	GO:0048875	chemical homeostasis within a tissue	2/113	17/18800	0.00459124	0.0916741	0.0835279	OAS1/NAPSA	2
BP	GO:0140374	antiviral innate immune response	2/113	17/18800	0.00459124	0.0916741	0.0835279	OAS1/SENP7	2
BP	GO:0050863	regulation of T cell activation	7/113	342/18800	0.00462097	0.0916741	0.0835279	TYK2/HLA-A/HLA-DRB1/HLA-DQA1/HLA-DQB1/HLA-DQA2/HLA-DQB2	7
BP	GO:0002456	T cell mediated immunity	4/113	112/18800	0.00467105	0.0916817	0.0835348	ICAM1/HLA-A/HLA-DRB1/MICA	4
BP	GO:1903037	regulation of leukocyte cell-cell adhesion	7/113	344/18800	0.00476856	0.0926105	0.0843811	TYK2/HLA-A/HLA-DRB1/HLA-DQA1/HLA-DQB1/HLA-DQA2/HLA-DQB2	7
BP	GO:0072567	chemokine (C-X-C motif) ligand 2 production	2/113	18/18800	0.00514495	0.0978601	0.0891642	OAS1/OAS3	2
BP	GO:2000341	regulation of chemokine (C-X-C motif) ligand 2 production	2/113	18/18800	0.00514495	0.0978601	0.0891642	OAS1/OAS3	2
BP	GO:0001906	cell killing	5/113	185/18800	0.00521301	0.098143	0.089422	ICAM1/LTF/HLA-A/HLA-DRB1/MICA	5
BP	GO:0045953	negative regulation of natural killer cell mediated cytotoxicity	2/113	19/18800	0.00572777	0.106745	0.0972594	HLA-A/MICA	2
BP	GO:0002716	negative regulation of natural killer cell mediated immunity	2/113	20/18800	0.00633933	0.113554	0.103464	HLA-A/MICA	2
BP	GO:0035455	response to interferon-alpha	2/113	20/18800	0.00633933	0.113554	0.103464	IFNAR2/IFNAR1	2
BP	GO:0060339	negative regulation of type I interferon-mediated signaling pathway	2/113	20/18800	0.00633933	0.113554	0.103464	OAS1/OAS3	2
BP	GO:0098543	detection of other organism	2/113	20/18800	0.00633933	0.113554	0.103464	HLA-A/HLA-DRB1	2
BP	GO:0031589	cell-substrate adhesion	7/113	364/18800	0.00644765	0.114384	0.10422	THBS3/NPNT/ADAM15/ADAMTS13/EFNA1/DDR1/FUT1	7
BP	GO:0032069	regulation of nuclease activity	2/113	21/18800	0.00697927	0.119229	0.108634	OAS1/OAS3	2
BP	GO:0071605	monocyte chemotactic protein-1 production	2/113	21/18800	0.00697927	0.119229	0.108634	OAS1/OAS3	2
BP	GO:0071637	regulation of monocyte chemotactic protein-1 production	2/113	21/18800	0.00697927	0.119229	0.108634	OAS1/OAS3	2
BP	GO:1903902	positive regulation of viral life cycle	2/113	21/18800	0.00697927	0.119229	0.108634	TMPRSS2/HLA-DRB1	2
BP	GO:0001763	morphogenesis of a branching structure	5/113	199/18800	0.0070563	0.119439	0.108826	RASIP1/NPNT/TDGF1/NOTCH4/DDR1	5
BP	GO:0051251	positive regulation of lymphocyte activation	7/113	371/18800	0.00712869	0.119568	0.108943	TYK2/HLA-A/HLA-DRB1/HLA-DQA1/HLA-DQB1/HLA-DQA2/HLA-DQB2	7
BP	GO:0001909	leukocyte mediated cytotoxicity	4/113	131/18800	0.00808045	0.13431	0.122375	ICAM1/HLA-A/HLA-DRB1/MICA	4
BP	GO:0046635	positive regulation of alpha-beta T cell activation	3/113	69/18800	0.00830766	0.135023	0.123025	TYK2/HLA-A/HLA-DRB1	3
BP	GO:0046641	positive regulation of alpha-beta T cell proliferation	2/113	23/18800	0.00834288	0.135023	0.123025	TYK2/HLA-A	2
BP	GO:0090208	positive regulation of triglyceride metabolic process	2/113	23/18800	0.00834288	0.135023	0.123025	NR1H2/FGF21	2
BP	GO:0001911	negative regulation of leukocyte mediated cytotoxicity	2/113	25/18800	0.00981577	0.156122	0.142249	HLA-A/MICA	2
BP	GO:1902993	positive regulation of amyloid precursor protein catabolic process	2/113	25/18800	0.00981577	0.156122	0.142249	EFNA3/EFNA1	2
BP	GO:0019932	second-messenger-mediated signaling	6/113	303/18800	0.0100072	0.157806	0.143783	MAPT/CCRL2/CCR5/CXCR6/CCR1/CCR3	6
BP	GO:0002377	immunoglobulin production	5/113	218/18800	0.0102282	0.157876	0.143847	HLA-DRB1/HLA-DQA1/HLA-DQB1/HLA-DQA2/HLA-DQB2	5
BP	GO:0002407	dendritic cell chemotaxis	2/113	26/18800	0.0105923	0.157876	0.143847	CCR5/CCR1	2
BP	GO:0032515	negative regulation of phosphoprotein phosphatase activity	2/113	26/18800	0.0105923	0.157876	0.143847	PPP1R15A/PPP1R11	2
BP	GO:0032682	negative regulation of chemokine production	2/113	26/18800	0.0105923	0.157876	0.143847	OAS1/OAS3	2
BP	GO:0043931	ossification involved in bone maturation	2/113	26/18800	0.0105923	0.157876	0.143847	THBS3/LTF	2
BP	GO:0045026	plasma membrane fusion	2/113	26/18800	0.0105923	0.157876	0.143847	NSF/IZUMO1	2
BP	GO:0070374	positive regulation of ERK1 and ERK2 cascade	5/113	220/18800	0.0106106	0.157876	0.143847	ICAM1/NPNT/FGF21/CCR1/HLA-DRB1	5
BP	GO:0006909	phagocytosis	6/113	310/18800	0.0111117	0.164009	0.149435	ICAM5/PLSCR1/ICAM3/SFTPA1/C4B/C4A	6
BP	GO:0002440	production of molecular mediator of immune response	6/113	312/18800	0.0114425	0.167552	0.152663	HLA-A/HLA-DRB1/HLA-DQA1/HLA-DQB1/HLA-DQA2/HLA-DQB2	6
BP	GO:0009312	oligosaccharide biosynthetic process	2/113	28/18800	0.012224	0.176197	0.16054	FUT2/FUT1	2
BP	GO:0031342	negative regulation of cell killing	2/113	28/18800	0.012224	0.176197	0.16054	HLA-A/MICA	2
BP	GO:0002474	antigen processing and presentation of peptide antigen via MHC class I	2/113	29/18800	0.0130784	0.185613	0.169119	HLA-A/HLA-C	2
BP	GO:0070977	bone maturation	2/113	29/18800	0.0130784	0.185613	0.169119	THBS3/LTF	2
BP	GO:0001503	ossification	7/113	420/18800	0.0134834	0.1899	0.173025	THBS3/LTF/NPNT/CAT/WNT3/LIMD1/CCR1	7
BP	GO:0002696	positive regulation of leukocyte activation	7/113	421/18800	0.0136452	0.190003	0.173119	TYK2/HLA-A/HLA-DRB1/HLA-DQA1/HLA-DQB1/HLA-DQA2/HLA-DQB2	7
BP	GO:0048754	branching morphogenesis of an epithelial tube	4/113	153/18800	0.0136967	0.190003	0.173119	RASIP1/NPNT/NOTCH4/DDR1	4
BP	GO:0001916	positive regulation of T cell mediated cytotoxicity	2/113	30/18800	0.0139581	0.192184	0.175107	HLA-A/HLA-DRB1	2
BP	GO:0010921	regulation of phosphatase activity	3/113	84/18800	0.0141617	0.193544	0.176345	NPNT/PPP1R15A/PPP1R11	3
BP	GO:0002683	negative regulation of immune system process	7/113	425/18800	0.0143061	0.19408	0.176834	OAS1/NR1H2/LTF/HLA-A/OAS3/HLA-DRB1/MICA	7
BP	GO:0052548	regulation of endopeptidase activity	7/113	426/18800	0.0144749	0.194936	0.177614	MAPT/LTF/EFNA3/EFNA1/C4B/HIP1/C4A	7
BP	GO:1900027	regulation of ruffle assembly	2/113	31/18800	0.0148627	0.198708	0.181051	ICAM1/PLEKHM1	2
BP	GO:0033627	cell adhesion mediated by integrin	3/113	86/18800	0.0150801	0.200164	0.182377	ICAM1/NPNT/EFNA1	3
BP	GO:0001649	osteoblast differentiation	5/113	241/18800	0.0152328	0.200746	0.182908	LTF/NPNT/CAT/WNT3/LIMD1	5
BP	GO:0001960	negative regulation of cytokine-mediated signaling pathway	3/113	87/18800	0.0155516	0.203495	0.185412	OAS1/NR1H2/OAS3	3
BP	GO:0010743	regulation of macrophage derived foam cell differentiation	2/113	32/18800	0.015792	0.20375	0.185645	NR1H2/CSF2	2
BP	GO:0072337	modified amino acid transport	2/113	32/18800	0.015792	0.20375	0.185645	SLC6A20/SLC22A5	2
BP	GO:0050867	positive regulation of cell activation	7/113	436/18800	0.0162419	0.208099	0.189608	TYK2/HLA-A/HLA-DRB1/HLA-DQA1/HLA-DQB1/HLA-DQA2/HLA-DQB2	7
BP	GO:0007589	body fluid secretion	3/113	89/18800	0.0165195	0.208754	0.190204	NR1H2/MTX1/DDR1	3
BP	GO:0036336	dendritic cell migration	2/113	33/18800	0.0167456	0.208754	0.190204	CCR5/CCR1	2
BP	GO:0048799	animal organ maturation	2/113	33/18800	0.0167456	0.208754	0.190204	THBS3/LTF	2
BP	GO:0060317	cardiac epithelial to mesenchymal transition	2/113	33/18800	0.0167456	0.208754	0.190204	ADAM15/EFNA1	2
BP	GO:0035308	negative regulation of protein dephosphorylation	2/113	34/18800	0.0177232	0.217995	0.198624	PPP1R15A/PPP1R11	2
BP	GO:2000352	negative regulation of endothelial cell apoptotic process	2/113	34/18800	0.0177232	0.217995	0.198624	ICAM1/FGF21	2
BP	GO:0060761	negative regulation of response to cytokine stimulus	3/113	92/18800	0.0180334	0.220342	0.200763	OAS1/NR1H2/OAS3	3
BP	GO:0030101	natural killer cell activation	3/113	93/18800	0.0185547	0.22522	0.205207	TYK2/IFNA10/MICA	3
BP	GO:0019320	hexose catabolic process	2/113	35/18800	0.0187244	0.225794	0.20573	FUT2/FUT1	2
BP	GO:0010922	positive regulation of phosphatase activity	2/113	36/18800	0.019749	0.235076	0.214187	NPNT/PPP1R15A	2
BP	GO:0030224	monocyte differentiation	2/113	36/18800	0.019749	0.235076	0.214187	CSF2/HLA-DRB1	2
BP	GO:0002237	response to molecule of bacterial origin	6/113	354/18800	0.0200967	0.237682	0.216562	LTF/CSF2/ADAMTS13/IFNAR1/CCR5/C4B	6
BP	GO:0052547	regulation of peptidase activity	7/113	456/18800	0.0202272	0.237702	0.21658	MAPT/LTF/EFNA3/EFNA1/C4B/HIP1/C4A	7
BP	GO:0010923	negative regulation of phosphatase activity	2/113	37/18800	0.0207966	0.241319	0.219875	PPP1R15A/PPP1R11	2
BP	GO:0046640	regulation of alpha-beta T cell proliferation	2/113	37/18800	0.0207966	0.241319	0.219875	TYK2/HLA-A	2
BP	GO:0010950	positive regulation of endopeptidase activity	4/113	174/18800	0.0209346	0.241403	0.219952	MAPT/EFNA3/EFNA1/HIP1	4
BP	GO:0050764	regulation of phagocytosis	3/113	99/18800	0.0218573	0.247512	0.225518	PLSCR1/C4B/C4A	3
BP	GO:0010742	macrophage derived foam cell differentiation	2/113	38/18800	0.0218669	0.247512	0.225518	NR1H2/CSF2	2
BP	GO:0032814	regulation of natural killer cell activation	2/113	38/18800	0.0218669	0.247512	0.225518	TYK2/MICA	2
BP	GO:0042742	defense response to bacterium	6/113	364/18800	0.022676	0.253657	0.231117	OAS1/LTF/HLA-A/OAS3/PPP1R11/MICA	6
BP	GO:0032728	positive regulation of interferon-beta production	2/113	39/18800	0.0229597	0.253657	0.231117	OAS1/OAS3	2
BP	GO:0046365	monosaccharide catabolic process	2/113	39/18800	0.0229597	0.253657	0.231117	FUT2/FUT1	2
BP	GO:0090077	foam cell differentiation	2/113	39/18800	0.0229597	0.253657	0.231117	NR1H2/CSF2	2
BP	GO:0001914	regulation of T cell mediated cytotoxicity	2/113	40/18800	0.0240746	0.261724	0.238467	HLA-A/HLA-DRB1	2
BP	GO:0046633	alpha-beta T cell proliferation	2/113	40/18800	0.0240746	0.261724	0.238467	TYK2/HLA-A	2
BP	GO:0006641	triglyceride metabolic process	3/113	103/18800	0.024226	0.261724	0.238467	NR1H2/FGF21/CAT	3
BP	GO:0001894	tissue homeostasis	5/113	272/18800	0.0242573	0.261724	0.238467	OAS1/NAPSA/LTF/PLEKHM1/SLC22A5	5
BP	GO:0033674	positive regulation of kinase activity	7/113	476/18800	0.0248526	0.266587	0.242898	MAPT/LTF/EFNA1/TDGF1/RAD50/HLA-DRB1/DDR1	7
BP	GO:0046425	regulation of receptor signaling pathway via JAK-STAT	3/113	105/18800	0.0254604	0.268948	0.245049	TYK2/IFNA10/IL10RB	3
BP	GO:0046634	regulation of alpha-beta T cell activation	3/113	105/18800	0.0254604	0.268948	0.245049	TYK2/HLA-A/HLA-DRB1	3
BP	GO:0061138	morphogenesis of a branching epithelium	4/113	185/18800	0.02551	0.268948	0.245049	RASIP1/NPNT/NOTCH4/DDR1	4
BP	GO:0034142	toll-like receptor 4 signaling pathway	2/113	42/18800	0.0263695	0.270307	0.246288	OAS1/LTF	2
BP	GO:0060338	regulation of type I interferon-mediated signaling pathway	2/113	42/18800	0.0263695	0.270307	0.246288	OAS1/OAS3	2
BP	GO:0060964	regulation of miRNA-mediated gene silencing	2/113	42/18800	0.0263695	0.270307	0.246288	POU5F1/LIMD1	2
BP	GO:0090207	regulation of triglyceride metabolic process	2/113	42/18800	0.0263695	0.270307	0.246288	NR1H2/FGF21	2
BP	GO:0002764	immune response-regulating signaling pathway	7/113	482/18800	0.0263714	0.270307	0.246288	OAS1/LTF/PLSCR1/HLA-A/OAS3/HLA-DRB1/HLA-DQB1	7
BP	GO:0044058	regulation of digestive system process	2/113	43/18800	0.027549	0.280817	0.255864	NR1H2/SLC22A5	2
BP	GO:0010952	positive regulation of peptidase activity	4/113	192/18800	0.0287119	0.282317	0.25723	MAPT/EFNA3/EFNA1/HIP1	4
BP	GO:0007595	lactation	2/113	44/18800	0.0287494	0.282317	0.25723	MTX1/DDR1	2
BP	GO:0060147	regulation of post-transcriptional gene silencing	2/113	44/18800	0.0287494	0.282317	0.25723	POU5F1/LIMD1	2
BP	GO:0097178	ruffle assembly	2/113	44/18800	0.0287494	0.282317	0.25723	ICAM1/PLEKHM1	2
BP	GO:1900368	regulation of post-transcriptional gene silencing by RNA	2/113	44/18800	0.0287494	0.282317	0.25723	POU5F1/LIMD1	2
BP	GO:1903573	negative regulation of response to endoplasmic reticulum stress	2/113	44/18800	0.0287494	0.282317	0.25723	NR1H2/PPP1R15A	2
BP	GO:0043410	positive regulation of MAPK cascade	7/113	491/18800	0.0287673	0.282317	0.25723	ICAM1/NPNT/FGF21/EFNA1/CCR1/TDGF1/HLA-DRB1	7
BP	GO:0002253	activation of immune response	6/113	386/18800	0.029117	0.284238	0.25898	PLSCR1/HLA-A/HLA-DRB1/HLA-DQB1/C4B/C4A	6
BP	GO:0031334	positive regulation of protein-containing complex assembly	4/113	194/18800	0.0296687	0.288098	0.262498	MAPT/RASIP1/NR1H2/CSF2	4
BP	GO:0046427	positive regulation of receptor signaling pathway via JAK-STAT	2/113	45/18800	0.0299705	0.289505	0.26378	TYK2/IL10RB	2
BP	GO:0042269	regulation of natural killer cell mediated cytotoxicity	2/113	46/18800	0.0312119	0.298373	0.271859	HLA-A/MICA	2
BP	GO:0060966	regulation of gene silencing by RNA	2/113	46/18800	0.0312119	0.298373	0.271859	POU5F1/LIMD1	2
BP	GO:0034284	response to monosaccharide	4/113	200/18800	0.0326518	0.309173	0.2817	ICAM1/FGF21/CAT/HLA-DRB1	4
BP	GO:0002286	T cell activation involved in immune response	3/113	116/18800	0.0328444	0.309173	0.2817	ICAM1/IFNA10/HLA-DRB1	3
BP	GO:1904892	regulation of receptor signaling pathway via STAT	3/113	116/18800	0.0328444	0.309173	0.2817	TYK2/IFNA10/IL10RB	3
BP	GO:0002761	regulation of myeloid leukocyte differentiation	3/113	117/18800	0.0335653	0.311196	0.283543	LTF/CCR1/HLA-DRB1	3
BP	GO:0032609	interferon-gamma production	3/113	117/18800	0.0335653	0.311196	0.283543	TYK2/HLA-A/HLA-DRB1	3
BP	GO:0032649	regulation of interferon-gamma production	3/113	117/18800	0.0335653	0.311196	0.283543	TYK2/HLA-A/HLA-DRB1	3
BP	GO:0035305	negative regulation of dephosphorylation	2/113	48/18800	0.0337546	0.311387	0.283717	PPP1R15A/PPP1R11	2
BP	GO:0071346	cellular response to interferon-gamma	3/113	118/18800	0.0342944	0.314792	0.28682	NR1H2/ADAMTS13/TDGF1	3
BP	GO:0030225	macrophage differentiation	2/113	49/18800	0.0350554	0.318607	0.290296	CSF2/HLA-DRB1	2
BP	GO:1904894	positive regulation of receptor signaling pathway via STAT	2/113	49/18800	0.0350554	0.318607	0.290296	TYK2/IL10RB	2
BP	GO:0002715	regulation of natural killer cell mediated immunity	2/113	50/18800	0.0363755	0.32579	0.29684	HLA-A/MICA	2
BP	GO:0043457	regulation of cellular respiration	2/113	50/18800	0.0363755	0.32579	0.29684	IL10RB/IFNAR1	2
BP	GO:2000107	negative regulation of leukocyte apoptotic process	2/113	50/18800	0.0363755	0.32579	0.29684	EFNA1/CCR5	2
BP	GO:0043277	apoptotic cell clearance	2/113	51/18800	0.0377145	0.334409	0.304693	C4B/C4A	2
BP	GO:0030198	extracellular matrix organization	5/113	307/18800	0.0379313	0.334409	0.304693	NPNT/C6orf15/ADAM15/ADAMTS13/DDR1	5
BP	GO:0002573	myeloid leukocyte differentiation	4/113	210/18800	0.0380019	0.334409	0.304693	LTF/CSF2/CCR1/HLA-DRB1	4
BP	GO:0001952	regulation of cell-matrix adhesion	3/113	123/18800	0.0380628	0.334409	0.304693	ADAM15/DDR1/FUT1	3
BP	GO:0043062	extracellular structure organization	5/113	308/18800	0.0383792	0.335591	0.30577	NPNT/C6orf15/ADAM15/ADAMTS13/DDR1	5
BP	GO:0048013	ephrin receptor signaling pathway	2/113	52/18800	0.0390722	0.338442	0.308368	EFNA3/EFNA1	2
BP	GO:1904036	negative regulation of epithelial cell apoptotic process	2/113	52/18800	0.0390722	0.338442	0.308368	ICAM1/FGF21	2
BP	GO:0045229	external encapsulating structure organization	5/113	310/18800	0.0392848	0.338693	0.308597	NPNT/C6orf15/ADAM15/ADAMTS13/DDR1	5
BP	GO:0070372	regulation of ERK1 and ERK2 cascade	5/113	311/18800	0.0397424	0.341045	0.31074	ICAM1/NPNT/FGF21/CCR1/HLA-DRB1	5
BP	GO:0050852	T cell receptor signaling pathway	3/113	127/18800	0.0412237	0.352119	0.32083	HLA-A/HLA-DRB1/HLA-DQB1	3
BP	GO:0060326	cell chemotaxis	5/113	315/18800	0.0416056	0.352475	0.321154	CCRL2/CCR5/CXCR6/CCR1/CCR3	5
BP	GO:0006968	cellular defense response	2/113	54/18800	0.0418426	0.352475	0.321154	CCR5/CCR3	2
BP	GO:0010810	regulation of cell-substrate adhesion	4/113	217/18800	0.0420296	0.352475	0.321154	NPNT/ADAM15/DDR1/FUT1	4
BP	GO:0071222	cellular response to lipopolysaccharide	4/113	217/18800	0.0420296	0.352475	0.321154	LTF/CSF2/ADAMTS13/CCR5	4
BP	GO:0002707	negative regulation of lymphocyte mediated immunity	2/113	55/18800	0.0432548	0.35787	0.32607	HLA-A/MICA	2
BP	GO:0002763	positive regulation of myeloid leukocyte differentiation	2/113	55/18800	0.0432548	0.35787	0.32607	CCR1/HLA-DRB1	2
BP	GO:1902991	regulation of amyloid precursor protein catabolic process	2/113	55/18800	0.0432548	0.35787	0.32607	EFNA3/EFNA1	2
BP	GO:0060249	anatomical structure homeostasis	5/113	319/18800	0.0435211	0.358166	0.32634	OAS1/NAPSA/LTF/PLEKHM1/SLC22A5	5
BP	GO:0035303	regulation of dephosphorylation	3/113	130/18800	0.0436788	0.358166	0.32634	NPNT/PPP1R15A/PPP1R11	3
BP	GO:0006639	acylglycerol metabolic process	3/113	131/18800	0.0445132	0.363185	0.330912	NR1H2/FGF21/CAT	3
BP	GO:0031529	ruffle organization	2/113	56/18800	0.0446846	0.363185	0.330912	ICAM1/PLEKHM1	2
BP	GO:0006638	neutral lipid metabolic process	3/113	132/18800	0.0453554	0.365292	0.332832	NR1H2/FGF21/CAT	3
BP	GO:0071333	cellular response to glucose stimulus	3/113	132/18800	0.0453554	0.365292	0.332832	ICAM1/FGF21/HLA-DRB1	3
BP	GO:0048732	gland development	6/113	431/18800	0.0457955	0.365292	0.332832	MTX1/ASH1L/WNT3/TDGF1/NOTCH4/DDR1	6
BP	GO:0009948	anterior/posterior axis specification	2/113	57/18800	0.0461318	0.365292	0.332832	WNT3/TDGF1	2
BP	GO:0032608	interferon-beta production	2/113	57/18800	0.0461318	0.365292	0.332832	OAS1/OAS3	2
BP	GO:0032648	regulation of interferon-beta production	2/113	57/18800	0.0461318	0.365292	0.332832	OAS1/OAS3	2
BP	GO:0007204	positive regulation of cytosolic calcium ion concentration	5/113	325/18800	0.0464928	0.365612	0.333123	CCRL2/CCR5/CXCR6/CCR1/CCR3	5
BP	GO:0043467	regulation of generation of precursor metabolites and energy	3/113	134/18800	0.0470637	0.365612	0.333123	SLC2A6/IL10RB/IFNAR1	3
BP	GO:0071331	cellular response to hexose stimulus	3/113	134/18800	0.0470637	0.365612	0.333123	ICAM1/FGF21/HLA-DRB1	3
BP	GO:0009743	response to carbohydrate	4/113	226/18800	0.0475506	0.365612	0.333123	ICAM1/FGF21/CAT/HLA-DRB1	4
BP	GO:0001912	positive regulation of leukocyte mediated cytotoxicity	2/113	58/18800	0.0475961	0.365612	0.333123	HLA-A/HLA-DRB1	2
BP	GO:0032481	positive regulation of type I interferon production	2/113	58/18800	0.0475961	0.365612	0.333123	OAS1/OAS3	2
BP	GO:0033619	membrane protein proteolysis	2/113	58/18800	0.0475961	0.365612	0.333123	SPPL2C/NAPSA	2
BP	GO:0045667	regulation of osteoblast differentiation	3/113	136/18800	0.0488035	0.365612	0.333123	LTF/NPNT/LIMD1	3
BP	GO:0071326	cellular response to monosaccharide stimulus	3/113	136/18800	0.0488035	0.365612	0.333123	ICAM1/FGF21/HLA-DRB1	3
BP	GO:0070661	leukocyte proliferation	5/113	330/18800	0.0490598	0.365612	0.333123	TYK2/CSF2/HLA-A/IFNA10/HLA-DRB1	5
BP	GO:0002711	positive regulation of T cell mediated immunity	2/113	59/18800	0.0490772	0.365612	0.333123	HLA-A/HLA-DRB1	2
BP	GO:0043666	regulation of phosphoprotein phosphatase activity	2/113	59/18800	0.0490772	0.365612	0.333123	PPP1R15A/PPP1R11	2
BP	GO:1902893	regulation of miRNA transcription	2/113	59/18800	0.0490772	0.365612	0.333123	NR1H2/POU5F1	2
BP	GO:2000351	regulation of endothelial cell apoptotic process	2/113	59/18800	0.0490772	0.365612	0.333123	ICAM1/FGF21	2
BP	GO:0071219	cellular response to molecule of bacterial origin	4/113	229/18800	0.0494764	0.365612	0.333123	LTF/CSF2/ADAMTS13/CCR5	4
BP	GO:0019731	antibacterial humoral response	2/113	60/18800	0.050575	0.365612	0.333123	LTF/HLA-A	2
BP	GO:0061614	miRNA transcription	2/113	60/18800	0.050575	0.365612	0.333123	NR1H2/POU5F1	2
BP	GO:0032496	response to lipopolysaccharide	5/113	333/18800	0.0506396	0.365612	0.333123	LTF/CSF2/ADAMTS13/IFNAR1/CCR5	5
BP	GO:0045333	cellular respiration	4/113	231/18800	0.050784	0.365612	0.333123	CAT/IL10RB/IFNAR1/SURF1	4
BP	GO:0070371	ERK1 and ERK2 cascade	5/113	335/18800	0.0517093	0.365612	0.333123	ICAM1/NPNT/FGF21/CCR1/HLA-DRB1	5
BP	GO:0035306	positive regulation of dephosphorylation	2/113	61/18800	0.0520892	0.365612	0.333123	NPNT/PPP1R15A	2
BP	GO:0048524	positive regulation of viral process	2/113	61/18800	0.0520892	0.365612	0.333123	TMPRSS2/HLA-DRB1	2
BP	GO:0034341	response to interferon-gamma	3/113	140/18800	0.0523766	0.365612	0.333123	NR1H2/ADAMTS13/TDGF1	3
BP	GO:0007411	axon guidance	4/113	234/18800	0.0527809	0.365612	0.333123	EFNA3/WNT3/NTN5/EFNA1	4
BP	GO:0097485	neuron projection guidance	4/113	235/18800	0.053456	0.365612	0.333123	EFNA3/WNT3/NTN5/EFNA1	4
BP	GO:0022617	extracellular matrix disassembly	2/113	62/18800	0.0536194	0.365612	0.333123	ADAM15/DDR1	2
BP	GO:0002703	regulation of leukocyte mediated immunity	4/113	236/18800	0.0541357	0.365612	0.333123	ICAM1/HLA-A/HLA-DRB1/MICA	4
BP	GO:0009311	oligosaccharide metabolic process	2/113	63/18800	0.0551656	0.365612	0.333123	FUT2/FUT1	2
BP	GO:0001885	endothelial cell development	2/113	64/18800	0.0567273	0.365612	0.333123	ICAM1/NOTCH4	2
BP	GO:0045670	regulation of osteoclast differentiation	2/113	64/18800	0.0567273	0.365612	0.333123	LTF/CCR1	2
BP	GO:0014823	response to activity	2/113	65/18800	0.0583045	0.365612	0.333123	FGF21/CAT	2
BP	GO:0031343	positive regulation of cell killing	2/113	65/18800	0.0583045	0.365612	0.333123	HLA-A/HLA-DRB1	2
BP	GO:0072577	endothelial cell apoptotic process	2/113	65/18800	0.0583045	0.365612	0.333123	ICAM1/FGF21	2
BP	GO:0002291	T cell activation via T cell receptor contact with antigen bound to MHC molecule on antigen presenting cell	1/113	10/18800	0.0585201	0.365612	0.333123	ICAM1	1
BP	GO:0003183	mitral valve morphogenesis	1/113	10/18800	0.0585201	0.365612	0.333123	EFNA1	1
BP	GO:0015824	proline transport	1/113	10/18800	0.0585201	0.365612	0.333123	SLC6A20	1
BP	GO:0019062	virion attachment to host cell	1/113	10/18800	0.0585201	0.365612	0.333123	ICAM1	1
BP	GO:0032819	positive regulation of natural killer cell proliferation	1/113	10/18800	0.0585201	0.365612	0.333123	TYK2	1
BP	GO:0033197	response to vitamin E	1/113	10/18800	0.0585201	0.365612	0.333123	CAT	1
BP	GO:0035457	cellular response to interferon-alpha	1/113	10/18800	0.0585201	0.365612	0.333123	IFNAR1	1
BP	GO:0035524	proline transmembrane transport	1/113	10/18800	0.0585201	0.365612	0.333123	SLC6A20	1
BP	GO:0042045	epithelial fluid transport	1/113	10/18800	0.0585201	0.365612	0.333123	CSF2	1
BP	GO:0045144	meiotic sister chromatid segregation	1/113	10/18800	0.0585201	0.365612	0.333123	MEIKIN	1
BP	GO:0045657	positive regulation of monocyte differentiation	1/113	10/18800	0.0585201	0.365612	0.333123	HLA-DRB1	1
BP	GO:0048672	positive regulation of collateral sprouting	1/113	10/18800	0.0585201	0.365612	0.333123	WNT3	1
BP	GO:0048733	sebaceous gland development	1/113	10/18800	0.0585201	0.365612	0.333123	ASH1L	1
BP	GO:0051006	positive regulation of lipoprotein lipase activity	1/113	10/18800	0.0585201	0.365612	0.333123	NR1H2	1
BP	GO:0051177	meiotic sister chromatid cohesion	1/113	10/18800	0.0585201	0.365612	0.333123	MEIKIN	1
BP	GO:0060346	bone trabecula formation	1/113	10/18800	0.0585201	0.365612	0.333123	THBS3	1
BP	GO:0060368	regulation of Fc receptor mediated stimulatory signaling pathway	1/113	10/18800	0.0585201	0.365612	0.333123	PLSCR1	1
BP	GO:0060397	growth hormone receptor signaling pathway via JAK-STAT	1/113	10/18800	0.0585201	0.365612	0.333123	TYK2	1
BP	GO:2000048	negative regulation of cell-cell adhesion mediated by cadherin	1/113	10/18800	0.0585201	0.365612	0.333123	NOTCH4	1
BP	GO:2000109	regulation of macrophage apoptotic process	1/113	10/18800	0.0585201	0.365612	0.333123	CCR5	1
BP	GO:0001890	placenta development	3/113	147/18800	0.0589249	0.365612	0.333123	CSF2/ASH1L/DLX3	3
BP	GO:0071322	cellular response to carbohydrate stimulus	3/113	147/18800	0.0589249	0.365612	0.333123	ICAM1/FGF21/HLA-DRB1	3
BP	GO:0042593	glucose homeostasis	4/113	244/18800	0.0597431	0.365612	0.333123	OAS1/ICAM1/FGF21/HLA-DRB1	4
BP	GO:0045861	negative regulation of proteolysis	5/113	350/18800	0.0601542	0.365612	0.333123	NR1H2/LTF/EFNA1/C4B/C4A	5
BP	GO:0033500	carbohydrate homeostasis	4/113	245/18800	0.0604651	0.365612	0.333123	OAS1/ICAM1/FGF21/HLA-DRB1	4
BP	GO:0002704	negative regulation of leukocyte mediated immunity	2/113	67/18800	0.061504	0.365612	0.333123	HLA-A/MICA	2
BP	GO:0042987	amyloid precursor protein catabolic process	2/113	68/18800	0.063126	0.365612	0.333123	EFNA3/EFNA1	2
BP	GO:0061180	mammary gland epithelium development	2/113	68/18800	0.063126	0.365612	0.333123	WNT3/DDR1	2
BP	GO:0051480	regulation of cytosolic calcium ion concentration	5/113	356/18800	0.0637405	0.365612	0.333123	CCRL2/CCR5/CXCR6/CCR1/CCR3	5
BP	GO:0016052	carbohydrate catabolic process	3/113	152/18800	0.0638274	0.365612	0.333123	FUT2/SLC2A6/FUT1	3
BP	GO:0001886	endothelial cell morphogenesis	1/113	11/18800	0.064182	0.365612	0.333123	NOTCH4	1
BP	GO:0003174	mitral valve development	1/113	11/18800	0.064182	0.365612	0.333123	EFNA1	1
BP	GO:0007135	meiosis II	1/113	11/18800	0.064182	0.365612	0.333123	MEIKIN	1
BP	GO:0010887	negative regulation of cholesterol storage	1/113	11/18800	0.064182	0.365612	0.333123	NR1H2	1
BP	GO:0010917	negative regulation of mitochondrial membrane potential	1/113	11/18800	0.064182	0.365612	0.333123	MAPT	1
BP	GO:0033625	positive regulation of integrin activation	1/113	11/18800	0.064182	0.365612	0.333123	RASIP1	1
BP	GO:0034145	positive regulation of toll-like receptor 4 signaling pathway	1/113	11/18800	0.064182	0.365612	0.333123	LTF	1
BP	GO:0036490	regulation of translation in response to endoplasmic reticulum stress	1/113	11/18800	0.064182	0.365612	0.333123	PPP1R15A	1
BP	GO:0039530	MDA-5 signaling pathway	1/113	11/18800	0.064182	0.365612	0.333123	OAS3	1
BP	GO:0043589	skin morphogenesis	1/113	11/18800	0.064182	0.365612	0.333123	CDSN	1
BP	GO:0045837	negative regulation of membrane potential	1/113	11/18800	0.064182	0.365612	0.333123	MAPT	1
BP	GO:0051133	regulation of NK T cell activation	1/113	11/18800	0.064182	0.365612	0.333123	TYK2	1
BP	GO:0051673	membrane disruption in another organism	1/113	11/18800	0.064182	0.365612	0.333123	LTF	1
BP	GO:0060174	limb bud formation	1/113	11/18800	0.064182	0.365612	0.333123	WNT3	1
BP	GO:0061365	positive regulation of triglyceride lipase activity	1/113	11/18800	0.064182	0.365612	0.333123	NR1H2	1
BP	GO:0061983	meiosis II cell cycle process	1/113	11/18800	0.064182	0.365612	0.333123	MEIKIN	1
BP	GO:0070243	regulation of thymocyte apoptotic process	1/113	11/18800	0.064182	0.365612	0.333123	EFNA1	1
BP	GO:0071377	cellular response to glucagon stimulus	1/113	11/18800	0.064182	0.365612	0.333123	FGF21	1
BP	GO:0071609	chemokine (C-C motif) ligand 5 production	1/113	11/18800	0.064182	0.365612	0.333123	OAS3	1
BP	GO:0071649	regulation of chemokine (C-C motif) ligand 5 production	1/113	11/18800	0.064182	0.365612	0.333123	OAS3	1
BP	GO:0071803	positive regulation of podosome assembly	1/113	11/18800	0.064182	0.365612	0.333123	CSF2	1
BP	GO:1903564	regulation of protein localization to cilium	1/113	11/18800	0.064182	0.365612	0.333123	LZTFL1	1
BP	GO:1903897	regulation of PERK-mediated unfolded protein response	1/113	11/18800	0.064182	0.365612	0.333123	PPP1R15A	1
BP	GO:2001204	regulation of osteoclast development	1/113	11/18800	0.064182	0.365612	0.333123	LTF	1
BP	GO:0001678	cellular glucose homeostasis	3/113	154/18800	0.06584	0.365612	0.333123	ICAM1/FGF21/HLA-DRB1	3
BP	GO:0050770	regulation of axonogenesis	3/113	154/18800	0.06584	0.365612	0.333123	MAPT/WNT3/EFNA1	3
BP	GO:0007585	respiratory gaseous exchange by respiratory system	2/113	70/18800	0.0664129	0.365612	0.333123	SFTPA2/SFTPA1	2
BP	GO:0032722	positive regulation of chemokine production	2/113	70/18800	0.0664129	0.365612	0.333123	OAS1/OAS3	2
BP	GO:0070663	regulation of leukocyte proliferation	4/113	254/18800	0.0671714	0.365612	0.333123	TYK2/CSF2/HLA-A/HLA-DRB1	4
BP	GO:0007009	plasma membrane organization	3/113	156/18800	0.0678815	0.365612	0.333123	NSF/IZUMO1/PLSCR1	3
BP	GO:0001818	negative regulation of cytokine production	5/113	363/18800	0.0680744	0.365612	0.333123	OAS1/LTF/OAS3/PPP1R11/HLA-DRB1	5
BP	GO:0050766	positive regulation of phagocytosis	2/113	71/18800	0.0680775	0.365612	0.333123	C4B/C4A	2
BP	GO:0051568	histone H3-K4 methylation	2/113	71/18800	0.0680775	0.365612	0.333123	KANSL1/ASH1L	2
BP	GO:0071216	cellular response to biotic stimulus	4/113	256/18800	0.0687124	0.365612	0.333123	LTF/CSF2/ADAMTS13/CCR5	4
BP	GO:0061564	axon development	6/113	479/18800	0.0690952	0.365612	0.333123	MAPT/EFNA3/WNT3/NTN5/EFNA1/DDR1	6
BP	GO:0042267	natural killer cell mediated cytotoxicity	2/113	72/18800	0.0697559	0.365612	0.333123	HLA-A/MICA	2
BP	GO:0070192	chromosome organization involved in meiotic cell cycle	2/113	72/18800	0.0697559	0.365612	0.333123	MEIKIN/RAD50	2
BP	GO:0001921	positive regulation of receptor recycling	1/113	12/18800	0.0698101	0.365612	0.333123	NSF	1
BP	GO:0002674	negative regulation of acute inflammatory response	1/113	12/18800	0.0698101	0.365612	0.333123	ASH1L	1
BP	GO:0009950	dorsal/ventral axis specification	1/113	12/18800	0.0698101	0.365612	0.333123	WNT3	1
BP	GO:0014854	response to inactivity	1/113	12/18800	0.0698101	0.365612	0.333123	CAT	1
BP	GO:0015803	branched-chain amino acid transport	1/113	12/18800	0.0698101	0.365612	0.333123	SLC6A20	1
BP	GO:0030259	lipid glycosylation	1/113	12/18800	0.0698101	0.365612	0.333123	ABO	1
BP	GO:0032490	detection of molecule of bacterial origin	1/113	12/18800	0.0698101	0.365612	0.333123	C4B	1
BP	GO:0032817	regulation of natural killer cell proliferation	1/113	12/18800	0.0698101	0.365612	0.333123	TYK2	1
BP	GO:0033690	positive regulation of osteoblast proliferation	1/113	12/18800	0.0698101	0.365612	0.333123	LTF	1
BP	GO:0038063	collagen-activated tyrosine kinase receptor signaling pathway	1/113	12/18800	0.0698101	0.365612	0.333123	DDR1	1
BP	GO:0043380	regulation of memory T cell differentiation	1/113	12/18800	0.0698101	0.365612	0.333123	HLA-DRB1	1
BP	GO:0044650	adhesion of symbiont to host cell	1/113	12/18800	0.0698101	0.365612	0.333123	ICAM1	1
BP	GO:0045602	negative regulation of endothelial cell differentiation	1/113	12/18800	0.0698101	0.365612	0.333123	NOTCH4	1
BP	GO:0048548	regulation of pinocytosis	1/113	12/18800	0.0698101	0.365612	0.333123	NR1H2	1
BP	GO:0051608	histamine transport	1/113	12/18800	0.0698101	0.365612	0.333123	CSF2	1
BP	GO:0070601	centromeric sister chromatid cohesion	1/113	12/18800	0.0698101	0.365612	0.333123	MEIKIN	1
BP	GO:0072497	mesenchymal stem cell differentiation	1/113	12/18800	0.0698101	0.365612	0.333123	WNT3	1
BP	GO:1904953	Wnt signaling pathway involved in midbrain dopaminergic neuron differentiation	1/113	12/18800	0.0698101	0.365612	0.333123	WNT3	1
BP	GO:0046631	alpha-beta T cell activation	3/113	158/18800	0.0699517	0.365612	0.333123	TYK2/HLA-A/HLA-DRB1	3
BP	GO:0070665	positive regulation of leukocyte proliferation	3/113	158/18800	0.0699517	0.365612	0.333123	TYK2/CSF2/HLA-A	3
BP	GO:0043462	regulation of ATP-dependent activity	2/113	73/18800	0.0714478	0.368047	0.335342	LTF/PLSCR1	2
BP	GO:0042274	ribosomal small subunit biogenesis	2/113	74/18800	0.073153	0.368047	0.335342	KRI1/SURF6	2
BP	GO:0045669	positive regulation of osteoblast differentiation	2/113	74/18800	0.073153	0.368047	0.335342	LTF/NPNT	2
BP	GO:0051346	negative regulation of hydrolase activity	5/113	371/18800	0.0732245	0.368047	0.335342	LTF/PPP1R15A/PPP1R11/C4B/C4A	5
BP	GO:0001837	epithelial to mesenchymal transition	3/113	162/18800	0.0741772	0.368047	0.335342	ADAM15/EFNA1/NOTCH4	3
BP	GO:0018108	peptidyl-tyrosine phosphorylation	5/113	373/18800	0.0745446	0.368047	0.335342	TYK2/CSF2/EFNA1/TDGF1/DDR1	5
BP	GO:0002228	natural killer cell mediated immunity	2/113	75/18800	0.0748714	0.368047	0.335342	HLA-A/MICA	2
BP	GO:0061512	protein localization to cilium	2/113	75/18800	0.0748714	0.368047	0.335342	TULP2/LZTFL1	2
BP	GO:0061025	membrane fusion	3/113	163/18800	0.0752511	0.368047	0.335342	NSF/IZUMO1/PLEKHM1	3
BP	GO:0003334	keratinocyte development	1/113	13/18800	0.0754047	0.368047	0.335342	CDSN	1
BP	GO:0009650	UV protection	1/113	13/18800	0.0754047	0.368047	0.335342	CAT	1
BP	GO:0010745	negative regulation of macrophage derived foam cell differentiation	1/113	13/18800	0.0754047	0.368047	0.335342	NR1H2	1
BP	GO:0015816	glycine transport	1/113	13/18800	0.0754047	0.368047	0.335342	SLC6A20	1
BP	GO:0030157	pancreatic juice secretion	1/113	13/18800	0.0754047	0.368047	0.335342	NR1H2	1
BP	GO:0031665	negative regulation of lipopolysaccharide-mediated signaling pathway	1/113	13/18800	0.0754047	0.368047	0.335342	LTF	1
BP	GO:0035331	negative regulation of hippo signaling	1/113	13/18800	0.0754047	0.368047	0.335342	LIMD1	1
BP	GO:0043379	memory T cell differentiation	1/113	13/18800	0.0754047	0.368047	0.335342	HLA-DRB1	1
BP	GO:0051132	NK T cell activation	1/113	13/18800	0.0754047	0.368047	0.335342	TYK2	1
BP	GO:0061000	negative regulation of dendritic spine development	1/113	13/18800	0.0754047	0.368047	0.335342	EFNA1	1
BP	GO:0061430	bone trabecula morphogenesis	1/113	13/18800	0.0754047	0.368047	0.335342	THBS3	1
BP	GO:0071888	macrophage apoptotic process	1/113	13/18800	0.0754047	0.368047	0.335342	CCR5	1
BP	GO:0072683	T cell extravasation	1/113	13/18800	0.0754047	0.368047	0.335342	ICAM1	1
BP	GO:0106074	aminoacyl-tRNA metabolism involved in translational fidelity	1/113	13/18800	0.0754047	0.368047	0.335342	VARS2	1
BP	GO:1900121	negative regulation of receptor binding	1/113	13/18800	0.0754047	0.368047	0.335342	ADAM15	1
BP	GO:1900452	regulation of long-term synaptic depression	1/113	13/18800	0.0754047	0.368047	0.335342	MAPT	1
BP	GO:0018212	peptidyl-tyrosine modification	5/113	376/18800	0.0765492	0.371926	0.338876	TYK2/CSF2/EFNA1/TDGF1/DDR1	5
BP	GO:0030968	endoplasmic reticulum unfolded protein response	2/113	76/18800	0.0766026	0.371926	0.338876	FGF21/PPP1R15A	2
BP	GO:0006919	activation of cysteine-type endopeptidase activity involved in apoptotic process	2/113	77/18800	0.0783466	0.375332	0.34198	MAPT/HIP1	2
BP	GO:0032729	positive regulation of interferon-gamma production	2/113	77/18800	0.0783466	0.375332	0.34198	TYK2/HLA-A	2
BP	GO:0050772	positive regulation of axonogenesis	2/113	77/18800	0.0783466	0.375332	0.34198	MAPT/WNT3	2
BP	GO:0001959	regulation of cytokine-mediated signaling pathway	3/113	166/18800	0.0785141	0.375332	0.34198	OAS1/NR1H2/OAS3	3
BP	GO:0050878	regulation of body fluid levels	5/113	382/18800	0.0806459	0.375332	0.34198	NR1H2/PLSCR1/MTX1/ADAMTS13/DDR1	5
BP	GO:0001787	natural killer cell proliferation	1/113	14/18800	0.080966	0.375332	0.34198	TYK2	1
BP	GO:0003188	heart valve formation	1/113	14/18800	0.080966	0.375332	0.34198	EFNA1	1
BP	GO:0010867	positive regulation of triglyceride biosynthetic process	1/113	14/18800	0.080966	0.375332	0.34198	NR1H2	1
BP	GO:0010896	regulation of triglyceride catabolic process	1/113	14/18800	0.080966	0.375332	0.34198	FGF21	1
BP	GO:0032373	positive regulation of sterol transport	1/113	14/18800	0.080966	0.375332	0.34198	NR1H2	1
BP	GO:0032376	positive regulation of cholesterol transport	1/113	14/18800	0.080966	0.375332	0.34198	NR1H2	1
BP	GO:0033033	negative regulation of myeloid cell apoptotic process	1/113	14/18800	0.080966	0.375332	0.34198	CCR5	1
BP	GO:0035630	bone mineralization involved in bone maturation	1/113	14/18800	0.080966	0.375332	0.34198	LTF	1
BP	GO:0035791	platelet-derived growth factor receptor-beta signaling pathway	1/113	14/18800	0.080966	0.375332	0.34198	HIP1	1
BP	GO:0036151	phosphatidylcholine acyl-chain remodeling	1/113	14/18800	0.080966	0.375332	0.34198	NR1H2	1
BP	GO:0043558	regulation of translational initiation in response to stress	1/113	14/18800	0.080966	0.375332	0.34198	PPP1R15A	1
BP	GO:0071801	regulation of podosome assembly	1/113	14/18800	0.080966	0.375332	0.34198	CSF2	1
BP	GO:0090715	immunological memory formation process	1/113	14/18800	0.080966	0.375332	0.34198	HLA-DRB1	1
BP	GO:1990138	neuron projection extension	3/113	172/18800	0.0852229	0.38269	0.348684	MAPT/WNT3/DDR1	3
BP	GO:0030500	regulation of bone mineralization	2/113	81/18800	0.085445	0.38269	0.348684	LTF/CCR1	2
BP	GO:0000478	endonucleolytic cleavage involved in rRNA processing	1/113	15/18800	0.0864941	0.38269	0.348684	KRI1	1
BP	GO:0000479	endonucleolytic cleavage of tricistronic rRNA transcript (SSU-rRNA, 5.8S rRNA, LSU-rRNA)	1/113	15/18800	0.0864941	0.38269	0.348684	KRI1	1
BP	GO:0000722	telomere maintenance via recombination	1/113	15/18800	0.0864941	0.38269	0.348684	RAD50	1
BP	GO:0001711	endodermal cell fate commitment	1/113	15/18800	0.0864941	0.38269	0.348684	POU5F1	1
BP	GO:0002468	dendritic cell antigen processing and presentation	1/113	15/18800	0.0864941	0.38269	0.348684	HLA-DRB1	1
BP	GO:0002836	positive regulation of response to tumor cell	1/113	15/18800	0.0864941	0.38269	0.348684	HLA-DRB1	1
BP	GO:0002839	positive regulation of immune response to tumor cell	1/113	15/18800	0.0864941	0.38269	0.348684	HLA-DRB1	1
BP	GO:0010452	histone H3-K36 methylation	1/113	15/18800	0.0864941	0.38269	0.348684	ASH1L	1
BP	GO:0032897	negative regulation of viral transcription	1/113	15/18800	0.0864941	0.38269	0.348684	TRIM31	1
BP	GO:0034380	high-density lipoprotein particle assembly	1/113	15/18800	0.0864941	0.38269	0.348684	NR1H2	1
BP	GO:0044793	negative regulation by host of viral process	1/113	15/18800	0.0864941	0.38269	0.348684	LTF	1
BP	GO:0045187	regulation of circadian sleep/wake cycle, sleep	1/113	15/18800	0.0864941	0.38269	0.348684	CSF2	1
BP	GO:0048311	mitochondrion distribution	1/113	15/18800	0.0864941	0.38269	0.348684	MAPT	1
BP	GO:0060354	negative regulation of cell adhesion molecule production	1/113	15/18800	0.0864941	0.38269	0.348684	NOTCH4	1
BP	GO:1900029	positive regulation of ruffle assembly	1/113	15/18800	0.0864941	0.38269	0.348684	PLEKHM1	1
BP	GO:1900102	negative regulation of endoplasmic reticulum unfolded protein response	1/113	15/18800	0.0864941	0.38269	0.348684	PPP1R15A	1
BP	GO:2000052	positive regulation of non-canonical Wnt signaling pathway	1/113	15/18800	0.0864941	0.38269	0.348684	PLEKHA4	1
BP	GO:1905897	regulation of response to endoplasmic reticulum stress	2/113	82/18800	0.0872492	0.385107	0.350886	NR1H2/PPP1R15A	2
BP	GO:0042129	regulation of T cell proliferation	3/113	174/18800	0.0875121	0.385346	0.351104	TYK2/HLA-A/HLA-DRB1	3
BP	GO:0002706	regulation of lymphocyte mediated immunity	3/113	175/18800	0.0886665	0.389499	0.354888	HLA-A/HLA-DRB1/MICA	3
BP	GO:0002221	pattern recognition receptor signaling pathway	3/113	176/18800	0.0898273	0.389718	0.355088	OAS1/LTF/OAS3	3
BP	GO:0097006	regulation of plasma lipoprotein particle levels	2/113	84/18800	0.0908917	0.389718	0.355088	NR1H2/FGF21	2
BP	GO:0006349	regulation of gene expression by genomic imprinting	1/113	16/18800	0.0919892	0.389718	0.355088	ZFP57	1
BP	GO:0009642	response to light intensity	1/113	16/18800	0.0919892	0.389718	0.355088	CAT	1
BP	GO:0010715	regulation of extracellular matrix disassembly	1/113	16/18800	0.0919892	0.389718	0.355088	DDR1	1
BP	GO:0035864	response to potassium ion	1/113	16/18800	0.0919892	0.389718	0.355088	ADAMTS13	1
BP	GO:0043981	histone H4-K5 acetylation	1/113	16/18800	0.0919892	0.389718	0.355088	KANSL1	1
BP	GO:0043982	histone H4-K8 acetylation	1/113	16/18800	0.0919892	0.389718	0.355088	KANSL1	1
BP	GO:0045780	positive regulation of bone resorption	1/113	16/18800	0.0919892	0.389718	0.355088	PLEKHM1	1
BP	GO:0060330	regulation of response to interferon-gamma	1/113	16/18800	0.0919892	0.389718	0.355088	NR1H2	1
BP	GO:0060334	regulation of interferon-gamma-mediated signaling pathway	1/113	16/18800	0.0919892	0.389718	0.355088	NR1H2	1
BP	GO:0070242	thymocyte apoptotic process	1/113	16/18800	0.0919892	0.389718	0.355088	EFNA1	1
BP	GO:1901096	regulation of autophagosome maturation	1/113	16/18800	0.0919892	0.389718	0.355088	FYCO1	1
BP	GO:2000095	regulation of Wnt signaling pathway, planar cell polarity pathway	1/113	16/18800	0.0919892	0.389718	0.355088	PLEKHA4	1
BP	GO:0001936	regulation of endothelial cell proliferation	3/113	178/18800	0.0921682	0.389718	0.355088	FUT2/CCR3/FUT1	3
BP	GO:0060759	regulation of response to cytokine stimulus	3/113	178/18800	0.0921682	0.389718	0.355088	OAS1/NR1H2/OAS3	3
BP	GO:0072384	organelle transport along microtubule	2/113	85/18800	0.0927297	0.389718	0.355088	MAPT/FYCO1	2
BP	GO:0098586	cellular response to virus	2/113	85/18800	0.0927297	0.389718	0.355088	OAS1/OAS3	2
BP	GO:2000106	regulation of leukocyte apoptotic process	2/113	85/18800	0.0927297	0.389718	0.355088	EFNA1/CCR5	2
BP	GO:0010232	vascular transport	2/113	87/18800	0.0964379	0.396031	0.36084	SLC6A20/SLC22A5	2
BP	GO:0150104	transport across blood-brain barrier	2/113	87/18800	0.0964379	0.396031	0.36084	SLC6A20/SLC22A5	2
BP	GO:0032640	tumor necrosis factor production	3/113	182/18800	0.0969254	0.396031	0.36084	OAS1/LTF/OAS3	3
BP	GO:0032680	regulation of tumor necrosis factor production	3/113	182/18800	0.0969254	0.396031	0.36084	OAS1/LTF/OAS3	3
BP	GO:0010831	positive regulation of myotube differentiation	1/113	17/18800	0.0974516	0.396031	0.36084	MAMSTR	1
BP	GO:0020027	hemoglobin metabolic process	1/113	17/18800	0.0974516	0.396031	0.36084	CAT	1
BP	GO:0033189	response to vitamin A	1/113	17/18800	0.0974516	0.396031	0.36084	CAT	1
BP	GO:0033623	regulation of integrin activation	1/113	17/18800	0.0974516	0.396031	0.36084	RASIP1	1
BP	GO:0033631	cell-cell adhesion mediated by integrin	1/113	17/18800	0.0974516	0.396031	0.36084	NPNT	1
BP	GO:0035729	cellular response to hepatocyte growth factor stimulus	1/113	17/18800	0.0974516	0.396031	0.36084	TDGF1	1
BP	GO:0038065	collagen-activated signaling pathway	1/113	17/18800	0.0974516	0.396031	0.36084	DDR1	1
BP	GO:0050802	circadian sleep/wake cycle, sleep	1/113	17/18800	0.0974516	0.396031	0.36084	CSF2	1
BP	GO:0090713	immunological memory process	1/113	17/18800	0.0974516	0.396031	0.36084	HLA-DRB1	1
BP	GO:1900034	regulation of cellular response to heat	1/113	17/18800	0.0974516	0.396031	0.36084	MAPT	1
BP	GO:1904948	midbrain dopaminergic neuron differentiation	1/113	17/18800	0.0974516	0.396031	0.36084	WNT3	1
BP	GO:0002709	regulation of T cell mediated immunity	2/113	88/18800	0.0983079	0.39739	0.362078	HLA-A/HLA-DRB1	2
BP	GO:0002076	osteoblast development	1/113	18/18800	0.102881	0.39739	0.362078	LIMD1	1
BP	GO:0002693	positive regulation of cellular extravasation	1/113	18/18800	0.102881	0.39739	0.362078	ICAM1	1
BP	GO:0008356	asymmetric cell division	1/113	18/18800	0.102881	0.39739	0.362078	POU5F1	1
BP	GO:0019896	axonal transport of mitochondrion	1/113	18/18800	0.102881	0.39739	0.362078	MAPT	1
BP	GO:0030903	notochord development	1/113	18/18800	0.102881	0.39739	0.362078	EFNA1	1
BP	GO:0032511	late endosome to vacuole transport via multivesicular body sorting pathway	1/113	18/18800	0.102881	0.39739	0.362078	TMEM50B	1
BP	GO:0034138	toll-like receptor 3 signaling pathway	1/113	18/18800	0.102881	0.39739	0.362078	OAS1	1
BP	GO:0036035	osteoclast development	1/113	18/18800	0.102881	0.39739	0.362078	LTF	1
BP	GO:0036499	PERK-mediated unfolded protein response	1/113	18/18800	0.102881	0.39739	0.362078	PPP1R15A	1
BP	GO:0043649	dicarboxylic acid catabolic process	1/113	18/18800	0.102881	0.39739	0.362078	ACSF3	1
BP	GO:0048268	clathrin coat assembly	1/113	18/18800	0.102881	0.39739	0.362078	HIP1	1
BP	GO:0060965	negative regulation of miRNA-mediated gene silencing	1/113	18/18800	0.102881	0.39739	0.362078	POU5F1	1
BP	GO:0061687	detoxification of inorganic compound	1/113	18/18800	0.102881	0.39739	0.362078	CAT	1
BP	GO:1903441	protein localization to ciliary membrane	1/113	18/18800	0.102881	0.39739	0.362078	LZTFL1	1
BP	GO:1905820	positive regulation of chromosome separation	1/113	18/18800	0.102881	0.39739	0.362078	PLSCR1	1
BP	GO:0071706	tumor necrosis factor superfamily cytokine production	3/113	187/18800	0.10301	0.39739	0.362078	OAS1/LTF/OAS3	3
BP	GO:1903555	regulation of tumor necrosis factor superfamily cytokine production	3/113	187/18800	0.10301	0.39739	0.362078	OAS1/LTF/OAS3	3
BP	GO:0046651	lymphocyte proliferation	4/113	296/18800	0.10325	0.39739	0.362078	TYK2/HLA-A/IFNA10/HLA-DRB1	4
BP	GO:0035304	regulation of protein dephosphorylation	2/113	91/18800	0.103979	0.39739	0.362078	PPP1R15A/PPP1R11	2
BP	GO:0009749	response to glucose	3/113	189/18800	0.105486	0.39739	0.362078	ICAM1/FGF21/HLA-DRB1	3
BP	GO:0050731	positive regulation of peptidyl-tyrosine phosphorylation	3/113	190/18800	0.106733	0.39739	0.362078	CSF2/EFNA1/TDGF1	3
BP	GO:0002429	immune response-activating cell surface receptor signaling pathway	4/113	300/18800	0.107076	0.39739	0.362078	PLSCR1/HLA-A/HLA-DRB1/HLA-DQB1	4
BP	GO:0002757	immune response-activating signal transduction	4/113	300/18800	0.107076	0.39739	0.362078	PLSCR1/HLA-A/HLA-DRB1/HLA-DQB1	4
BP	GO:0032943	mononuclear cell proliferation	4/113	300/18800	0.107076	0.39739	0.362078	TYK2/HLA-A/IFNA10/HLA-DRB1	4
BP	GO:0030516	regulation of axon extension	2/113	93/18800	0.107808	0.39739	0.362078	MAPT/WNT3	2
BP	GO:0003417	growth plate cartilage development	1/113	19/18800	0.108279	0.39739	0.362078	THBS3	1
BP	GO:0010744	positive regulation of macrophage derived foam cell differentiation	1/113	19/18800	0.108279	0.39739	0.362078	CSF2	1
BP	GO:0010885	regulation of cholesterol storage	1/113	19/18800	0.108279	0.39739	0.362078	NR1H2	1
BP	GO:0032930	positive regulation of superoxide anion generation	1/113	19/18800	0.108279	0.39739	0.362078	MAPT	1
BP	GO:0035338	long-chain fatty-acyl-CoA biosynthetic process	1/113	19/18800	0.108279	0.39739	0.362078	ACSF3	1
BP	GO:0035728	response to hepatocyte growth factor	1/113	19/18800	0.108279	0.39739	0.362078	TDGF1	1
BP	GO:0038092	nodal signaling pathway	1/113	19/18800	0.108279	0.39739	0.362078	TDGF1	1
BP	GO:0042749	regulation of circadian sleep/wake cycle	1/113	19/18800	0.108279	0.39739	0.362078	CSF2	1
BP	GO:0046782	regulation of viral transcription	1/113	19/18800	0.108279	0.39739	0.362078	TRIM31	1
BP	GO:0048670	regulation of collateral sprouting	1/113	19/18800	0.108279	0.39739	0.362078	WNT3	1
BP	GO:0055093	response to hyperoxia	1/113	19/18800	0.108279	0.39739	0.362078	CAT	1
BP	GO:0060004	reflex	1/113	19/18800	0.108279	0.39739	0.362078	NPNT	1
BP	GO:0060149	negative regulation of post-transcriptional gene silencing	1/113	19/18800	0.108279	0.39739	0.362078	POU5F1	1
BP	GO:0060749	mammary gland alveolus development	1/113	19/18800	0.108279	0.39739	0.362078	DDR1	1
BP	GO:0060967	negative regulation of gene silencing by RNA	1/113	19/18800	0.108279	0.39739	0.362078	POU5F1	1
BP	GO:0061377	mammary gland lobule development	1/113	19/18800	0.108279	0.39739	0.362078	DDR1	1
BP	GO:0071800	podosome assembly	1/113	19/18800	0.108279	0.39739	0.362078	CSF2	1
BP	GO:0090043	regulation of tubulin deacetylation	1/113	19/18800	0.108279	0.39739	0.362078	MAPT	1
BP	GO:1900369	negative regulation of post-transcriptional gene silencing by RNA	1/113	19/18800	0.108279	0.39739	0.362078	POU5F1	1
BP	GO:1902774	late endosome to lysosome transport	1/113	19/18800	0.108279	0.39739	0.362078	PLEKHM1	1
BP	GO:1902894	negative regulation of miRNA transcription	1/113	19/18800	0.108279	0.39739	0.362078	POU5F1	1
BP	GO:2001185	regulation of CD8-positive, alpha-beta T cell activation	1/113	19/18800	0.108279	0.39739	0.362078	HLA-A	1
BP	GO:0001657	ureteric bud development	2/113	94/18800	0.109737	0.39739	0.362078	NPNT/CAT	2
BP	GO:0009798	axis specification	2/113	94/18800	0.109737	0.39739	0.362078	WNT3/TDGF1	2
BP	GO:1904035	regulation of epithelial cell apoptotic process	2/113	94/18800	0.109737	0.39739	0.362078	ICAM1/FGF21	2
BP	GO:0009746	response to hexose	3/113	193/18800	0.110508	0.39739	0.362078	ICAM1/FGF21/HLA-DRB1	3
BP	GO:0042982	amyloid precursor protein metabolic process	2/113	95/18800	0.111675	0.39739	0.362078	EFNA3/EFNA1	2
BP	GO:0072163	mesonephric epithelium development	2/113	95/18800	0.111675	0.39739	0.362078	NPNT/CAT	2
BP	GO:0072164	mesonephric tubule development	2/113	95/18800	0.111675	0.39739	0.362078	NPNT/CAT	2
BP	GO:0001935	endothelial cell proliferation	3/113	194/18800	0.111777	0.39739	0.362078	FUT2/CCR3/FUT1	3
BP	GO:0007162	negative regulation of cell adhesion	4/113	305/18800	0.111948	0.39739	0.362078	CDSN/ADAM15/HLA-DRB1/NOTCH4	4
BP	GO:0030316	osteoclast differentiation	2/113	96/18800	0.113621	0.39739	0.362078	LTF/CCR1	2
BP	GO:0002837	regulation of immune response to tumor cell	1/113	20/18800	0.113644	0.39739	0.362078	HLA-DRB1	1
BP	GO:0022410	circadian sleep/wake cycle process	1/113	20/18800	0.113644	0.39739	0.362078	CSF2	1
BP	GO:0033141	positive regulation of peptidyl-serine phosphorylation of STAT protein	1/113	20/18800	0.113644	0.39739	0.362078	IFNA10	1
BP	GO:0043011	myeloid dendritic cell differentiation	1/113	20/18800	0.113644	0.39739	0.362078	CSF2	1
BP	GO:0043555	regulation of translation in response to stress	1/113	20/18800	0.113644	0.39739	0.362078	PPP1R15A	1
BP	GO:0043984	histone H4-K16 acetylation	1/113	20/18800	0.113644	0.39739	0.362078	KANSL1	1
BP	GO:0045591	positive regulation of regulatory T cell differentiation	1/113	20/18800	0.113644	0.39739	0.362078	HLA-DRB1	1
BP	GO:0045655	regulation of monocyte differentiation	1/113	20/18800	0.113644	0.39739	0.362078	HLA-DRB1	1
BP	GO:0046629	gamma-delta T cell activation	1/113	20/18800	0.113644	0.39739	0.362078	MICA	1
BP	GO:0051004	regulation of lipoprotein lipase activity	1/113	20/18800	0.113644	0.39739	0.362078	NR1H2	1
BP	GO:0070233	negative regulation of T cell apoptotic process	1/113	20/18800	0.113644	0.39739	0.362078	EFNA1	1
BP	GO:0090026	positive regulation of monocyte chemotaxis	1/113	20/18800	0.113644	0.39739	0.362078	CCR1	1
BP	GO:1902004	positive regulation of amyloid-beta formation	1/113	20/18800	0.113644	0.39739	0.362078	EFNA1	1
BP	GO:1902473	regulation of protein localization to synapse	1/113	20/18800	0.113644	0.39739	0.362078	MAPT	1
BP	GO:1990961	xenobiotic detoxification by transmembrane export across the plasma membrane	1/113	20/18800	0.113644	0.39739	0.362078	SLC22A5	1
BP	GO:0032642	regulation of chemokine production	2/113	97/18800	0.115577	0.39739	0.362078	OAS1/OAS3	2
BP	GO:2001237	negative regulation of extrinsic apoptotic signaling pathway	2/113	97/18800	0.115577	0.39739	0.362078	ICAM1/CSF2	2
BP	GO:0007409	axonogenesis	5/113	430/18800	0.117486	0.39739	0.362078	MAPT/EFNA3/WNT3/NTN5/EFNA1	5
BP	GO:0032479	regulation of type I interferon production	2/113	98/18800	0.117542	0.39739	0.362078	OAS1/OAS3	2
BP	GO:0032602	chemokine production	2/113	98/18800	0.117542	0.39739	0.362078	OAS1/OAS3	2
BP	GO:0032606	type I interferon production	2/113	98/18800	0.117542	0.39739	0.362078	OAS1/OAS3	2
BP	GO:0034620	cellular response to unfolded protein	2/113	98/18800	0.117542	0.39739	0.362078	FGF21/PPP1R15A	2
BP	GO:0060349	bone morphogenesis	2/113	98/18800	0.117542	0.39739	0.362078	THBS3/LTF	2
BP	GO:0022408	negative regulation of cell-cell adhesion	3/113	199/18800	0.11821	0.39739	0.362078	CDSN/HLA-DRB1/NOTCH4	3
BP	GO:0071674	mononuclear cell migration	3/113	199/18800	0.11821	0.39739	0.362078	ICAM1/CCR5/CCR1	3
BP	GO:0006450	regulation of translational fidelity	1/113	21/18800	0.118977	0.39739	0.362078	VARS2	1
BP	GO:0009083	branched-chain amino acid catabolic process	1/113	21/18800	0.118977	0.39739	0.362078	BCAT2	1
BP	GO:0010878	cholesterol storage	1/113	21/18800	0.118977	0.39739	0.362078	NR1H2	1
BP	GO:0030502	negative regulation of bone mineralization	1/113	21/18800	0.118977	0.39739	0.362078	CCR1	1
BP	GO:0033762	response to glucagon	1/113	21/18800	0.118977	0.39739	0.362078	FGF21	1
BP	GO:0033962	P-body assembly	1/113	21/18800	0.118977	0.39739	0.362078	LIMD1	1
BP	GO:0035330	regulation of hippo signaling	1/113	21/18800	0.118977	0.39739	0.362078	LIMD1	1
BP	GO:0038083	peptidyl-tyrosine autophosphorylation	1/113	21/18800	0.118977	0.39739	0.362078	DDR1	1
BP	GO:0060065	uterus development	1/113	21/18800	0.118977	0.39739	0.362078	ASH1L	1
BP	GO:0070262	peptidyl-serine dephosphorylation	1/113	21/18800	0.118977	0.39739	0.362078	PPP1R15A	1
BP	GO:0071404	cellular response to low-density lipoprotein particle stimulus	1/113	21/18800	0.118977	0.39739	0.362078	FGF21	1
BP	GO:2000047	regulation of cell-cell adhesion mediated by cadherin	1/113	21/18800	0.118977	0.39739	0.362078	NOTCH4	1
BP	GO:0001823	mesonephros development	2/113	99/18800	0.119515	0.39739	0.362078	NPNT/CAT	2
BP	GO:0045639	positive regulation of myeloid cell differentiation	2/113	99/18800	0.119515	0.39739	0.362078	CCR1/HLA-DRB1	2
BP	GO:1990830	cellular response to leukemia inhibitory factor	2/113	99/18800	0.119515	0.39739	0.362078	ICAM1/BCAT2	2
BP	GO:0002285	lymphocyte activation involved in immune response	3/113	201/18800	0.120821	0.39739	0.362078	ICAM1/IFNA10/HLA-DRB1	3
BP	GO:1990823	response to leukemia inhibitory factor	2/113	100/18800	0.121496	0.39739	0.362078	ICAM1/BCAT2	2
BP	GO:0002064	epithelial cell development	3/113	203/18800	0.123453	0.39739	0.362078	ICAM1/CDSN/NOTCH4	3
BP	GO:0070167	regulation of biomineral tissue development	2/113	101/18800	0.123485	0.39739	0.362078	LTF/CCR1	2
BP	GO:0001919	regulation of receptor recycling	1/113	22/18800	0.124279	0.39739	0.362078	NSF	1
BP	GO:0002834	regulation of response to tumor cell	1/113	22/18800	0.124279	0.39739	0.362078	HLA-DRB1	1
BP	GO:0006907	pinocytosis	1/113	22/18800	0.124279	0.39739	0.362078	NR1H2	1
BP	GO:0006925	inflammatory cell apoptotic process	1/113	22/18800	0.124279	0.39739	0.362078	CCR5	1
BP	GO:0007342	fusion of sperm to egg plasma membrane involved in single fertilization	1/113	22/18800	0.124279	0.39739	0.362078	IZUMO1	1
BP	GO:0007351	tripartite regional subdivision	1/113	22/18800	0.124279	0.39739	0.362078	TDGF1	1
BP	GO:0008595	anterior/posterior axis specification, embryo	1/113	22/18800	0.124279	0.39739	0.362078	TDGF1	1
BP	GO:0010866	regulation of triglyceride biosynthetic process	1/113	22/18800	0.124279	0.39739	0.362078	NR1H2	1
BP	GO:0010888	negative regulation of lipid storage	1/113	22/18800	0.124279	0.39739	0.362078	NR1H2	1
BP	GO:0010988	regulation of low-density lipoprotein particle clearance	1/113	22/18800	0.124279	0.39739	0.362078	FGF21	1
BP	GO:0030277	maintenance of gastrointestinal epithelium	1/113	22/18800	0.124279	0.39739	0.362078	SLC22A5	1
BP	GO:0032516	positive regulation of phosphoprotein phosphatase activity	1/113	22/18800	0.124279	0.39739	0.362078	PPP1R15A	1
BP	GO:0032780	negative regulation of ATP-dependent activity	1/113	22/18800	0.124279	0.39739	0.362078	LTF	1
BP	GO:0032928	regulation of superoxide anion generation	1/113	22/18800	0.124279	0.39739	0.362078	MAPT	1
BP	GO:0033617	mitochondrial cytochrome c oxidase assembly	1/113	22/18800	0.124279	0.39739	0.362078	SURF1	1
BP	GO:0035024	negative regulation of Rho protein signal transduction	1/113	22/18800	0.124279	0.39739	0.362078	RASIP1	1
BP	GO:0046597	negative regulation of viral entry into host cell	1/113	22/18800	0.124279	0.39739	0.362078	TRIM31	1
BP	GO:0050765	negative regulation of phagocytosis	1/113	22/18800	0.124279	0.39739	0.362078	PLSCR1	1
BP	GO:0090042	tubulin deacetylation	1/113	22/18800	0.124279	0.39739	0.362078	MAPT	1
BP	GO:0140467	integrated stress response signaling	1/113	22/18800	0.124279	0.39739	0.362078	PPP1R15A	1
BP	GO:1905709	negative regulation of membrane permeability	1/113	22/18800	0.124279	0.39739	0.362078	RASIP1	1
BP	GO:0042098	T cell proliferation	3/113	204/18800	0.124778	0.398295	0.362903	TYK2/HLA-A/HLA-DRB1	3
BP	GO:0006910	phagocytosis, recognition	2/113	102/18800	0.125482	0.399853	0.364322	SFTPA1/C4B	2
BP	GO:0032760	positive regulation of tumor necrosis factor production	2/113	103/18800	0.127487	0.400364	0.364787	OAS1/OAS3	2
BP	GO:0042102	positive regulation of T cell proliferation	2/113	103/18800	0.127487	0.400364	0.364787	TYK2/HLA-A	2
BP	GO:0110149	regulation of biomineralization	2/113	103/18800	0.127487	0.400364	0.364787	LTF/CCR1	2
BP	GO:0015980	energy derivation by oxidation of organic compounds	4/113	321/18800	0.128186	0.400364	0.364787	CAT/IL10RB/IFNAR1/SURF1	4
BP	GO:0022600	digestive system process	2/113	104/18800	0.1295	0.400364	0.364787	NR1H2/SLC22A5	2
BP	GO:0050830	defense response to Gram-positive bacterium	2/113	104/18800	0.1295	0.400364	0.364787	HLA-A/PPP1R11	2
BP	GO:0010640	regulation of platelet-derived growth factor receptor signaling pathway	1/113	23/18800	0.129549	0.400364	0.364787	HIP1	1
BP	GO:0033139	regulation of peptidyl-serine phosphorylation of STAT protein	1/113	23/18800	0.129549	0.400364	0.364787	IFNA10	1
BP	GO:0035988	chondrocyte proliferation	1/113	23/18800	0.129549	0.400364	0.364787	LTF	1
BP	GO:0042745	circadian sleep/wake cycle	1/113	23/18800	0.129549	0.400364	0.364787	CSF2	1
BP	GO:0045723	positive regulation of fatty acid biosynthetic process	1/113	23/18800	0.129549	0.400364	0.364787	NR1H2	1
BP	GO:0046618	xenobiotic export	1/113	23/18800	0.129549	0.400364	0.364787	SLC22A5	1
BP	GO:0046697	decidualization	1/113	23/18800	0.129549	0.400364	0.364787	ASH1L	1
BP	GO:0048026	positive regulation of mRNA splicing, via spliceosome	1/113	23/18800	0.129549	0.400364	0.364787	STH	1
BP	GO:0060353	regulation of cell adhesion molecule production	1/113	23/18800	0.129549	0.400364	0.364787	NOTCH4	1
BP	GO:0060444	branching involved in mammary gland duct morphogenesis	1/113	23/18800	0.129549	0.400364	0.364787	DDR1	1
BP	GO:0098743	cell aggregation	1/113	23/18800	0.129549	0.400364	0.364787	LTF	1
BP	GO:1900120	regulation of receptor binding	1/113	23/18800	0.129549	0.400364	0.364787	ADAM15	1
BP	GO:0045637	regulation of myeloid cell differentiation	3/113	208/18800	0.130126	0.401475	0.3658	LTF/CCR1/HLA-DRB1	3
BP	GO:0042116	macrophage activation	2/113	106/18800	0.133548	0.407421	0.371217	MAPT/CSF2	2
BP	GO:0000466	maturation of 5.8S rRNA from tricistronic rRNA transcript (SSU-rRNA, 5.8S rRNA, LSU-rRNA)	1/113	24/18800	0.134787	0.407421	0.371217	KRI1	1
BP	GO:0003181	atrioventricular valve morphogenesis	1/113	24/18800	0.134787	0.407421	0.371217	EFNA1	1
BP	GO:0017121	plasma membrane phospholipid scrambling	1/113	24/18800	0.134787	0.407421	0.371217	PLSCR1	1
BP	GO:0019835	cytolysis	1/113	24/18800	0.134787	0.407421	0.371217	MICA	1
BP	GO:0035458	cellular response to interferon-beta	1/113	24/18800	0.134787	0.407421	0.371217	OAS1	1
BP	GO:0045672	positive regulation of osteoclast differentiation	1/113	24/18800	0.134787	0.407421	0.371217	CCR1	1
BP	GO:0048143	astrocyte activation	1/113	24/18800	0.134787	0.407421	0.371217	MAPT	1
BP	GO:0060563	neuroepithelial cell differentiation	1/113	24/18800	0.134787	0.407421	0.371217	DLX3	1
BP	GO:0070841	inclusion body assembly	1/113	24/18800	0.134787	0.407421	0.371217	MAPT	1
BP	GO:0099637	neurotransmitter receptor transport	1/113	24/18800	0.134787	0.407421	0.371217	HIP1	1
BP	GO:2000637	positive regulation of miRNA-mediated gene silencing	1/113	24/18800	0.134787	0.407421	0.371217	LIMD1	1
BP	GO:0007229	integrin-mediated signaling pathway	2/113	107/18800	0.135582	0.407421	0.371217	ADAM15/ADAMTS13	2
BP	GO:1903557	positive regulation of tumor necrosis factor superfamily cytokine production	2/113	107/18800	0.135582	0.407421	0.371217	OAS1/OAS3	2
BP	GO:0002768	immune response-regulating cell surface receptor signaling pathway	4/113	328/18800	0.135586	0.407421	0.371217	PLSCR1/HLA-A/HLA-DRB1/HLA-DQB1	4
BP	GO:0060562	epithelial tube morphogenesis	4/113	328/18800	0.135586	0.407421	0.371217	RASIP1/NPNT/NOTCH4/DDR1	4
BP	GO:0006958	complement activation, classical pathway	2/113	108/18800	0.137624	0.409983	0.373551	C4B/C4A	2
BP	GO:0061387	regulation of extent of cell growth	2/113	108/18800	0.137624	0.409983	0.373551	MAPT/WNT3	2
BP	GO:0009408	response to heat	2/113	109/18800	0.139673	0.409983	0.373551	MAPT/MICA	2
BP	GO:0071887	leukocyte apoptotic process	2/113	109/18800	0.139673	0.409983	0.373551	EFNA1/CCR5	2
BP	GO:0006658	phosphatidylserine metabolic process	1/113	25/18800	0.139994	0.409983	0.373551	PLSCR1	1
BP	GO:0009081	branched-chain amino acid metabolic process	1/113	25/18800	0.139994	0.409983	0.373551	BCAT2	1
BP	GO:0032816	positive regulation of natural killer cell activation	1/113	25/18800	0.139994	0.409983	0.373551	TYK2	1
BP	GO:0035336	long-chain fatty-acyl-CoA metabolic process	1/113	25/18800	0.139994	0.409983	0.373551	ACSF3	1
BP	GO:0035821	modulation of process of another organism	1/113	25/18800	0.139994	0.409983	0.373551	LTF	1
BP	GO:0046949	fatty-acyl-CoA biosynthetic process	1/113	25/18800	0.139994	0.409983	0.373551	ACSF3	1
BP	GO:0048668	collateral sprouting	1/113	25/18800	0.139994	0.409983	0.373551	WNT3	1
BP	GO:0060148	positive regulation of post-transcriptional gene silencing	1/113	25/18800	0.139994	0.409983	0.373551	LIMD1	1
BP	GO:0060333	interferon-gamma-mediated signaling pathway	1/113	25/18800	0.139994	0.409983	0.373551	NR1H2	1
BP	GO:0060343	trabecula formation	1/113	25/18800	0.139994	0.409983	0.373551	THBS3	1
BP	GO:0060396	growth hormone receptor signaling pathway	1/113	25/18800	0.139994	0.409983	0.373551	TYK2	1
BP	GO:1900370	positive regulation of post-transcriptional gene silencing by RNA	1/113	25/18800	0.139994	0.409983	0.373551	LIMD1	1
BP	GO:0006874	cellular calcium ion homeostasis	5/113	456/18800	0.140279	0.410165	0.373717	CCRL2/CCR5/CXCR6/CCR1/CCR3	5
BP	GO:0002824	positive regulation of adaptive immune response based on somatic recombination of immune receptors built from immunoglobulin superfamily domains	2/113	110/18800	0.141728	0.411427	0.374867	HLA-A/HLA-DRB1	2
BP	GO:0002726	positive regulation of T cell cytokine production	1/113	26/18800	0.14517	0.411427	0.374867	HLA-A	1
BP	GO:0006312	mitotic recombination	1/113	26/18800	0.14517	0.411427	0.374867	RAD50	1
BP	GO:0007350	blastoderm segmentation	1/113	26/18800	0.14517	0.411427	0.374867	TDGF1	1
BP	GO:0008535	respiratory chain complex IV assembly	1/113	26/18800	0.14517	0.411427	0.374867	SURF1	1
BP	GO:0018027	peptidyl-lysine dimethylation	1/113	26/18800	0.14517	0.411427	0.374867	ASH1L	1
BP	GO:0031664	regulation of lipopolysaccharide-mediated signaling pathway	1/113	26/18800	0.14517	0.411427	0.374867	LTF	1
BP	GO:0031954	positive regulation of protein autophosphorylation	1/113	26/18800	0.14517	0.411427	0.374867	RAD50	1
BP	GO:0033622	integrin activation	1/113	26/18800	0.14517	0.411427	0.374867	RASIP1	1
BP	GO:0034143	regulation of toll-like receptor 4 signaling pathway	1/113	26/18800	0.14517	0.411427	0.374867	LTF	1
BP	GO:0034377	plasma lipoprotein particle assembly	1/113	26/18800	0.14517	0.411427	0.374867	NR1H2	1
BP	GO:0034643	establishment of mitochondrion localization, microtubule-mediated	1/113	26/18800	0.14517	0.411427	0.374867	MAPT	1
BP	GO:0036296	response to increased oxygen levels	1/113	26/18800	0.14517	0.411427	0.374867	CAT	1
BP	GO:0045324	late endosome to vacuole transport	1/113	26/18800	0.14517	0.411427	0.374867	TMEM50B	1
BP	GO:0047497	mitochondrion transport along microtubule	1/113	26/18800	0.14517	0.411427	0.374867	MAPT	1
BP	GO:0060352	cell adhesion molecule production	1/113	26/18800	0.14517	0.411427	0.374867	NOTCH4	1
BP	GO:0071378	cellular response to growth hormone stimulus	1/113	26/18800	0.14517	0.411427	0.374867	TYK2	1
BP	GO:1903901	negative regulation of viral life cycle	1/113	26/18800	0.14517	0.411427	0.374867	TRIM31	1
BP	GO:1904353	regulation of telomere capping	1/113	26/18800	0.14517	0.411427	0.374867	RAD50	1
BP	GO:2000050	regulation of non-canonical Wnt signaling pathway	1/113	26/18800	0.14517	0.411427	0.374867	PLEKHA4	1
BP	GO:0002698	negative regulation of immune effector process	2/113	112/18800	0.145858	0.412741	0.376065	HLA-A/MICA	2
BP	GO:0002526	acute inflammatory response	2/113	113/18800	0.147932	0.413311	0.376584	PLSCR1/ASH1L	2
BP	GO:0044344	cellular response to fibroblast growth factor stimulus	2/113	113/18800	0.147932	0.413311	0.376584	FGF21/TDGF1	2
BP	GO:1904659	glucose transmembrane transport	2/113	113/18800	0.147932	0.413311	0.376584	FGF21/SLC2A6	2
BP	GO:0000469	cleavage involved in rRNA processing	1/113	27/18800	0.150315	0.413311	0.376584	KRI1	1
BP	GO:0002227	innate immune response in mucosa	1/113	27/18800	0.150315	0.413311	0.376584	LTF	1
BP	GO:0003171	atrioventricular valve development	1/113	27/18800	0.150315	0.413311	0.376584	EFNA1	1
BP	GO:0006706	steroid catabolic process	1/113	27/18800	0.150315	0.413311	0.376584	HSD17B14	1
BP	GO:0010875	positive regulation of cholesterol efflux	1/113	27/18800	0.150315	0.413311	0.376584	NR1H2	1
BP	GO:0010884	positive regulation of lipid storage	1/113	27/18800	0.150315	0.413311	0.376584	NR1H2	1
BP	GO:0016540	protein autoprocessing	1/113	27/18800	0.150315	0.413311	0.376584	TMPRSS2	1
BP	GO:0033032	regulation of myeloid cell apoptotic process	1/113	27/18800	0.150315	0.413311	0.376584	CCR5	1
BP	GO:0034063	stress granule assembly	1/113	27/18800	0.150315	0.413311	0.376584	MAPT	1
BP	GO:0035774	positive regulation of insulin secretion involved in cellular response to glucose stimulus	1/113	27/18800	0.150315	0.413311	0.376584	HLA-DRB1	1
BP	GO:0036037	CD8-positive, alpha-beta T cell activation	1/113	27/18800	0.150315	0.413311	0.376584	HLA-A	1
BP	GO:0039529	RIG-I signaling pathway	1/113	27/18800	0.150315	0.413311	0.376584	OAS3	1
BP	GO:0042501	serine phosphorylation of STAT protein	1/113	27/18800	0.150315	0.413311	0.376584	IFNA10	1
BP	GO:0048843	negative regulation of axon extension involved in axon guidance	1/113	27/18800	0.150315	0.413311	0.376584	WNT3	1
BP	GO:0051571	positive regulation of histone H3-K4 methylation	1/113	27/18800	0.150315	0.413311	0.376584	KANSL1	1
BP	GO:1904376	negative regulation of protein localization to cell periphery	1/113	27/18800	0.150315	0.413311	0.376584	LZTFL1	1
BP	GO:0055074	calcium ion homeostasis	5/113	468/18800	0.151413	0.41571	0.37877	CCRL2/CCR5/CXCR6/CCR1/CCR3	5
BP	GO:0002821	positive regulation of adaptive immune response	2/113	115/18800	0.152099	0.416093	0.379119	HLA-A/HLA-DRB1	2
BP	GO:0006486	protein glycosylation	3/113	225/18800	0.153717	0.416093	0.379119	FUT2/ABO/FUT1	3
BP	GO:0043413	macromolecule glycosylation	3/113	225/18800	0.153717	0.416093	0.379119	FUT2/ABO/FUT1	3
BP	GO:0045765	regulation of angiogenesis	4/113	345/18800	0.154259	0.416093	0.379119	EFNA3/EFNA1/CCR3/FUT1	4
BP	GO:0003416	endochondral bone growth	1/113	28/18800	0.15543	0.416093	0.379119	THBS3	1
BP	GO:0019076	viral release from host cell	1/113	28/18800	0.15543	0.416093	0.379119	TRIM31	1
BP	GO:0030431	sleep	1/113	28/18800	0.15543	0.416093	0.379119	CSF2	1
BP	GO:0033688	regulation of osteoblast proliferation	1/113	28/18800	0.15543	0.416093	0.379119	LTF	1
BP	GO:0034123	positive regulation of toll-like receptor signaling pathway	1/113	28/18800	0.15543	0.416093	0.379119	LTF	1
BP	GO:0035116	embryonic hindlimb morphogenesis	1/113	28/18800	0.15543	0.416093	0.379119	WNT3	1
BP	GO:0035890	exit from host	1/113	28/18800	0.15543	0.416093	0.379119	TRIM31	1
BP	GO:0035891	exit from host cell	1/113	28/18800	0.15543	0.416093	0.379119	TRIM31	1
BP	GO:0044331	cell-cell adhesion mediated by cadherin	1/113	28/18800	0.15543	0.416093	0.379119	NOTCH4	1
BP	GO:0050996	positive regulation of lipid catabolic process	1/113	28/18800	0.15543	0.416093	0.379119	FGF21	1
BP	GO:0070723	response to cholesterol	1/113	28/18800	0.15543	0.416093	0.379119	CCR5	1
BP	GO:0090025	regulation of monocyte chemotaxis	1/113	28/18800	0.15543	0.416093	0.379119	CCR1	1
BP	GO:1903672	positive regulation of sprouting angiogenesis	1/113	28/18800	0.15543	0.416093	0.379119	FUT1	1
BP	GO:0002708	positive regulation of lymphocyte mediated immunity	2/113	117/18800	0.156289	0.416093	0.379119	HLA-A/HLA-DRB1	2
BP	GO:0008645	hexose transmembrane transport	2/113	117/18800	0.156289	0.416093	0.379119	FGF21/SLC2A6	2
BP	GO:0035967	cellular response to topologically incorrect protein	2/113	117/18800	0.156289	0.416093	0.379119	FGF21/PPP1R15A	2
BP	GO:0045446	endothelial cell differentiation	2/113	117/18800	0.156289	0.416093	0.379119	ICAM1/NOTCH4	2
BP	GO:0048588	developmental cell growth	3/113	227/18800	0.156578	0.416263	0.379274	MAPT/WNT3/DDR1	3
BP	GO:0008037	cell recognition	3/113	228/18800	0.158015	0.418562	0.381368	IZUMO1/SFTPA1/C4B	3
BP	GO:0001819	positive regulation of cytokine production	5/113	475/18800	0.158077	0.418562	0.381368	OAS1/TYK2/CSF2/HLA-A/OAS3	5
BP	GO:0030278	regulation of ossification	2/113	118/18800	0.158392	0.418562	0.381368	LTF/CCR1	2
BP	GO:1904019	epithelial cell apoptotic process	2/113	118/18800	0.158392	0.418562	0.381368	ICAM1/FGF21	2
BP	GO:0071356	cellular response to tumor necrosis factor	3/113	229/18800	0.159456	0.418562	0.381368	NPNT/ADAMTS13/TDGF1	3
BP	GO:2000116	regulation of cysteine-type endopeptidase activity	3/113	229/18800	0.159456	0.418562	0.381368	MAPT/LTF/HIP1	3
BP	GO:0015749	monosaccharide transmembrane transport	2/113	119/18800	0.160501	0.418562	0.381368	FGF21/SLC2A6	2
BP	GO:0071774	response to fibroblast growth factor	2/113	119/18800	0.160501	0.418562	0.381368	FGF21/TDGF1	2
BP	GO:0001773	myeloid dendritic cell activation	1/113	29/18800	0.160514	0.418562	0.381368	CSF2	1
BP	GO:0032369	negative regulation of lipid transport	1/113	29/18800	0.160514	0.418562	0.381368	NR1H2	1
BP	GO:0051654	establishment of mitochondrion localization	1/113	29/18800	0.160514	0.418562	0.381368	MAPT	1
BP	GO:0065005	protein-lipid complex assembly	1/113	29/18800	0.160514	0.418562	0.381368	NR1H2	1
BP	GO:0010594	regulation of endothelial cell migration	3/113	230/18800	0.1609	0.418562	0.381368	EFNA1/TDGF1/FUT1	3
BP	GO:0050670	regulation of lymphocyte proliferation	3/113	230/18800	0.1609	0.418562	0.381368	TYK2/HLA-A/HLA-DRB1	3
BP	GO:0010038	response to metal ion	4/113	351/18800	0.161073	0.418562	0.381368	MAPT/PLSCR1/ADAMTS13/CAT	4
BP	GO:1901342	regulation of vasculature development	4/113	351/18800	0.161073	0.418562	0.381368	EFNA3/EFNA1/CCR3/FUT1	4
BP	GO:0002697	regulation of immune effector process	4/113	353/18800	0.163368	0.42134	0.3839	ICAM1/HLA-A/HLA-DRB1/MICA	4
BP	GO:0002274	myeloid leukocyte activation	3/113	232/18800	0.163802	0.42134	0.3839	MAPT/PLSCR1/CSF2	3
BP	GO:0002455	humoral immune response mediated by circulating immunoglobulin	2/113	121/18800	0.164734	0.42134	0.3839	C4B/C4A	2
BP	GO:0030282	bone mineralization	2/113	121/18800	0.164734	0.42134	0.3839	LTF/CCR1	2
BP	GO:0048675	axon extension	2/113	121/18800	0.164734	0.42134	0.3839	MAPT/WNT3	2
BP	GO:0032944	regulation of mononuclear cell proliferation	3/113	233/18800	0.165259	0.42134	0.3839	TYK2/HLA-A/HLA-DRB1	3
BP	GO:0008045	motor neuron axon guidance	1/113	30/18800	0.165567	0.42134	0.3839	NTN5	1
BP	GO:0042744	hydrogen peroxide catabolic process	1/113	30/18800	0.165567	0.42134	0.3839	CAT	1
BP	GO:0045671	negative regulation of osteoclast differentiation	1/113	30/18800	0.165567	0.42134	0.3839	LTF	1
BP	GO:0045948	positive regulation of translational initiation	1/113	30/18800	0.165567	0.42134	0.3839	PPP1R15A	1
BP	GO:0060292	long-term synaptic depression	1/113	30/18800	0.165567	0.42134	0.3839	MAPT	1
BP	GO:0060603	mammary gland duct morphogenesis	1/113	30/18800	0.165567	0.42134	0.3839	DDR1	1
BP	GO:0070168	negative regulation of biomineral tissue development	1/113	30/18800	0.165567	0.42134	0.3839	CCR1	1
BP	GO:0090140	regulation of mitochondrial fission	1/113	30/18800	0.165567	0.42134	0.3839	MAPT	1
BP	GO:1900101	regulation of endoplasmic reticulum unfolded protein response	1/113	30/18800	0.165567	0.42134	0.3839	PPP1R15A	1
BP	GO:0060560	developmental growth involved in morphogenesis	3/113	234/18800	0.16672	0.422875	0.385298	MAPT/WNT3/DDR1	3
BP	GO:0010811	positive regulation of cell-substrate adhesion	2/113	122/18800	0.166858	0.422875	0.385298	NPNT/FUT1	2
BP	GO:0019730	antimicrobial humoral response	2/113	122/18800	0.166858	0.422875	0.385298	LTF/HLA-A	2
BP	GO:0097305	response to alcohol	3/113	235/18800	0.168184	0.423607	0.385965	ADAM15/CAT/CCR5	3
BP	GO:0001704	formation of primary germ layer	2/113	123/18800	0.168987	0.423607	0.385965	POU5F1/WNT3	2
BP	GO:0002224	toll-like receptor signaling pathway	2/113	123/18800	0.168987	0.423607	0.385965	OAS1/LTF	2
BP	GO:0002862	negative regulation of inflammatory response to antigenic stimulus	1/113	31/18800	0.170591	0.423607	0.385965	HLA-DRB1	1
BP	GO:0019433	triglyceride catabolic process	1/113	31/18800	0.170591	0.423607	0.385965	FGF21	1
BP	GO:0021772	olfactory bulb development	1/113	31/18800	0.170591	0.423607	0.385965	FUT1	1
BP	GO:0035115	embryonic forelimb morphogenesis	1/113	31/18800	0.170591	0.423607	0.385965	WNT3	1
BP	GO:0043171	peptide catabolic process	1/113	31/18800	0.170591	0.423607	0.385965	ADAMTS13	1
BP	GO:0045987	positive regulation of smooth muscle contraction	1/113	31/18800	0.170591	0.423607	0.385965	NPNT	1
BP	GO:0048384	retinoic acid receptor signaling pathway	1/113	31/18800	0.170591	0.423607	0.385965	NR1H2	1
BP	GO:0060351	cartilage development involved in endochondral bone morphogenesis	1/113	31/18800	0.170591	0.423607	0.385965	THBS3	1
BP	GO:0070633	transepithelial transport	1/113	31/18800	0.170591	0.423607	0.385965	CSF2	1
BP	GO:0098868	bone growth	1/113	31/18800	0.170591	0.423607	0.385965	THBS3	1
BP	GO:0110150	negative regulation of biomineralization	1/113	31/18800	0.170591	0.423607	0.385965	CCR1	1
BP	GO:1902042	negative regulation of extrinsic apoptotic signaling pathway via death domain receptors	1/113	31/18800	0.170591	0.423607	0.385965	ICAM1	1
BP	GO:1904375	regulation of protein localization to cell periphery	2/113	124/18800	0.17112	0.424351	0.386643	LZTFL1/CNPY4	2
BP	GO:0043280	positive regulation of cysteine-type endopeptidase activity involved in apoptotic process	2/113	125/18800	0.173258	0.425973	0.388121	MAPT/HIP1	2
BP	GO:0002323	natural killer cell activation involved in immune response	1/113	32/18800	0.175584	0.425973	0.388121	IFNA10	1
BP	GO:0003180	aortic valve morphogenesis	1/113	32/18800	0.175584	0.425973	0.388121	EFNA1	1
BP	GO:0010669	epithelial structure maintenance	1/113	32/18800	0.175584	0.425973	0.388121	SLC22A5	1
BP	GO:0032509	endosome transport via multivesicular body sorting pathway	1/113	32/18800	0.175584	0.425973	0.388121	TMEM50B	1
BP	GO:0033028	myeloid cell apoptotic process	1/113	32/18800	0.175584	0.425973	0.388121	CCR5	1
BP	GO:0042044	fluid transport	1/113	32/18800	0.175584	0.425973	0.388121	CSF2	1
BP	GO:0043372	positive regulation of CD4-positive, alpha-beta T cell differentiation	1/113	32/18800	0.175584	0.425973	0.388121	HLA-DRB1	1
BP	GO:0044788	modulation by host of viral process	1/113	32/18800	0.175584	0.425973	0.388121	LTF	1
BP	GO:0050685	positive regulation of mRNA processing	1/113	32/18800	0.175584	0.425973	0.388121	STH	1
BP	GO:0060795	cell fate commitment involved in formation of primary germ layer	1/113	32/18800	0.175584	0.425973	0.388121	POU5F1	1
BP	GO:0071353	cellular response to interleukin-4	1/113	32/18800	0.175584	0.425973	0.388121	ADAMTS13	1
BP	GO:0006091	generation of precursor metabolites and energy	5/113	494/18800	0.176758	0.425973	0.388121	SLC2A6/CAT/IL10RB/IFNAR1/SURF1	5
BP	GO:0044089	positive regulation of cellular component biogenesis	5/113	494/18800	0.176758	0.425973	0.388121	MAPT/RASIP1/NR1H2/CSF2/PLEKHM1	5
BP	GO:0072503	cellular divalent inorganic cation homeostasis	5/113	494/18800	0.176758	0.425973	0.388121	CCRL2/CCR5/CXCR6/CCR1/CCR3	5
BP	GO:0034968	histone lysine methylation	2/113	127/18800	0.177548	0.425973	0.388121	KANSL1/ASH1L	2
BP	GO:0019318	hexose metabolic process	3/113	242/18800	0.178541	0.425973	0.388121	OAS1/FUT2/FUT1	3
BP	GO:0050714	positive regulation of protein secretion	2/113	128/18800	0.179699	0.425973	0.388121	NR1H2/HLA-DRB1	2
BP	GO:0001881	receptor recycling	1/113	33/18800	0.180548	0.425973	0.388121	NSF	1
BP	GO:0001893	maternal placenta development	1/113	33/18800	0.180548	0.425973	0.388121	ASH1L	1
BP	GO:0002431	Fc receptor mediated stimulatory signaling pathway	1/113	33/18800	0.180548	0.425973	0.388121	PLSCR1	1
BP	GO:0003382	epithelial cell morphogenesis	1/113	33/18800	0.180548	0.425973	0.388121	NOTCH4	1
BP	GO:0007143	female meiotic nuclear division	1/113	33/18800	0.180548	0.425973	0.388121	MEIKIN	1
BP	GO:0021988	olfactory lobe development	1/113	33/18800	0.180548	0.425973	0.388121	FUT1	1
BP	GO:0030511	positive regulation of transforming growth factor beta receptor signaling pathway	1/113	33/18800	0.180548	0.425973	0.388121	NPNT	1
BP	GO:0031116	positive regulation of microtubule polymerization	1/113	33/18800	0.180548	0.425973	0.388121	MAPT	1
BP	GO:0032633	interleukin-4 production	1/113	33/18800	0.180548	0.425973	0.388121	HLA-DRB1	1
BP	GO:0032673	regulation of interleukin-4 production	1/113	33/18800	0.180548	0.425973	0.388121	HLA-DRB1	1
BP	GO:0033687	osteoblast proliferation	1/113	33/18800	0.180548	0.425973	0.388121	LTF	1
BP	GO:0036314	response to sterol	1/113	33/18800	0.180548	0.425973	0.388121	CCR5	1
BP	GO:0045589	regulation of regulatory T cell differentiation	1/113	33/18800	0.180548	0.425973	0.388121	HLA-DRB1	1
BP	GO:0048841	regulation of axon extension involved in axon guidance	1/113	33/18800	0.180548	0.425973	0.388121	WNT3	1
BP	GO:0055094	response to lipoprotein particle	1/113	33/18800	0.180548	0.425973	0.388121	FGF21	1
BP	GO:0070229	negative regulation of lymphocyte apoptotic process	1/113	33/18800	0.180548	0.425973	0.388121	EFNA1	1
BP	GO:1901099	negative regulation of signal transduction in absence of ligand	1/113	33/18800	0.180548	0.425973	0.388121	CSF2	1
BP	GO:1903846	positive regulation of cellular response to transforming growth factor beta stimulus	1/113	33/18800	0.180548	0.425973	0.388121	NPNT	1
BP	GO:1905476	negative regulation of protein localization to membrane	1/113	33/18800	0.180548	0.425973	0.388121	LZTFL1	1
BP	GO:2001240	negative regulation of extrinsic apoptotic signaling pathway in absence of ligand	1/113	33/18800	0.180548	0.425973	0.388121	CSF2	1
BP	GO:0048762	mesenchymal cell differentiation	3/113	244/18800	0.181533	0.426117	0.388252	ADAM15/EFNA1/NOTCH4	3
BP	GO:0050851	antigen receptor-mediated signaling pathway	3/113	244/18800	0.181533	0.426117	0.388252	HLA-A/HLA-DRB1/HLA-DQB1	3
BP	GO:0070085	glycosylation	3/113	244/18800	0.181533	0.426117	0.388252	FUT2/ABO/FUT1	3
BP	GO:0090305	nucleic acid phosphodiester bond hydrolysis	3/113	244/18800	0.181533	0.426117	0.388252	PLSCR1/KRI1/RAD50	3
BP	GO:0045862	positive regulation of proteolysis	4/113	369/18800	0.182153	0.42703	0.389084	MAPT/EFNA3/EFNA1/HIP1	4
BP	GO:0007127	meiosis I	2/113	130/18800	0.184013	0.427231	0.389267	MEIKIN/RAD50	2
BP	GO:0030168	platelet activation	2/113	130/18800	0.184013	0.427231	0.389267	PLSCR1/ADAMTS13	2
BP	GO:0006891	intra-Golgi vesicle-mediated transport	1/113	34/18800	0.185482	0.427231	0.389267	NSF	1
BP	GO:0010984	regulation of lipoprotein particle clearance	1/113	34/18800	0.185482	0.427231	0.389267	FGF21	1
BP	GO:0031128	developmental induction	1/113	34/18800	0.185482	0.427231	0.389267	WNT3	1
BP	GO:0034383	low-density lipoprotein particle clearance	1/113	34/18800	0.185482	0.427231	0.389267	FGF21	1
BP	GO:0034405	response to fluid shear stress	1/113	34/18800	0.185482	0.427231	0.389267	CSF2	1
BP	GO:0039528	cytoplasmic pattern recognition receptor signaling pathway in response to virus	1/113	34/18800	0.185482	0.427231	0.389267	OAS3	1
BP	GO:0060323	head morphogenesis	1/113	34/18800	0.185482	0.427231	0.389267	WNT3	1
BP	GO:0070232	regulation of T cell apoptotic process	1/113	34/18800	0.185482	0.427231	0.389267	EFNA1	1
BP	GO:0070670	response to interleukin-4	1/113	34/18800	0.185482	0.427231	0.389267	ADAMTS13	1
BP	GO:0090322	regulation of superoxide metabolic process	1/113	34/18800	0.185482	0.427231	0.389267	MAPT	1
BP	GO:1990000	amyloid fibril formation	1/113	34/18800	0.185482	0.427231	0.389267	MAPT	1
BP	GO:0009636	response to toxic substance	3/113	247/18800	0.186045	0.427231	0.389267	ADAMTS13/CAT/SLC22A5	3
BP	GO:0006956	complement activation	2/113	131/18800	0.186176	0.427231	0.389267	C4B/C4A	2
BP	GO:0010595	positive regulation of endothelial cell migration	2/113	131/18800	0.186176	0.427231	0.389267	TDGF1/FUT1	2
BP	GO:0034219	carbohydrate transmembrane transport	2/113	131/18800	0.186176	0.427231	0.389267	FGF21/SLC2A6	2
BP	GO:0034612	response to tumor necrosis factor	3/113	249/18800	0.18907	0.430933	0.39264	NPNT/ADAMTS13/TDGF1	3
BP	GO:0000460	maturation of 5.8S rRNA	1/113	35/18800	0.190387	0.430933	0.39264	KRI1	1
BP	GO:0001569	branching involved in blood vessel morphogenesis	1/113	35/18800	0.190387	0.430933	0.39264	NOTCH4	1
BP	GO:0014808	release of sequestered calcium ion into cytosol by sarcoplasmic reticulum	1/113	35/18800	0.190387	0.430933	0.39264	CCR5	1
BP	GO:0032205	negative regulation of telomere maintenance	1/113	35/18800	0.190387	0.430933	0.39264	RAD50	1
BP	GO:0035137	hindlimb morphogenesis	1/113	35/18800	0.190387	0.430933	0.39264	WNT3	1
BP	GO:0043243	positive regulation of protein-containing complex disassembly	1/113	35/18800	0.190387	0.430933	0.39264	FYCO1	1
BP	GO:0044319	wound healing, spreading of cells	1/113	35/18800	0.190387	0.430933	0.39264	DDR1	1
BP	GO:0090505	epiboly involved in wound healing	1/113	35/18800	0.190387	0.430933	0.39264	DDR1	1
BP	GO:0098751	bone cell development	1/113	35/18800	0.190387	0.430933	0.39264	LTF	1
BP	GO:0003158	endothelium development	2/113	133/18800	0.190512	0.430933	0.39264	ICAM1/NOTCH4	2
BP	GO:0044282	small molecule catabolic process	4/113	376/18800	0.190592	0.430933	0.39264	FUT2/ACSF3/FUT1/BCAT2	4
BP	GO:0010951	negative regulation of endopeptidase activity	3/113	251/18800	0.192108	0.43383	0.39528	LTF/C4B/C4A	3
BP	GO:0015695	organic cation transport	1/113	36/18800	0.195262	0.436677	0.397874	SLC22A5	1
BP	GO:0017004	cytochrome complex assembly	1/113	36/18800	0.195262	0.436677	0.397874	SURF1	1
BP	GO:0030851	granulocyte differentiation	1/113	36/18800	0.195262	0.436677	0.397874	CSF2	1
BP	GO:0045066	regulatory T cell differentiation	1/113	36/18800	0.195262	0.436677	0.397874	HLA-DRB1	1
BP	GO:0045742	positive regulation of epidermal growth factor receptor signaling pathway	1/113	36/18800	0.195262	0.436677	0.397874	HIP1	1
BP	GO:0071402	cellular response to lipoprotein particle stimulus	1/113	36/18800	0.195262	0.436677	0.397874	FGF21	1
BP	GO:0090504	epiboly	1/113	36/18800	0.195262	0.436677	0.397874	DDR1	1
BP	GO:1903514	release of sequestered calcium ion into cytosol by endoplasmic reticulum	1/113	36/18800	0.195262	0.436677	0.397874	CCR5	1
BP	GO:0043122	regulation of I-kappaB kinase/NF-kappaB signaling	3/113	254/18800	0.196688	0.439062	0.400046	LTF/ASH1L/HLA-DRB1	3
BP	GO:0010977	negative regulation of neuron projection development	2/113	136/18800	0.197042	0.439062	0.400046	WNT3/EFNA1	2
BP	GO:0061982	meiosis I cell cycle process	2/113	136/18800	0.197042	0.439062	0.400046	MEIKIN/RAD50	2
BP	GO:0007586	digestion	2/113	137/18800	0.199225	0.440573	0.401424	NR1H2/SLC22A5	2
BP	GO:0003176	aortic valve development	1/113	37/18800	0.200108	0.440573	0.401424	EFNA1	1
BP	GO:0022616	DNA strand elongation	1/113	37/18800	0.200108	0.440573	0.401424	RAD50	1
BP	GO:0030279	negative regulation of ossification	1/113	37/18800	0.200108	0.440573	0.401424	CCR1	1
BP	GO:0031112	positive regulation of microtubule polymerization or depolymerization	1/113	37/18800	0.200108	0.440573	0.401424	MAPT	1
BP	GO:0033120	positive regulation of RNA splicing	1/113	37/18800	0.200108	0.440573	0.401424	STH	1
BP	GO:0046326	positive regulation of glucose import	1/113	37/18800	0.200108	0.440573	0.401424	FGF21	1
BP	GO:0048846	axon extension involved in axon guidance	1/113	37/18800	0.200108	0.440573	0.401424	WNT3	1
BP	GO:0071542	dopaminergic neuron differentiation	1/113	37/18800	0.200108	0.440573	0.401424	WNT3	1
BP	GO:1902284	neuron projection extension involved in neuron projection guidance	1/113	37/18800	0.200108	0.440573	0.401424	WNT3	1
BP	GO:0034976	response to endoplasmic reticulum stress	3/113	257/18800	0.201295	0.442386	0.403075	NR1H2/FGF21/PPP1R15A	3
BP	GO:0002705	positive regulation of leukocyte mediated immunity	2/113	138/18800	0.201411	0.442386	0.403075	HLA-A/HLA-DRB1	2
BP	GO:0009100	glycoprotein metabolic process	4/113	386/18800	0.202859	0.442726	0.403385	FUT2/ABO/ADAMTS13/FUT1	4
BP	GO:0006986	response to unfolded protein	2/113	139/18800	0.2036	0.442726	0.403385	FGF21/PPP1R15A	2
BP	GO:0000462	maturation of SSU-rRNA from tricistronic rRNA transcript (SSU-rRNA, 5.8S rRNA, LSU-rRNA)	1/113	38/18800	0.204926	0.442726	0.403385	KRI1	1
BP	GO:0002369	T cell cytokine production	1/113	38/18800	0.204926	0.442726	0.403385	HLA-A	1
BP	GO:0002385	mucosal immune response	1/113	38/18800	0.204926	0.442726	0.403385	LTF	1
BP	GO:0002724	regulation of T cell cytokine production	1/113	38/18800	0.204926	0.442726	0.403385	HLA-A	1
BP	GO:0032371	regulation of sterol transport	1/113	38/18800	0.204926	0.442726	0.403385	NR1H2	1
BP	GO:0032374	regulation of cholesterol transport	1/113	38/18800	0.204926	0.442726	0.403385	NR1H2	1
BP	GO:0035136	forelimb morphogenesis	1/113	38/18800	0.204926	0.442726	0.403385	WNT3	1
BP	GO:0035337	fatty-acyl-CoA metabolic process	1/113	38/18800	0.204926	0.442726	0.403385	ACSF3	1
BP	GO:0045622	regulation of T-helper cell differentiation	1/113	38/18800	0.204926	0.442726	0.403385	HLA-DRB1	1
BP	GO:0060416	response to growth hormone	1/113	38/18800	0.204926	0.442726	0.403385	TYK2	1
BP	GO:0071985	multivesicular body sorting pathway	1/113	38/18800	0.204926	0.442726	0.403385	TMEM50B	1
BP	GO:1901186	positive regulation of ERBB signaling pathway	1/113	38/18800	0.204926	0.442726	0.403385	HIP1	1
BP	GO:0072073	kidney epithelium development	2/113	140/18800	0.205792	0.444077	0.404616	NPNT/CAT	2
BP	GO:0005996	monosaccharide metabolic process	3/113	261/18800	0.207478	0.445764	0.406153	OAS1/FUT2/FUT1	3
BP	GO:0050730	regulation of peptidyl-tyrosine phosphorylation	3/113	261/18800	0.207478	0.445764	0.406153	CSF2/EFNA1/TDGF1	3
BP	GO:0002687	positive regulation of leukocyte migration	2/113	141/18800	0.207986	0.445764	0.406153	ICAM1/CCR1	2
BP	GO:0050671	positive regulation of lymphocyte proliferation	2/113	141/18800	0.207986	0.445764	0.406153	TYK2/HLA-A	2
BP	GO:0010466	negative regulation of peptidase activity	3/113	262/18800	0.20903	0.445764	0.406153	LTF/C4B/C4A	3
BP	GO:0030099	myeloid cell differentiation	4/113	391/18800	0.209081	0.445764	0.406153	LTF/CSF2/CCR1/HLA-DRB1	4
BP	GO:0002691	regulation of cellular extravasation	1/113	39/18800	0.209714	0.445764	0.406153	ICAM1	1
BP	GO:0032941	secretion by tissue	1/113	39/18800	0.209714	0.445764	0.406153	NR1H2	1
BP	GO:0045773	positive regulation of axon extension	1/113	39/18800	0.209714	0.445764	0.406153	MAPT	1
BP	GO:0045923	positive regulation of fatty acid metabolic process	1/113	39/18800	0.209714	0.445764	0.406153	NR1H2	1
BP	GO:0051567	histone H3-K9 methylation	1/113	39/18800	0.209714	0.445764	0.406153	ASH1L	1
BP	GO:0051569	regulation of histone H3-K4 methylation	1/113	39/18800	0.209714	0.445764	0.406153	KANSL1	1
BP	GO:2000516	positive regulation of CD4-positive, alpha-beta T cell activation	1/113	39/18800	0.209714	0.445764	0.406153	HLA-DRB1	1
BP	GO:0018022	peptidyl-lysine methylation	2/113	143/18800	0.212382	0.449384	0.409451	KANSL1/ASH1L	2
BP	GO:0032946	positive regulation of mononuclear cell proliferation	2/113	143/18800	0.212382	0.449384	0.409451	TYK2/HLA-A	2
BP	GO:2001056	positive regulation of cysteine-type endopeptidase activity	2/113	143/18800	0.212382	0.449384	0.409451	MAPT/HIP1	2
BP	GO:0051091	positive regulation of DNA-binding transcription factor activity	3/113	265/18800	0.213703	0.449384	0.409451	LTF/CAT/TRIM31	3
BP	GO:0000266	mitochondrial fission	1/113	40/18800	0.214474	0.449384	0.409451	MAPT	1
BP	GO:0001953	negative regulation of cell-matrix adhesion	1/113	40/18800	0.214474	0.449384	0.409451	ADAM15	1
BP	GO:0007007	inner mitochondrial membrane organization	1/113	40/18800	0.214474	0.449384	0.409451	MTX1	1
BP	GO:0010719	negative regulation of epithelial to mesenchymal transition	1/113	40/18800	0.214474	0.449384	0.409451	EFNA1	1
BP	GO:0016233	telomere capping	1/113	40/18800	0.214474	0.449384	0.409451	RAD50	1
BP	GO:0019432	triglyceride biosynthetic process	1/113	40/18800	0.214474	0.449384	0.409451	NR1H2	1
BP	GO:0035329	hippo signaling	1/113	40/18800	0.214474	0.449384	0.409451	LIMD1	1
BP	GO:0043001	Golgi to plasma membrane protein transport	1/113	40/18800	0.214474	0.449384	0.409451	NSF	1
BP	GO:0030177	positive regulation of Wnt signaling pathway	2/113	144/18800	0.214584	0.449384	0.409451	PLEKHA4/WNT3	2
BP	GO:0045165	cell fate commitment	3/113	266/18800	0.215266	0.449982	0.409997	POU5F1/WNT3/NOTCH4	3
BP	GO:0046486	glycerolipid metabolic process	4/113	396/18800	0.215357	0.449982	0.409997	NR1H2/PLSCR1/FGF21/CAT	4
BP	GO:0106106	cold-induced thermogenesis	2/113	146/18800	0.218993	0.453911	0.413577	NR1H2/FGF21	2
BP	GO:0120161	regulation of cold-induced thermogenesis	2/113	146/18800	0.218993	0.453911	0.413577	NR1H2/FGF21	2
BP	GO:0002251	organ or tissue specific immune response	1/113	41/18800	0.219206	0.453911	0.413577	LTF	1
BP	GO:0006418	tRNA aminoacylation for protein translation	1/113	41/18800	0.219206	0.453911	0.413577	VARS2	1
BP	GO:0045124	regulation of bone resorption	1/113	41/18800	0.219206	0.453911	0.413577	PLEKHM1	1
BP	GO:0046461	neutral lipid catabolic process	1/113	41/18800	0.219206	0.453911	0.413577	FGF21	1
BP	GO:0046464	acylglycerol catabolic process	1/113	41/18800	0.219206	0.453911	0.413577	FGF21	1
BP	GO:1905314	semi-lunar valve development	1/113	41/18800	0.219206	0.453911	0.413577	EFNA1	1
BP	GO:0034614	cellular response to reactive oxygen species	2/113	147/18800	0.221201	0.457529	0.416873	MAPT/CAT	2
BP	GO:0043254	regulation of protein-containing complex assembly	4/113	401/18800	0.221687	0.45802	0.41732	MAPT/RASIP1/NR1H2/CSF2	4
BP	GO:0030501	positive regulation of bone mineralization	1/113	42/18800	0.223909	0.459525	0.418691	LTF	1
BP	GO:0030574	collagen catabolic process	1/113	42/18800	0.223909	0.459525	0.418691	ADAM15	1
BP	GO:0031952	regulation of protein autophosphorylation	1/113	42/18800	0.223909	0.459525	0.418691	RAD50	1
BP	GO:0032689	negative regulation of interferon-gamma production	1/113	42/18800	0.223909	0.459525	0.418691	HLA-DRB1	1
BP	GO:0070296	sarcoplasmic reticulum calcium ion transport	1/113	42/18800	0.223909	0.459525	0.418691	CCR5	1
BP	GO:0071354	cellular response to interleukin-6	1/113	42/18800	0.223909	0.459525	0.418691	TDGF1	1
BP	GO:0098754	detoxification	2/113	150/18800	0.227836	0.46447	0.423197	CAT/SLC22A5	2
BP	GO:0000578	embryonic axis specification	1/113	43/18800	0.228585	0.46447	0.423197	TDGF1	1
BP	GO:0001709	cell fate determination	1/113	43/18800	0.228585	0.46447	0.423197	NOTCH4	1
BP	GO:0014002	astrocyte development	1/113	43/18800	0.228585	0.46447	0.423197	MAPT	1
BP	GO:0014075	response to amine	1/113	43/18800	0.228585	0.46447	0.423197	ADAMTS13	1
BP	GO:0035019	somatic stem cell population maintenance	1/113	43/18800	0.228585	0.46447	0.423197	POU5F1	1
BP	GO:0042554	superoxide anion generation	1/113	43/18800	0.228585	0.46447	0.423197	MAPT	1
BP	GO:0048512	circadian behavior	1/113	43/18800	0.228585	0.46447	0.423197	CSF2	1
BP	GO:0071364	cellular response to epidermal growth factor stimulus	1/113	43/18800	0.228585	0.46447	0.423197	TDGF1	1
BP	GO:0010828	positive regulation of glucose transmembrane transport	1/113	44/18800	0.233232	0.467344	0.425816	FGF21	1
BP	GO:0030517	negative regulation of axon extension	1/113	44/18800	0.233232	0.467344	0.425816	WNT3	1
BP	GO:0043039	tRNA aminoacylation	1/113	44/18800	0.233232	0.467344	0.425816	VARS2	1
BP	GO:0060443	mammary gland morphogenesis	1/113	44/18800	0.233232	0.467344	0.425816	DDR1	1
BP	GO:0061001	regulation of dendritic spine morphogenesis	1/113	44/18800	0.233232	0.467344	0.425816	EFNA1	1
BP	GO:0062208	positive regulation of pattern recognition receptor signaling pathway	1/113	44/18800	0.233232	0.467344	0.425816	LTF	1
BP	GO:2001239	regulation of extrinsic apoptotic signaling pathway in absence of ligand	1/113	44/18800	0.233232	0.467344	0.425816	CSF2	1
BP	GO:0045834	positive regulation of lipid metabolic process	2/113	153/18800	0.234485	0.467344	0.425816	NR1H2/FGF21	2
BP	GO:2001236	regulation of extrinsic apoptotic signaling pathway	2/113	153/18800	0.234485	0.467344	0.425816	ICAM1/CSF2	2
BP	GO:0043542	endothelial cell migration	3/113	279/18800	0.235796	0.467344	0.425816	EFNA1/TDGF1/FUT1	3
BP	GO:0051092	positive regulation of NF-kappaB transcription factor activity	2/113	154/18800	0.236704	0.467344	0.425816	LTF/CAT	2
BP	GO:0002861	regulation of inflammatory response to antigenic stimulus	1/113	45/18800	0.237851	0.467344	0.425816	HLA-DRB1	1
BP	GO:0006110	regulation of glycolytic process	1/113	45/18800	0.237851	0.467344	0.425816	SLC2A6	1
BP	GO:0006984	ER-nucleus signaling pathway	1/113	45/18800	0.237851	0.467344	0.425816	PPP1R15A	1
BP	GO:0007622	rhythmic behavior	1/113	45/18800	0.237851	0.467344	0.425816	CSF2	1
BP	GO:0010171	body morphogenesis	1/113	45/18800	0.237851	0.467344	0.425816	WNT3	1
BP	GO:0032781	positive regulation of ATP-dependent activity	1/113	45/18800	0.237851	0.467344	0.425816	PLSCR1	1
BP	GO:0033003	regulation of mast cell activation	1/113	45/18800	0.237851	0.467344	0.425816	PLSCR1	1
BP	GO:0035384	thioester biosynthetic process	1/113	45/18800	0.237851	0.467344	0.425816	ACSF3	1
BP	GO:0042088	T-helper 1 type immune response	1/113	45/18800	0.237851	0.467344	0.425816	HLA-DRB1	1
BP	GO:0043038	amino acid activation	1/113	45/18800	0.237851	0.467344	0.425816	VARS2	1
BP	GO:0045933	positive regulation of muscle contraction	1/113	45/18800	0.237851	0.467344	0.425816	NPNT	1
BP	GO:0047496	vesicle transport along microtubule	1/113	45/18800	0.237851	0.467344	0.425816	FYCO1	1
BP	GO:0051180	vitamin transport	1/113	45/18800	0.237851	0.467344	0.425816	SLC2A6	1
BP	GO:0071616	acyl-CoA biosynthetic process	1/113	45/18800	0.237851	0.467344	0.425816	ACSF3	1
BP	GO:0071827	plasma lipoprotein particle organization	1/113	45/18800	0.237851	0.467344	0.425816	NR1H2	1
BP	GO:0072583	clathrin-dependent endocytosis	1/113	45/18800	0.237851	0.467344	0.425816	HIP1	1
BP	GO:0089718	amino acid import across plasma membrane	1/113	45/18800	0.237851	0.467344	0.425816	SLC6A20	1
BP	GO:1902895	positive regulation of miRNA transcription	1/113	45/18800	0.237851	0.467344	0.425816	NR1H2	1
BP	GO:1904646	cellular response to amyloid-beta	1/113	45/18800	0.237851	0.467344	0.425816	ICAM1	1
BP	GO:1990090	cellular response to nerve growth factor stimulus	1/113	45/18800	0.237851	0.467344	0.425816	MAPT	1
BP	GO:0007034	vacuolar transport	2/113	155/18800	0.238924	0.468453	0.426826	PLEKHM1/TMEM50B	2
BP	GO:0007338	single fertilization	2/113	155/18800	0.238924	0.468453	0.426826	IZUMO1/ASH1L	2
BP	GO:0001558	regulation of cell growth	4/113	415/18800	0.239665	0.469408	0.427696	MAPT/ADAM15/WNT3/DDR1	4
BP	GO:0008643	carbohydrate transport	2/113	156/18800	0.241145	0.470356	0.42856	FGF21/SLC2A6	2
BP	GO:1902105	regulation of leukocyte differentiation	3/113	283/18800	0.242184	0.470356	0.42856	LTF/CCR1/HLA-DRB1	3
BP	GO:0010830	regulation of myotube differentiation	1/113	46/18800	0.242443	0.470356	0.42856	MAMSTR	1
BP	GO:0031640	killing of cells of another organism	1/113	46/18800	0.242443	0.470356	0.42856	LTF	1
BP	GO:0035307	positive regulation of protein dephosphorylation	1/113	46/18800	0.242443	0.470356	0.42856	PPP1R15A	1
BP	GO:0035987	endodermal cell differentiation	1/113	46/18800	0.242443	0.470356	0.42856	POU5F1	1
BP	GO:0042398	cellular modified amino acid biosynthetic process	1/113	46/18800	0.242443	0.470356	0.42856	PLSCR1	1
BP	GO:0061383	trabecula morphogenesis	1/113	46/18800	0.242443	0.470356	0.42856	THBS3	1
BP	GO:0070741	response to interleukin-6	1/113	46/18800	0.242443	0.470356	0.42856	TDGF1	1
BP	GO:0010970	transport along microtubule	2/113	157/18800	0.243367	0.470663	0.42884	MAPT/FYCO1	2
BP	GO:1902107	positive regulation of leukocyte differentiation	2/113	157/18800	0.243367	0.470663	0.42884	CCR1/HLA-DRB1	2
BP	GO:1903708	positive regulation of hemopoiesis	2/113	157/18800	0.243367	0.470663	0.42884	CCR1/HLA-DRB1	2
BP	GO:0002366	leukocyte activation involved in immune response	3/113	285/18800	0.245389	0.471282	0.429404	ICAM1/IFNA10/HLA-DRB1	3
BP	GO:0016571	histone methylation	2/113	158/18800	0.245591	0.471282	0.429404	KANSL1/ASH1L	2
BP	GO:0001666	response to hypoxia	3/113	286/18800	0.246994	0.471282	0.429404	ADAM15/CAT/LIMD1	3
BP	GO:0001774	microglial cell activation	1/113	47/18800	0.247008	0.471282	0.429404	MAPT	1
BP	GO:0002673	regulation of acute inflammatory response	1/113	47/18800	0.247008	0.471282	0.429404	ASH1L	1
BP	GO:0032924	activin receptor signaling pathway	1/113	47/18800	0.247008	0.471282	0.429404	TDGF1	1
BP	GO:0042908	xenobiotic transport	1/113	47/18800	0.247008	0.471282	0.429404	SLC22A5	1
BP	GO:0045601	regulation of endothelial cell differentiation	1/113	47/18800	0.247008	0.471282	0.429404	NOTCH4	1
BP	GO:0070849	response to epidermal growth factor	1/113	47/18800	0.247008	0.471282	0.429404	TDGF1	1
BP	GO:0097028	dendritic cell differentiation	1/113	47/18800	0.247008	0.471282	0.429404	CSF2	1
BP	GO:0120163	negative regulation of cold-induced thermogenesis	1/113	47/18800	0.247008	0.471282	0.429404	NR1H2	1
BP	GO:1905953	negative regulation of lipid localization	1/113	47/18800	0.247008	0.471282	0.429404	NR1H2	1
BP	GO:1990089	response to nerve growth factor	1/113	47/18800	0.247008	0.471282	0.429404	MAPT	1
BP	GO:1990845	adaptive thermogenesis	2/113	159/18800	0.247815	0.472333	0.430361	NR1H2/FGF21	2
BP	GO:0016311	dephosphorylation	4/113	422/18800	0.248783	0.473688	0.431596	LRRC2/NPNT/PPP1R15A/PPP1R11	4
BP	GO:0035966	response to topologically incorrect protein	2/113	160/18800	0.25004	0.474541	0.432373	FGF21/PPP1R15A	2
BP	GO:0007249	I-kappaB kinase/NF-kappaB signaling	3/113	288/18800	0.250209	0.474541	0.432373	LTF/ASH1L/HLA-DRB1	3
BP	GO:0006953	acute-phase response	1/113	48/18800	0.251545	0.474541	0.432373	PLSCR1	1
BP	GO:0033628	regulation of cell adhesion mediated by integrin	1/113	48/18800	0.251545	0.474541	0.432373	EFNA1	1
BP	GO:0046460	neutral lipid biosynthetic process	1/113	48/18800	0.251545	0.474541	0.432373	NR1H2	1
BP	GO:0046463	acylglycerol biosynthetic process	1/113	48/18800	0.251545	0.474541	0.432373	NR1H2	1
BP	GO:0061028	establishment of endothelial barrier	1/113	48/18800	0.251545	0.474541	0.432373	ICAM1	1
BP	GO:0071825	protein-lipid complex subunit organization	1/113	48/18800	0.251545	0.474541	0.432373	NR1H2	1
BP	GO:1902003	regulation of amyloid-beta formation	1/113	48/18800	0.251545	0.474541	0.432373	EFNA1	1
BP	GO:0002263	cell activation involved in immune response	3/113	289/18800	0.25182	0.474573	0.432402	ICAM1/IFNA10/HLA-DRB1	3
BP	GO:0051250	negative regulation of lymphocyte activation	2/113	161/18800	0.252265	0.474928	0.432726	HLA-DRB1/MICA	2
BP	GO:0010632	regulation of epithelial cell migration	3/113	290/18800	0.253431	0.476637	0.434283	EFNA1/TDGF1/FUT1	3
BP	GO:0006633	fatty acid biosynthetic process	2/113	162/18800	0.254491	0.478143	0.435655	NR1H2/ACSF3	2
BP	GO:0006470	protein dephosphorylation	3/113	291/18800	0.255045	0.47816	0.435671	LRRC2/PPP1R15A/PPP1R11	3
BP	GO:0002762	negative regulation of myeloid leukocyte differentiation	1/113	49/18800	0.256056	0.47816	0.435671	LTF	1
BP	GO:0035036	sperm-egg recognition	1/113	49/18800	0.256056	0.47816	0.435671	IZUMO1	1
BP	GO:0042304	regulation of fatty acid biosynthetic process	1/113	49/18800	0.256056	0.47816	0.435671	NR1H2	1
BP	GO:0043330	response to exogenous dsRNA	1/113	49/18800	0.256056	0.47816	0.435671	IFNA10	1
BP	GO:0046850	regulation of bone remodeling	1/113	49/18800	0.256056	0.47816	0.435671	PLEKHM1	1
BP	GO:0030307	positive regulation of cell growth	2/113	163/18800	0.256718	0.478779	0.436234	MAPT/WNT3	2
BP	GO:0042060	wound healing	4/113	429/18800	0.257976	0.478779	0.436234	PLSCR1/ADAMTS13/NOTCH4/DDR1	4
BP	GO:0002269	leukocyte activation involved in inflammatory response	1/113	50/18800	0.260539	0.478779	0.436234	MAPT	1
BP	GO:0030857	negative regulation of epithelial cell differentiation	1/113	50/18800	0.260539	0.478779	0.436234	NOTCH4	1
BP	GO:0031062	positive regulation of histone methylation	1/113	50/18800	0.260539	0.478779	0.436234	KANSL1	1
BP	GO:0043370	regulation of CD4-positive, alpha-beta T cell differentiation	1/113	50/18800	0.260539	0.478779	0.436234	HLA-DRB1	1
BP	GO:0046580	negative regulation of Ras protein signal transduction	1/113	50/18800	0.260539	0.478779	0.436234	RASIP1	1
BP	GO:0046638	positive regulation of alpha-beta T cell differentiation	1/113	50/18800	0.260539	0.478779	0.436234	HLA-DRB1	1
BP	GO:0051646	mitochondrion localization	1/113	50/18800	0.260539	0.478779	0.436234	MAPT	1
BP	GO:0061178	regulation of insulin secretion involved in cellular response to glucose stimulus	1/113	50/18800	0.260539	0.478779	0.436234	HLA-DRB1	1
BP	GO:0061647	histone H3-K9 modification	1/113	50/18800	0.260539	0.478779	0.436234	ASH1L	1
BP	GO:0070231	T cell apoptotic process	1/113	50/18800	0.260539	0.478779	0.436234	EFNA1	1
BP	GO:1901570	fatty acid derivative biosynthetic process	1/113	50/18800	0.260539	0.478779	0.436234	ACSF3	1
BP	GO:1902041	regulation of extrinsic apoptotic signaling pathway via death domain receptors	1/113	50/18800	0.260539	0.478779	0.436234	ICAM1	1
BP	GO:1903053	regulation of extracellular matrix organization	1/113	50/18800	0.260539	0.478779	0.436234	DDR1	1
BP	GO:1903747	regulation of establishment of protein localization to mitochondrion	1/113	50/18800	0.260539	0.478779	0.436234	MAPT	1
BP	GO:0048608	reproductive structure development	4/113	433/18800	0.263261	0.481691	0.438888	CSF2/ADAM15/ASH1L/DLX3	4
BP	GO:0007140	male meiotic nuclear division	1/113	51/18800	0.264995	0.481691	0.438888	MEIKIN	1
BP	GO:0007157	heterophilic cell-cell adhesion via plasma membrane cell adhesion molecules	1/113	51/18800	0.264995	0.481691	0.438888	ICAM1	1
BP	GO:0010823	negative regulation of mitochondrion organization	1/113	51/18800	0.264995	0.481691	0.438888	MAPT	1
BP	GO:0015804	neutral amino acid transport	1/113	51/18800	0.264995	0.481691	0.438888	SLC6A20	1
BP	GO:0019083	viral transcription	1/113	51/18800	0.264995	0.481691	0.438888	TRIM31	1
BP	GO:0030490	maturation of SSU-rRNA	1/113	51/18800	0.264995	0.481691	0.438888	KRI1	1
BP	GO:0043124	negative regulation of I-kappaB kinase/NF-kappaB signaling	1/113	51/18800	0.264995	0.481691	0.438888	ASH1L	1
BP	GO:0045332	phospholipid translocation	1/113	51/18800	0.264995	0.481691	0.438888	PLSCR1	1
BP	GO:0045668	negative regulation of osteoblast differentiation	1/113	51/18800	0.264995	0.481691	0.438888	LIMD1	1
BP	GO:0045778	positive regulation of ossification	1/113	51/18800	0.264995	0.481691	0.438888	LTF	1
BP	GO:0034250	positive regulation of cellular amide metabolic process	2/113	167/18800	0.265627	0.482365	0.439502	PPP1R15A/EFNA1	2
BP	GO:0061458	reproductive system development	4/113	436/18800	0.267239	0.484814	0.441733	CSF2/ADAM15/ASH1L/DLX3	4
BP	GO:0036293	response to decreased oxygen levels	3/113	299/18800	0.268002	0.48572	0.442559	ADAM15/CAT/LIMD1	3
BP	GO:0010874	regulation of cholesterol efflux	1/113	52/18800	0.269425	0.486865	0.443602	NR1H2	1
BP	GO:0032206	positive regulation of telomere maintenance	1/113	52/18800	0.269425	0.486865	0.443602	RAD50	1
BP	GO:0070169	positive regulation of biomineral tissue development	1/113	52/18800	0.269425	0.486865	0.443602	LTF	1
BP	GO:0048639	positive regulation of developmental growth	2/113	169/18800	0.270083	0.487576	0.44425	MAPT/WNT3	2
BP	GO:0060485	mesenchyme development	3/113	301/18800	0.271254	0.489212	0.44574	ADAM15/EFNA1/NOTCH4	3
BP	GO:0031214	biomineral tissue development	2/113	170/18800	0.272311	0.489663	0.446152	LTF/CCR1	2
BP	GO:0045936	negative regulation of phosphate metabolic process	4/113	440/18800	0.27256	0.489663	0.446152	MAPT/RASIP1/PPP1R15A/PPP1R11	4
BP	GO:0034381	plasma lipoprotein particle clearance	1/113	53/18800	0.273829	0.489663	0.446152	FGF21	1
BP	GO:0043090	amino acid import	1/113	53/18800	0.273829	0.489663	0.446152	SLC6A20	1
BP	GO:0048260	positive regulation of receptor-mediated endocytosis	1/113	53/18800	0.273829	0.489663	0.446152	HIP1	1
BP	GO:0050832	defense response to fungus	1/113	53/18800	0.273829	0.489663	0.446152	LTF	1
BP	GO:0060071	Wnt signaling pathway, planar cell polarity pathway	1/113	53/18800	0.273829	0.489663	0.446152	PLEKHA4	1
BP	GO:0110151	positive regulation of biomineralization	1/113	53/18800	0.273829	0.489663	0.446152	LTF	1
BP	GO:0010563	negative regulation of phosphorus metabolic process	4/113	441/18800	0.273893	0.489663	0.446152	MAPT/RASIP1/PPP1R15A/PPP1R11	4
BP	GO:0110148	biomineralization	2/113	172/18800	0.276765	0.493841	0.449958	LTF/CCR1	2
BP	GO:1905475	regulation of protein localization to membrane	2/113	172/18800	0.276765	0.493841	0.449958	LZTFL1/CNPY4	2
BP	GO:0051155	positive regulation of striated muscle cell differentiation	1/113	54/18800	0.278206	0.494975	0.450992	MAMSTR	1
BP	GO:0051703	biological process involved in intraspecies interaction between organisms	1/113	54/18800	0.278206	0.494975	0.450992	LTF	1
BP	GO:0061900	glial cell activation	1/113	54/18800	0.278206	0.494975	0.450992	MAPT	1
BP	GO:0002822	regulation of adaptive immune response based on somatic recombination of immune receptors built from immunoglobulin superfamily domains	2/113	173/18800	0.278992	0.495548	0.451514	HLA-A/HLA-DRB1	2
BP	GO:1903829	positive regulation of protein localization	4/113	446/18800	0.280576	0.495548	0.451514	MAPT/NR1H2/HLA-DRB1/CNPY4	4
BP	GO:0010634	positive regulation of epithelial cell migration	2/113	174/18800	0.281219	0.495548	0.451514	TDGF1/FUT1	2
BP	GO:0001706	endoderm formation	1/113	55/18800	0.282557	0.495548	0.451514	POU5F1	1
BP	GO:0001954	positive regulation of cell-matrix adhesion	1/113	55/18800	0.282557	0.495548	0.451514	FUT1	1
BP	GO:0003179	heart valve morphogenesis	1/113	55/18800	0.282557	0.495548	0.451514	EFNA1	1
BP	GO:0010883	regulation of lipid storage	1/113	55/18800	0.282557	0.495548	0.451514	NR1H2	1
BP	GO:0031113	regulation of microtubule polymerization	1/113	55/18800	0.282557	0.495548	0.451514	MAPT	1
BP	GO:0042743	hydrogen peroxide metabolic process	1/113	55/18800	0.282557	0.495548	0.451514	CAT	1
BP	GO:0043470	regulation of carbohydrate catabolic process	1/113	55/18800	0.282557	0.495548	0.451514	SLC2A6	1
BP	GO:0048008	platelet-derived growth factor receptor signaling pathway	1/113	55/18800	0.282557	0.495548	0.451514	HIP1	1
BP	GO:0060998	regulation of dendritic spine development	1/113	55/18800	0.282557	0.495548	0.451514	EFNA1	1
BP	GO:0061098	positive regulation of protein tyrosine kinase activity	1/113	55/18800	0.282557	0.495548	0.451514	EFNA1	1
BP	GO:0097352	autophagosome maturation	1/113	55/18800	0.282557	0.495548	0.451514	FYCO1	1
BP	GO:1904645	response to amyloid-beta	1/113	55/18800	0.282557	0.495548	0.451514	ICAM1	1
BP	GO:0006475	internal protein amino acid acetylation	2/113	175/18800	0.283445	0.496163	0.452074	MAPT/KANSL1	2
BP	GO:0043534	blood vessel endothelial cell migration	2/113	175/18800	0.283445	0.496163	0.452074	EFNA1/TDGF1	2
BP	GO:0034204	lipid translocation	1/113	56/18800	0.286882	0.50028	0.455825	PLSCR1	1
BP	GO:0034205	amyloid-beta formation	1/113	56/18800	0.286882	0.50028	0.455825	EFNA1	1
BP	GO:0043331	response to dsRNA	1/113	56/18800	0.286882	0.50028	0.455825	IFNA10	1
BP	GO:0045806	negative regulation of endocytosis	1/113	56/18800	0.286882	0.50028	0.455825	NR1H2	1
BP	GO:0001659	temperature homeostasis	2/113	177/18800	0.287895	0.501574	0.457004	NR1H2/FGF21	2
BP	GO:0060070	canonical Wnt signaling pathway	3/113	313/18800	0.290853	0.502552	0.457895	PLEKHA4/WNT3/LIMD1	3
BP	GO:0001658	branching involved in ureteric bud morphogenesis	1/113	57/18800	0.291181	0.502552	0.457895	NPNT	1
BP	GO:0007131	reciprocal meiotic recombination	1/113	57/18800	0.291181	0.502552	0.457895	RAD50	1
BP	GO:0007566	embryo implantation	1/113	57/18800	0.291181	0.502552	0.457895	DDR1	1
BP	GO:0031122	cytoplasmic microtubule organization	1/113	57/18800	0.291181	0.502552	0.457895	MAPT	1
BP	GO:0051058	negative regulation of small GTPase mediated signal transduction	1/113	57/18800	0.291181	0.502552	0.457895	RASIP1	1
BP	GO:0060350	endochondral bone morphogenesis	1/113	57/18800	0.291181	0.502552	0.457895	THBS3	1
BP	GO:0070228	regulation of lymphocyte apoptotic process	1/113	57/18800	0.291181	0.502552	0.457895	EFNA1	1
BP	GO:0090175	regulation of establishment of planar polarity	1/113	57/18800	0.291181	0.502552	0.457895	PLEKHA4	1
BP	GO:0140527	reciprocal homologous recombination	1/113	57/18800	0.291181	0.502552	0.457895	RAD50	1
BP	GO:0008361	regulation of cell size	2/113	179/18800	0.292343	0.503616	0.458864	MAPT/WNT3	2
BP	GO:0043409	negative regulation of MAPK cascade	2/113	179/18800	0.292343	0.503616	0.458864	ASH1L/EFNA1	2
BP	GO:0002833	positive regulation of response to biotic stimulus	2/113	180/18800	0.294565	0.505745	0.460805	PLSCR1/HLA-DRB1	2
BP	GO:0009266	response to temperature stimulus	2/113	180/18800	0.294565	0.505745	0.460805	MAPT/MICA	2
BP	GO:0002011	morphogenesis of an epithelial sheet	1/113	58/18800	0.295454	0.505745	0.460805	DDR1	1
BP	GO:0006611	protein export from nucleus	1/113	58/18800	0.295454	0.505745	0.460805	CCHCR1	1
BP	GO:0060135	maternal process involved in female pregnancy	1/113	58/18800	0.295454	0.505745	0.460805	ASH1L	1
BP	GO:0060997	dendritic spine morphogenesis	1/113	58/18800	0.295454	0.505745	0.460805	EFNA1	1
BP	GO:0009101	glycoprotein biosynthetic process	3/113	316/18800	0.295772	0.505745	0.460805	FUT2/ABO/FUT1	3
BP	GO:0046394	carboxylic acid biosynthetic process	3/113	316/18800	0.295772	0.505745	0.460805	NR1H2/ACSF3/BCAT2	3
BP	GO:0010721	negative regulation of cell development	2/113	181/18800	0.296787	0.507011	0.461958	LTF/WNT3	2
BP	GO:0050728	negative regulation of inflammatory response	2/113	182/18800	0.299008	0.508694	0.463491	ASH1L/HLA-DRB1	2
BP	GO:0016053	organic acid biosynthetic process	3/113	318/18800	0.299054	0.508694	0.463491	NR1H2/ACSF3/BCAT2	3
BP	GO:0022411	cellular component disassembly	4/113	460/18800	0.299423	0.508694	0.463491	NSF/FYCO1/ADAM15/DDR1	4
BP	GO:0006826	iron ion transport	1/113	59/18800	0.299702	0.508694	0.463491	LTF	1
BP	GO:0035773	insulin secretion involved in cellular response to glucose stimulus	1/113	59/18800	0.299702	0.508694	0.463491	HLA-DRB1	1
BP	GO:0035825	homologous recombination	1/113	59/18800	0.299702	0.508694	0.463491	RAD50	1
BP	GO:0046686	response to cadmium ion	1/113	59/18800	0.299702	0.508694	0.463491	CAT	1
BP	GO:0045766	positive regulation of angiogenesis	2/113	183/18800	0.301227	0.510344	0.464994	CCR3/FUT1	2
BP	GO:1904018	positive regulation of vasculature development	2/113	183/18800	0.301227	0.510344	0.464994	CCR3/FUT1	2
BP	GO:0002753	cytoplasmic pattern recognition receptor signaling pathway	1/113	60/18800	0.303924	0.510693	0.465312	OAS3	1
BP	GO:0006893	Golgi to plasma membrane transport	1/113	60/18800	0.303924	0.510693	0.465312	NSF	1
BP	GO:0033866	nucleoside bisphosphate biosynthetic process	1/113	60/18800	0.303924	0.510693	0.465312	ACSF3	1
BP	GO:0034030	ribonucleoside bisphosphate biosynthetic process	1/113	60/18800	0.303924	0.510693	0.465312	ACSF3	1
BP	GO:0034033	purine nucleoside bisphosphate biosynthetic process	1/113	60/18800	0.303924	0.510693	0.465312	ACSF3	1
BP	GO:0046324	regulation of glucose import	1/113	60/18800	0.303924	0.510693	0.465312	FGF21	1
BP	GO:0090311	regulation of protein deacetylation	1/113	60/18800	0.303924	0.510693	0.465312	MAPT	1
BP	GO:1903078	positive regulation of protein localization to plasma membrane	1/113	60/18800	0.303924	0.510693	0.465312	CNPY4	1
BP	GO:1903670	regulation of sprouting angiogenesis	1/113	60/18800	0.303924	0.510693	0.465312	FUT1	1
BP	GO:0006399	tRNA metabolic process	2/113	185/18800	0.305663	0.51268	0.467123	VARS2/ADAT1	2
BP	GO:0007565	female pregnancy	2/113	185/18800	0.305663	0.51268	0.467123	ASH1L/DDR1	2
BP	GO:0002040	sprouting angiogenesis	2/113	186/18800	0.307879	0.513536	0.467903	TDGF1/FUT1	2
BP	GO:0030308	negative regulation of cell growth	2/113	186/18800	0.307879	0.513536	0.467903	ADAM15/WNT3	2
BP	GO:0051302	regulation of cell division	2/113	186/18800	0.307879	0.513536	0.467903	POU5F1/CAT	2
BP	GO:0034113	heterotypic cell-cell adhesion	1/113	61/18800	0.308122	0.513536	0.467903	IZUMO1	1
BP	GO:0043112	receptor metabolic process	1/113	61/18800	0.308122	0.513536	0.467903	NSF	1
BP	GO:0050994	regulation of lipid catabolic process	1/113	61/18800	0.308122	0.513536	0.467903	FGF21	1
BP	GO:0061951	establishment of protein localization to plasma membrane	1/113	61/18800	0.308122	0.513536	0.467903	NSF	1
BP	GO:0070482	response to oxygen levels	3/113	324/18800	0.308913	0.51439	0.468681	ADAM15/CAT/LIMD1	3
BP	GO:0009060	aerobic respiration	2/113	187/18800	0.310094	0.515891	0.470049	CAT/SURF1	2
BP	GO:0031663	lipopolysaccharide-mediated signaling pathway	1/113	62/18800	0.312294	0.516778	0.470857	LTF	1
BP	GO:0097035	regulation of membrane lipid distribution	1/113	62/18800	0.312294	0.516778	0.470857	PLSCR1	1
BP	GO:0002819	regulation of adaptive immune response	2/113	188/18800	0.312307	0.516778	0.470857	HLA-A/HLA-DRB1	2
BP	GO:0031345	negative regulation of cell projection organization	2/113	188/18800	0.312307	0.516778	0.470857	WNT3/EFNA1	2
BP	GO:0043123	positive regulation of I-kappaB kinase/NF-kappaB signaling	2/113	188/18800	0.312307	0.516778	0.470857	LTF/HLA-DRB1	2
BP	GO:0140013	meiotic nuclear division	2/113	188/18800	0.312307	0.516778	0.470857	MEIKIN/RAD50	2
BP	GO:0007062	sister chromatid cohesion	1/113	63/18800	0.316441	0.520351	0.474112	MEIKIN	1
BP	GO:0032613	interleukin-10 production	1/113	63/18800	0.316441	0.520351	0.474112	HLA-DRB1	1
BP	GO:0032653	regulation of interleukin-10 production	1/113	63/18800	0.316441	0.520351	0.474112	HLA-DRB1	1
BP	GO:0045453	bone resorption	1/113	63/18800	0.316441	0.520351	0.474112	PLEKHM1	1
BP	GO:0060675	ureteric bud morphogenesis	1/113	63/18800	0.316441	0.520351	0.474112	NPNT	1
BP	GO:0070059	intrinsic apoptotic signaling pathway in response to endoplasmic reticulum stress	1/113	63/18800	0.316441	0.520351	0.474112	PPP1R15A	1
BP	GO:0070542	response to fatty acid	1/113	63/18800	0.316441	0.520351	0.474112	CAT	1
BP	GO:0007369	gastrulation	2/113	190/18800	0.31673	0.520362	0.474123	POU5F1/WNT3	2
BP	GO:0050821	protein stabilization	2/113	191/18800	0.318939	0.523525	0.477005	EFNA1/HIP1	2
BP	GO:0043414	macromolecule methylation	3/113	331/18800	0.320431	0.523862	0.477311	KANSL1/ASH1L/ZFP57	3
BP	GO:0009620	response to fungus	1/113	64/18800	0.320564	0.523862	0.477311	LTF	1
BP	GO:0050771	negative regulation of axonogenesis	1/113	64/18800	0.320564	0.523862	0.477311	WNT3	1
BP	GO:0072171	mesonephric tubule morphogenesis	1/113	64/18800	0.320564	0.523862	0.477311	NPNT	1
BP	GO:0098930	axonal transport	1/113	64/18800	0.320564	0.523862	0.477311	MAPT	1
BP	GO:0002695	negative regulation of leukocyte activation	2/113	193/18800	0.323352	0.527289	0.480434	HLA-DRB1/MICA	2
BP	GO:0003170	heart valve development	1/113	65/18800	0.324661	0.527289	0.480434	EFNA1	1
BP	GO:0006940	regulation of smooth muscle contraction	1/113	65/18800	0.324661	0.527289	0.480434	NPNT	1
BP	GO:0042093	T-helper cell differentiation	1/113	65/18800	0.324661	0.527289	0.480434	HLA-DRB1	1
BP	GO:0045143	homologous chromosome segregation	1/113	65/18800	0.324661	0.527289	0.480434	MEIKIN	1
BP	GO:0045576	mast cell activation	1/113	65/18800	0.324661	0.527289	0.480434	PLSCR1	1
BP	GO:1903051	negative regulation of proteolysis involved in cellular protein catabolic process	1/113	65/18800	0.324661	0.527289	0.480434	EFNA1	1
BP	GO:0120032	regulation of plasma membrane bounded cell projection assembly	2/113	195/18800	0.327758	0.528387	0.481434	ICAM1/PLEKHM1	2
BP	GO:0010506	regulation of autophagy	3/113	336/18800	0.328663	0.528387	0.481434	MAPT/RASIP1/FYCO1	3
BP	GO:0030111	regulation of Wnt signaling pathway	3/113	336/18800	0.328663	0.528387	0.481434	PLEKHA4/WNT3/LIMD1	3
BP	GO:0010812	negative regulation of cell-substrate adhesion	1/113	66/18800	0.328735	0.528387	0.481434	ADAM15	1
BP	GO:0034605	cellular response to heat	1/113	66/18800	0.328735	0.528387	0.481434	MAPT	1
BP	GO:0038034	signal transduction in absence of ligand	1/113	66/18800	0.328735	0.528387	0.481434	CSF2	1
BP	GO:0050435	amyloid-beta metabolic process	1/113	66/18800	0.328735	0.528387	0.481434	EFNA1	1
BP	GO:0071677	positive regulation of mononuclear cell migration	1/113	66/18800	0.328735	0.528387	0.481434	CCR1	1
BP	GO:0097192	extrinsic apoptotic signaling pathway in absence of ligand	1/113	66/18800	0.328735	0.528387	0.481434	CSF2	1
BP	GO:2000514	regulation of CD4-positive, alpha-beta T cell activation	1/113	66/18800	0.328735	0.528387	0.481434	HLA-DRB1	1
BP	GO:0009566	fertilization	2/113	196/18800	0.329958	0.528387	0.481434	IZUMO1/ASH1L	2
BP	GO:1990778	protein localization to cell periphery	3/113	337/18800	0.330309	0.528387	0.481434	NSF/LZTFL1/CNPY4	3
BP	GO:0016049	cell growth	4/113	484/18800	0.332063	0.528387	0.481434	MAPT/ADAM15/WNT3/DDR1	4
BP	GO:0030705	cytoskeleton-dependent intracellular transport	2/113	197/18800	0.332156	0.528387	0.481434	MAPT/FYCO1	2
BP	GO:0060491	regulation of cell projection assembly	2/113	197/18800	0.332156	0.528387	0.481434	ICAM1/PLEKHM1	2
BP	GO:0002294	CD4-positive, alpha-beta T cell differentiation involved in immune response	1/113	67/18800	0.332784	0.528387	0.481434	HLA-DRB1	1
BP	GO:0007187	G protein-coupled receptor signaling pathway, coupled to cyclic nucleotide second messenger	1/113	67/18800	0.332784	0.528387	0.481434	CCR1	1
BP	GO:0032024	positive regulation of insulin secretion	1/113	67/18800	0.332784	0.528387	0.481434	HLA-DRB1	1
BP	GO:0035418	protein localization to synapse	1/113	67/18800	0.332784	0.528387	0.481434	MAPT	1
BP	GO:0042531	positive regulation of tyrosine phosphorylation of STAT protein	1/113	67/18800	0.332784	0.528387	0.481434	CSF2	1
BP	GO:0046637	regulation of alpha-beta T cell differentiation	1/113	67/18800	0.332784	0.528387	0.481434	HLA-DRB1	1
BP	GO:0051851	modulation by host of symbiont process	1/113	67/18800	0.332784	0.528387	0.481434	LTF	1
BP	GO:0071300	cellular response to retinoic acid	1/113	67/18800	0.332784	0.528387	0.481434	WNT3	1
BP	GO:0072678	T cell migration	1/113	67/18800	0.332784	0.528387	0.481434	ICAM1	1
BP	GO:1902475	L-alpha-amino acid transmembrane transport	1/113	67/18800	0.332784	0.528387	0.481434	SLC6A20	1
BP	GO:1904377	positive regulation of protein localization to cell periphery	1/113	67/18800	0.332784	0.528387	0.481434	CNPY4	1
BP	GO:0099111	microtubule-based transport	2/113	198/18800	0.334353	0.529447	0.4824	MAPT/FYCO1	2
BP	GO:0010638	positive regulation of organelle organization	4/113	487/18800	0.336162	0.529447	0.4824	MAPT/FYCO1/CSF2/RAD50	4
BP	GO:0006479	protein methylation	2/113	199/18800	0.336547	0.529447	0.4824	KANSL1/ASH1L	2
BP	GO:0008213	protein alkylation	2/113	199/18800	0.336547	0.529447	0.4824	KANSL1/ASH1L	2
BP	GO:1903828	negative regulation of protein localization	2/113	199/18800	0.336547	0.529447	0.4824	MAPT/LZTFL1	2
BP	GO:0002287	alpha-beta T cell activation involved in immune response	1/113	68/18800	0.336808	0.529447	0.4824	HLA-DRB1	1
BP	GO:0002293	alpha-beta T cell differentiation involved in immune response	1/113	68/18800	0.336808	0.529447	0.4824	HLA-DRB1	1
BP	GO:0002720	positive regulation of cytokine production involved in immune response	1/113	68/18800	0.336808	0.529447	0.4824	HLA-A	1
BP	GO:0042130	negative regulation of T cell proliferation	1/113	68/18800	0.336808	0.529447	0.4824	HLA-DRB1	1
BP	GO:0046503	glycerolipid catabolic process	1/113	68/18800	0.336808	0.529447	0.4824	FGF21	1
BP	GO:0060193	positive regulation of lipase activity	1/113	68/18800	0.336808	0.529447	0.4824	NR1H2	1
BP	GO:0031346	positive regulation of cell projection organization	3/113	341/18800	0.336895	0.529447	0.4824	MAPT/PLEKHM1/WNT3	3
BP	GO:0007004	telomere maintenance via telomerase	1/113	69/18800	0.340809	0.532424	0.485112	RAD50	1
BP	GO:0009988	cell-cell recognition	1/113	69/18800	0.340809	0.532424	0.485112	IZUMO1	1
BP	GO:0015807	L-amino acid transport	1/113	69/18800	0.340809	0.532424	0.485112	SLC6A20	1
BP	GO:0032370	positive regulation of lipid transport	1/113	69/18800	0.340809	0.532424	0.485112	NR1H2	1
BP	GO:0033344	cholesterol efflux	1/113	69/18800	0.340809	0.532424	0.485112	NR1H2	1
BP	GO:0050795	regulation of behavior	1/113	69/18800	0.340809	0.532424	0.485112	CSF2	1
BP	GO:0050922	negative regulation of chemotaxis	1/113	69/18800	0.340809	0.532424	0.485112	WNT3	1
BP	GO:1901652	response to peptide	4/113	491/18800	0.341631	0.533256	0.485871	ICAM1/TYK2/FGF21/CAT	4
BP	GO:0002548	monocyte chemotaxis	1/113	70/18800	0.344786	0.537272	0.48953	CCR1	1
BP	GO:1901607	alpha-amino acid biosynthetic process	1/113	70/18800	0.344786	0.537272	0.48953	BCAT2	1
BP	GO:0000302	response to reactive oxygen species	2/113	203/18800	0.345303	0.537624	0.489851	MAPT/CAT	2
BP	GO:0043281	regulation of cysteine-type endopeptidase activity involved in apoptotic process	2/113	204/18800	0.347487	0.540567	0.492532	MAPT/HIP1	2
BP	GO:0050805	negative regulation of synaptic transmission	1/113	71/18800	0.348739	0.540692	0.492645	MAPT	1
BP	GO:0051881	regulation of mitochondrial membrane potential	1/113	71/18800	0.348739	0.540692	0.492645	MAPT	1
BP	GO:0099518	vesicle cytoskeletal trafficking	1/113	71/18800	0.348739	0.540692	0.492645	FYCO1	1
BP	GO:2000379	positive regulation of reactive oxygen species metabolic process	1/113	71/18800	0.348739	0.540692	0.492645	MAPT	1
BP	GO:0044703	multi-organism reproductive process	2/113	205/18800	0.349668	0.541677	0.493543	ASH1L/DDR1	2
BP	GO:0001736	establishment of planar polarity	1/113	72/18800	0.352668	0.542679	0.494457	PLEKHA4	1
BP	GO:0006801	superoxide metabolic process	1/113	72/18800	0.352668	0.542679	0.494457	MAPT	1
BP	GO:0007164	establishment of tissue polarity	1/113	72/18800	0.352668	0.542679	0.494457	PLEKHA4	1
BP	GO:0035567	non-canonical Wnt signaling pathway	1/113	72/18800	0.352668	0.542679	0.494457	PLEKHA4	1
BP	GO:0042246	tissue regeneration	1/113	72/18800	0.352668	0.542679	0.494457	ADAM15	1
BP	GO:0042273	ribosomal large subunit biogenesis	1/113	72/18800	0.352668	0.542679	0.494457	SURF6	1
BP	GO:0072078	nephron tubule morphogenesis	1/113	72/18800	0.352668	0.542679	0.494457	NPNT	1
BP	GO:1905818	regulation of chromosome separation	1/113	72/18800	0.352668	0.542679	0.494457	PLSCR1	1
BP	GO:0032535	regulation of cellular component size	3/113	351/18800	0.353343	0.543265	0.494991	MAPT/PPP1R15A/WNT3	3
BP	GO:1903046	meiotic cell cycle process	2/113	207/18800	0.354023	0.543701	0.495388	MEIKIN/RAD50	2
BP	GO:0030100	regulation of endocytosis	2/113	208/18800	0.356196	0.543701	0.495388	NR1H2/HIP1	2
BP	GO:0071902	positive regulation of protein serine/threonine kinase activity	2/113	208/18800	0.356196	0.543701	0.495388	LTF/TDGF1	2
BP	GO:0001707	mesoderm formation	1/113	73/18800	0.356574	0.543701	0.495388	WNT3	1
BP	GO:0016239	positive regulation of macroautophagy	1/113	73/18800	0.356574	0.543701	0.495388	FYCO1	1
BP	GO:0042058	regulation of epidermal growth factor receptor signaling pathway	1/113	73/18800	0.356574	0.543701	0.495388	HIP1	1
BP	GO:0043967	histone H4 acetylation	1/113	73/18800	0.356574	0.543701	0.495388	KANSL1	1
BP	GO:0045123	cellular extravasation	1/113	73/18800	0.356574	0.543701	0.495388	ICAM1	1
BP	GO:0051145	smooth muscle cell differentiation	1/113	73/18800	0.356574	0.543701	0.495388	NPNT	1
BP	GO:0150076	neuroinflammatory response	1/113	73/18800	0.356574	0.543701	0.495388	MAPT	1
BP	GO:0016051	carbohydrate biosynthetic process	2/113	209/18800	0.358368	0.545564	0.497085	FUT2/FUT1	2
BP	GO:0006305	DNA alkylation	1/113	74/18800	0.360456	0.545564	0.497085	ZFP57	1
BP	GO:0006306	DNA methylation	1/113	74/18800	0.360456	0.545564	0.497085	ZFP57	1
BP	GO:0009880	embryonic pattern specification	1/113	74/18800	0.360456	0.545564	0.497085	TDGF1	1
BP	GO:0046470	phosphatidylcholine metabolic process	1/113	74/18800	0.360456	0.545564	0.497085	NR1H2	1
BP	GO:0061515	myeloid cell development	1/113	74/18800	0.360456	0.545564	0.497085	LTF	1
BP	GO:0072088	nephron epithelium morphogenesis	1/113	74/18800	0.360456	0.545564	0.497085	NPNT	1
BP	GO:0140115	export across plasma membrane	1/113	74/18800	0.360456	0.545564	0.497085	SLC22A5	1
BP	GO:1901568	fatty acid derivative metabolic process	1/113	74/18800	0.360456	0.545564	0.497085	ACSF3	1
BP	GO:0002437	inflammatory response to antigenic stimulus	1/113	75/18800	0.364316	0.549084	0.500292	HLA-DRB1	1
BP	GO:0006278	RNA-templated DNA biosynthetic process	1/113	75/18800	0.364316	0.549084	0.500292	RAD50	1
BP	GO:0048332	mesoderm morphogenesis	1/113	75/18800	0.364316	0.549084	0.500292	WNT3	1
BP	GO:0050848	regulation of calcium-mediated signaling	1/113	75/18800	0.364316	0.549084	0.500292	MAPT	1
BP	GO:0070227	lymphocyte apoptotic process	1/113	75/18800	0.364316	0.549084	0.500292	EFNA1	1
BP	GO:0010631	epithelial cell migration	3/113	358/18800	0.364833	0.549084	0.500292	EFNA1/TDGF1/FUT1	3
BP	GO:0033044	regulation of chromosome organization	2/113	212/18800	0.364866	0.549084	0.500292	MAPT/RAD50	2
BP	GO:0044706	multi-multicellular organism process	2/113	213/18800	0.367026	0.551331	0.50234	ASH1L/DDR1	2
BP	GO:0002292	T cell differentiation involved in immune response	1/113	76/18800	0.368152	0.551331	0.50234	HLA-DRB1	1
BP	GO:0008652	cellular amino acid biosynthetic process	1/113	76/18800	0.368152	0.551331	0.50234	BCAT2	1
BP	GO:0034121	regulation of toll-like receptor signaling pathway	1/113	76/18800	0.368152	0.551331	0.50234	LTF	1
BP	GO:0061333	renal tubule morphogenesis	1/113	76/18800	0.368152	0.551331	0.50234	NPNT	1
BP	GO:0072089	stem cell proliferation	1/113	76/18800	0.368152	0.551331	0.50234	WNT3	1
BP	GO:0009952	anterior/posterior pattern specification	2/113	214/18800	0.369184	0.552377	0.503293	WNT3/TDGF1	2
BP	GO:0090132	epithelium migration	3/113	361/18800	0.369748	0.552377	0.503293	EFNA1/TDGF1/FUT1	3
BP	GO:1901653	cellular response to peptide	3/113	361/18800	0.369748	0.552377	0.503293	ICAM1/TYK2/FGF21	3
BP	GO:0072330	monocarboxylic acid biosynthetic process	2/113	215/18800	0.371339	0.553002	0.503862	NR1H2/ACSF3	2
BP	GO:0051149	positive regulation of muscle cell differentiation	1/113	77/18800	0.371965	0.553002	0.503862	MAMSTR	1
BP	GO:0070972	protein localization to endoplasmic reticulum	1/113	77/18800	0.371965	0.553002	0.503862	PPP1R15A	1
BP	GO:0072028	nephron morphogenesis	1/113	77/18800	0.371965	0.553002	0.503862	NPNT	1
BP	GO:0090559	regulation of membrane permeability	1/113	77/18800	0.371965	0.553002	0.503862	RASIP1	1
BP	GO:1903363	negative regulation of cellular protein catabolic process	1/113	77/18800	0.371965	0.553002	0.503862	EFNA1	1
BP	GO:0006473	protein acetylation	2/113	216/18800	0.373491	0.554377	0.505115	MAPT/KANSL1	2
BP	GO:0050866	negative regulation of cell activation	2/113	216/18800	0.373491	0.554377	0.505115	HLA-DRB1/MICA	2
BP	GO:0007492	endoderm development	1/113	78/18800	0.375755	0.556395	0.506954	POU5F1	1
BP	GO:0008088	axo-dendritic transport	1/113	78/18800	0.375755	0.556395	0.506954	MAPT	1
BP	GO:0010827	regulation of glucose transmembrane transport	1/113	78/18800	0.375755	0.556395	0.506954	FGF21	1
BP	GO:0002685	regulation of leukocyte migration	2/113	218/18800	0.377787	0.556614	0.507153	ICAM1/CCR1	2
BP	GO:0090130	tissue migration	3/113	366/18800	0.377926	0.556614	0.507153	EFNA1/TDGF1/FUT1	3
BP	GO:0014068	positive regulation of phosphatidylinositol 3-kinase signaling	1/113	79/18800	0.379523	0.556614	0.507153	CAT	1
BP	GO:0030301	cholesterol transport	1/113	79/18800	0.379523	0.556614	0.507153	NR1H2	1
BP	GO:0031060	regulation of histone methylation	1/113	79/18800	0.379523	0.556614	0.507153	KANSL1	1
BP	GO:0032418	lysosome localization	1/113	79/18800	0.379523	0.556614	0.507153	PLEKHM1	1
BP	GO:0046323	glucose import	1/113	79/18800	0.379523	0.556614	0.507153	FGF21	1
BP	GO:0048708	astrocyte differentiation	1/113	79/18800	0.379523	0.556614	0.507153	MAPT	1
BP	GO:0061844	antimicrobial humoral immune response mediated by antimicrobial peptide	1/113	79/18800	0.379523	0.556614	0.507153	LTF	1
BP	GO:1901184	regulation of ERBB signaling pathway	1/113	79/18800	0.379523	0.556614	0.507153	HIP1	1
BP	GO:1903556	negative regulation of tumor necrosis factor superfamily cytokine production	1/113	79/18800	0.379523	0.556614	0.507153	LTF	1
BP	GO:1990849	vacuolar localization	1/113	79/18800	0.379523	0.556614	0.507153	PLEKHM1	1
BP	GO:0001570	vasculogenesis	1/113	80/18800	0.383268	0.559438	0.509726	RASIP1	1
BP	GO:0001895	retina homeostasis	1/113	80/18800	0.383268	0.559438	0.509726	LTF	1
BP	GO:0021954	central nervous system neuron development	1/113	80/18800	0.383268	0.559438	0.509726	MAPT	1
BP	GO:0032204	regulation of telomere maintenance	1/113	80/18800	0.383268	0.559438	0.509726	RAD50	1
BP	GO:0097061	dendritic spine organization	1/113	80/18800	0.383268	0.559438	0.509726	EFNA1	1
BP	GO:1902117	positive regulation of organelle assembly	1/113	80/18800	0.383268	0.559438	0.509726	CSF2	1
BP	GO:0007596	blood coagulation	2/113	221/18800	0.384207	0.559923	0.510168	PLSCR1/ADAMTS13	2
BP	GO:0097191	extrinsic apoptotic signaling pathway	2/113	221/18800	0.384207	0.559923	0.510168	ICAM1/CSF2	2
BP	GO:1903706	regulation of hemopoiesis	3/113	371/18800	0.386083	0.561761	0.511843	LTF/CCR1/HLA-DRB1	3
BP	GO:0050769	positive regulation of neurogenesis	2/113	222/18800	0.386341	0.561761	0.511843	MAPT/WNT3	2
BP	GO:0006096	glycolytic process	1/113	81/18800	0.386991	0.561761	0.511843	SLC2A6	1
BP	GO:0006446	regulation of translational initiation	1/113	81/18800	0.386991	0.561761	0.511843	PPP1R15A	1
BP	GO:0010833	telomere maintenance via telomere lengthening	1/113	81/18800	0.386991	0.561761	0.511843	RAD50	1
BP	GO:0071900	regulation of protein serine/threonine kinase activity	3/113	372/18800	0.387712	0.562365	0.512393	RASIP1/LTF/TDGF1	3
BP	GO:0046777	protein autophosphorylation	2/113	224/18800	0.3906	0.565354	0.515116	RAD50/DDR1	2
BP	GO:0006757	ATP generation from ADP	1/113	82/18800	0.390692	0.565354	0.515116	SLC2A6	1
BP	GO:0043367	CD4-positive, alpha-beta T cell differentiation	1/113	82/18800	0.390692	0.565354	0.515116	HLA-DRB1	1
BP	GO:0050920	regulation of chemotaxis	2/113	225/18800	0.392725	0.567406	0.516986	WNT3/CCR1	2
BP	GO:0060348	bone development	2/113	225/18800	0.392725	0.567406	0.516986	THBS3/LTF	2
BP	GO:0032259	methylation	3/113	376/18800	0.394217	0.568004	0.517531	KANSL1/ASH1L/ZFP57	3
BP	GO:0033273	response to vitamin	1/113	83/18800	0.39437	0.568004	0.517531	CAT	1
BP	GO:0042509	regulation of tyrosine phosphorylation of STAT protein	1/113	83/18800	0.39437	0.568004	0.517531	CSF2	1
BP	GO:0090502	RNA phosphodiester bond hydrolysis, endonucleolytic	1/113	83/18800	0.39437	0.568004	0.517531	KRI1	1
BP	GO:0050817	coagulation	2/113	226/18800	0.394846	0.568245	0.517751	PLSCR1/ADAMTS13	2
BP	GO:0007599	hemostasis	2/113	227/18800	0.396964	0.570597	0.519894	PLSCR1/ADAMTS13	2
BP	GO:0022406	membrane docking	1/113	84/18800	0.398026	0.570597	0.519894	ICAM1	1
BP	GO:0046785	microtubule polymerization	1/113	84/18800	0.398026	0.570597	0.519894	MAPT	1
BP	GO:0050672	negative regulation of lymphocyte proliferation	1/113	84/18800	0.398026	0.570597	0.519894	HLA-DRB1	1
BP	GO:0097194	execution phase of apoptosis	1/113	84/18800	0.398026	0.570597	0.519894	PLSCR1	1
BP	GO:0048705	skeletal system morphogenesis	2/113	228/18800	0.399078	0.571226	0.520467	THBS3/LTF	2
BP	GO:0140694	non-membrane-bounded organelle assembly	3/113	379/18800	0.399084	0.571226	0.520467	MAPT/CSF2/LIMD1	3
BP	GO:0008543	fibroblast growth factor receptor signaling pathway	1/113	85/18800	0.401661	0.571368	0.520596	FGF21	1
BP	GO:0008625	extrinsic apoptotic signaling pathway via death domain receptors	1/113	85/18800	0.401661	0.571368	0.520596	ICAM1	1
BP	GO:0010507	negative regulation of autophagy	1/113	85/18800	0.401661	0.571368	0.520596	RASIP1	1
BP	GO:0031424	keratinization	1/113	85/18800	0.401661	0.571368	0.520596	CDSN	1
BP	GO:0032945	negative regulation of mononuclear cell proliferation	1/113	85/18800	0.401661	0.571368	0.520596	HLA-DRB1	1
BP	GO:0046889	positive regulation of lipid biosynthetic process	1/113	85/18800	0.401661	0.571368	0.520596	NR1H2	1
BP	GO:0055072	iron ion homeostasis	1/113	85/18800	0.401661	0.571368	0.520596	LTF	1
BP	GO:2000117	negative regulation of cysteine-type endopeptidase activity	1/113	85/18800	0.401661	0.571368	0.520596	LTF	1
BP	GO:2001234	negative regulation of apoptotic signaling pathway	2/113	230/18800	0.403297	0.573154	0.522224	ICAM1/CSF2	2
BP	GO:0050678	regulation of epithelial cell proliferation	3/113	382/18800	0.403942	0.573154	0.522224	FUT2/CCR3/FUT1	3
BP	GO:0019915	lipid storage	1/113	86/18800	0.405274	0.573154	0.522224	NR1H2	1
BP	GO:0034103	regulation of tissue remodeling	1/113	86/18800	0.405274	0.573154	0.522224	PLEKHM1	1
BP	GO:0099175	regulation of postsynapse organization	1/113	86/18800	0.405274	0.573154	0.522224	EFNA1	1
BP	GO:1900542	regulation of purine nucleotide metabolic process	1/113	86/18800	0.405274	0.573154	0.522224	SLC2A6	1
BP	GO:0016358	dendrite development	2/113	231/18800	0.405402	0.573154	0.522224	NTN5/EFNA1	2
BP	GO:0072593	reactive oxygen species metabolic process	2/113	231/18800	0.405402	0.573154	0.522224	MAPT/CAT	2
BP	GO:0050900	leukocyte migration	3/113	384/18800	0.407174	0.574966	0.523874	ICAM1/CCR5/CCR1	3
BP	GO:0001892	embryonic placenta development	1/113	87/18800	0.408865	0.574966	0.523874	CSF2	1
BP	GO:0007260	tyrosine phosphorylation of STAT protein	1/113	87/18800	0.408865	0.574966	0.523874	CSF2	1
BP	GO:0009791	post-embryonic development	1/113	87/18800	0.408865	0.574966	0.523874	ASH1L	1
BP	GO:0035023	regulation of Rho protein signal transduction	1/113	87/18800	0.408865	0.574966	0.523874	RASIP1	1
BP	GO:0050829	defense response to Gram-negative bacterium	1/113	87/18800	0.408865	0.574966	0.523874	LTF	1
BP	GO:1901216	positive regulation of neuron death	1/113	87/18800	0.408865	0.574966	0.523874	MAPT	1
BP	GO:0006140	regulation of nucleotide metabolic process	1/113	88/18800	0.412434	0.578223	0.526842	SLC2A6	1
BP	GO:0031110	regulation of microtubule polymerization or depolymerization	1/113	88/18800	0.412434	0.578223	0.526842	MAPT	1
BP	GO:0046849	bone remodeling	1/113	88/18800	0.412434	0.578223	0.526842	PLEKHM1	1
BP	GO:0051262	protein tetramerization	1/113	88/18800	0.412434	0.578223	0.526842	HLA-DRB1	1
BP	GO:0030595	leukocyte chemotaxis	2/113	236/18800	0.415871	0.580112	0.528563	CCR5/CCR1	2
BP	GO:0033673	negative regulation of kinase activity	2/113	236/18800	0.415871	0.580112	0.528563	MAPT/RASIP1	2
BP	GO:0051781	positive regulation of cell division	1/113	89/18800	0.415983	0.580112	0.528563	CAT	1
BP	GO:0106027	neuron projection organization	1/113	89/18800	0.415983	0.580112	0.528563	EFNA1	1
BP	GO:1903578	regulation of ATP metabolic process	1/113	89/18800	0.415983	0.580112	0.528563	SLC2A6	1
BP	GO:2001251	negative regulation of chromosome organization	1/113	89/18800	0.415983	0.580112	0.528563	RAD50	1
BP	GO:2001252	positive regulation of chromosome organization	1/113	89/18800	0.415983	0.580112	0.528563	RAD50	1
BP	GO:0006869	lipid transport	3/113	391/18800	0.418447	0.581392	0.529729	NR1H2/PLSCR1/SFTPA1	3
BP	GO:0030901	midbrain development	1/113	90/18800	0.41951	0.581392	0.529729	WNT3	1
BP	GO:0032508	DNA duplex unwinding	1/113	90/18800	0.41951	0.581392	0.529729	RAD50	1
BP	GO:0042475	odontogenesis of dentin-containing tooth	1/113	90/18800	0.41951	0.581392	0.529729	DLX3	1
BP	GO:0046031	ADP metabolic process	1/113	90/18800	0.41951	0.581392	0.529729	SLC2A6	1
BP	GO:0060191	regulation of lipase activity	1/113	90/18800	0.41951	0.581392	0.529729	NR1H2	1
BP	GO:0061097	regulation of protein tyrosine kinase activity	1/113	90/18800	0.41951	0.581392	0.529729	EFNA1	1
BP	GO:0070301	cellular response to hydrogen peroxide	1/113	90/18800	0.41951	0.581392	0.529729	CAT	1
BP	GO:0046395	carboxylic acid catabolic process	2/113	238/18800	0.420033	0.581392	0.529729	ACSF3/BCAT2	2
BP	GO:0018205	peptidyl-lysine modification	3/113	392/18800	0.420052	0.581392	0.529729	KANSL1/ASH1L/SENP7	3
BP	GO:0032984	protein-containing complex disassembly	2/113	239/18800	0.422108	0.581568	0.529889	NSF/FYCO1	2
BP	GO:0014909	smooth muscle cell migration	1/113	91/18800	0.423016	0.581568	0.529889	DDR1	1
BP	GO:0045638	negative regulation of myeloid cell differentiation	1/113	91/18800	0.423016	0.581568	0.529889	LTF	1
BP	GO:0051983	regulation of chromosome segregation	1/113	91/18800	0.423016	0.581568	0.529889	PLSCR1	1
BP	GO:0060996	dendritic spine development	1/113	91/18800	0.423016	0.581568	0.529889	EFNA1	1
BP	GO:0070664	negative regulation of leukocyte proliferation	1/113	91/18800	0.423016	0.581568	0.529889	HLA-DRB1	1
BP	GO:0072080	nephron tubule development	1/113	91/18800	0.423016	0.581568	0.529889	NPNT	1
BP	GO:0090277	positive regulation of peptide hormone secretion	1/113	91/18800	0.423016	0.581568	0.529889	HLA-DRB1	1
BP	GO:0097306	cellular response to alcohol	1/113	91/18800	0.423016	0.581568	0.529889	ADAM15	1
BP	GO:0007018	microtubule-based movement	3/113	395/18800	0.424858	0.583666	0.531801	MAPT/FYCO1/ASH1L	3
BP	GO:0045860	positive regulation of protein kinase activity	3/113	396/18800	0.426457	0.584182	0.532271	LTF/EFNA1/TDGF1	3
BP	GO:0002065	columnar/cuboidal epithelial cell differentiation	1/113	92/18800	0.4265	0.584182	0.532271	DLX3	1
BP	GO:0009953	dorsal/ventral pattern formation	1/113	92/18800	0.4265	0.584182	0.532271	WNT3	1
BP	GO:0019217	regulation of fatty acid metabolic process	1/113	92/18800	0.4265	0.584182	0.532271	NR1H2	1
BP	GO:0016054	organic acid catabolic process	2/113	242/18800	0.428312	0.585815	0.533759	ACSF3/BCAT2	2
BP	GO:0002793	positive regulation of peptide secretion	1/113	93/18800	0.429964	0.585815	0.533759	HLA-DRB1	1
BP	GO:0006637	acyl-CoA metabolic process	1/113	93/18800	0.429964	0.585815	0.533759	ACSF3	1
BP	GO:0032273	positive regulation of protein polymerization	1/113	93/18800	0.429964	0.585815	0.533759	MAPT	1
BP	GO:0035383	thioester metabolic process	1/113	93/18800	0.429964	0.585815	0.533759	ACSF3	1
BP	GO:0060993	kidney morphogenesis	1/113	93/18800	0.429964	0.585815	0.533759	NPNT	1
BP	GO:0006813	potassium ion transport	2/113	243/18800	0.430373	0.585815	0.533759	NSF/KCNN3	2
BP	GO:0016485	protein processing	2/113	243/18800	0.430373	0.585815	0.533759	TMPRSS2/ADAMTS13	2
BP	GO:0001738	morphogenesis of a polarized epithelium	1/113	94/18800	0.433408	0.585815	0.533759	PLEKHA4	1
BP	GO:0002042	cell migration involved in sprouting angiogenesis	1/113	94/18800	0.433408	0.585815	0.533759	TDGF1	1
BP	GO:0002690	positive regulation of leukocyte chemotaxis	1/113	94/18800	0.433408	0.585815	0.533759	CCR1	1
BP	GO:0015918	sterol transport	1/113	94/18800	0.433408	0.585815	0.533759	NR1H2	1
BP	GO:0033108	mitochondrial respiratory chain complex assembly	1/113	94/18800	0.433408	0.585815	0.533759	SURF1	1
BP	GO:0045582	positive regulation of T cell differentiation	1/113	94/18800	0.433408	0.585815	0.533759	HLA-DRB1	1
BP	GO:0061326	renal tubule development	1/113	94/18800	0.433408	0.585815	0.533759	NPNT	1
BP	GO:1901606	alpha-amino acid catabolic process	1/113	94/18800	0.433408	0.585815	0.533759	BCAT2	1
BP	GO:1901655	cellular response to ketone	1/113	94/18800	0.433408	0.585815	0.533759	ADAM15	1
BP	GO:1905954	positive regulation of lipid localization	1/113	94/18800	0.433408	0.585815	0.533759	NR1H2	1
BP	GO:0045926	negative regulation of growth	2/113	245/18800	0.434482	0.586837	0.53469	ADAM15/WNT3	2
BP	GO:0006898	receptor-mediated endocytosis	2/113	246/18800	0.436531	0.588286	0.536011	ARHGAP27/HIP1	2
BP	GO:0071695	anatomical structure maturation	2/113	246/18800	0.436531	0.588286	0.536011	THBS3/LTF	2
BP	GO:0032088	negative regulation of NF-kappaB transcription factor activity	1/113	95/18800	0.43683	0.588286	0.536011	CAT	1
BP	GO:0043648	dicarboxylic acid metabolic process	1/113	95/18800	0.43683	0.588286	0.536011	ACSF3	1
BP	GO:0043434	response to peptide hormone	3/113	404/18800	0.439196	0.589854	0.53744	TYK2/FGF21/CAT	3
BP	GO:0001708	cell fate specification	1/113	96/18800	0.440233	0.589854	0.53744	POU5F1	1
BP	GO:0032091	negative regulation of protein binding	1/113	96/18800	0.440233	0.589854	0.53744	ADAM15	1
BP	GO:0032392	DNA geometric change	1/113	96/18800	0.440233	0.589854	0.53744	RAD50	1
BP	GO:0045132	meiotic chromosome segregation	1/113	96/18800	0.440233	0.589854	0.53744	MEIKIN	1
BP	GO:0051153	regulation of striated muscle cell differentiation	1/113	96/18800	0.440233	0.589854	0.53744	MAMSTR	1
BP	GO:1902414	protein localization to cell junction	1/113	96/18800	0.440233	0.589854	0.53744	MAPT	1
BP	GO:0002699	positive regulation of immune effector process	2/113	248/18800	0.440616	0.58994	0.537518	HLA-A/HLA-DRB1	2
BP	GO:0006814	sodium ion transport	2/113	249/18800	0.442653	0.592237	0.539611	SLC6A20/SLC22A5	2
BP	GO:0045807	positive regulation of endocytosis	1/113	97/18800	0.443615	0.592664	0.54	HIP1	1
BP	GO:0051304	chromosome separation	1/113	97/18800	0.443615	0.592664	0.54	PLSCR1	1
BP	GO:0002718	regulation of cytokine production involved in immune response	1/113	98/18800	0.446976	0.59543	0.54252	HLA-A	1
BP	GO:0042632	cholesterol homeostasis	1/113	98/18800	0.446976	0.59543	0.54252	NR1H2	1
BP	GO:0044728	DNA methylation or demethylation	1/113	98/18800	0.446976	0.59543	0.54252	ZFP57	1
BP	GO:0120162	positive regulation of cold-induced thermogenesis	1/113	98/18800	0.446976	0.59543	0.54252	FGF21	1
BP	GO:0050708	regulation of protein secretion	2/113	252/18800	0.448739	0.597348	0.544267	NR1H2/HLA-DRB1	2
BP	GO:0006165	nucleoside diphosphate phosphorylation	1/113	99/18800	0.450318	0.598585	0.545394	SLC2A6	1
BP	GO:0055092	sterol homeostasis	1/113	99/18800	0.450318	0.598585	0.545394	NR1H2	1
BP	GO:0045017	glycerolipid biosynthetic process	2/113	253/18800	0.45076	0.598741	0.545537	NR1H2/PLSCR1	2
BP	GO:0003007	heart morphogenesis	2/113	254/18800	0.452776	0.599544	0.546269	ADAM15/EFNA1	2
BP	GO:0002367	cytokine production involved in immune response	1/113	100/18800	0.453639	0.599544	0.546269	HLA-A	1
BP	GO:0003333	amino acid transmembrane transport	1/113	100/18800	0.453639	0.599544	0.546269	SLC6A20	1
BP	GO:0019080	viral gene expression	1/113	100/18800	0.453639	0.599544	0.546269	TRIM31	1
BP	GO:0042100	B cell proliferation	1/113	100/18800	0.453639	0.599544	0.546269	IFNA10	1
BP	GO:0046939	nucleotide phosphorylation	1/113	100/18800	0.453639	0.599544	0.546269	SLC2A6	1
BP	GO:0098869	cellular oxidant detoxification	1/113	100/18800	0.453639	0.599544	0.546269	CAT	1
BP	GO:0045927	positive regulation of growth	2/113	256/18800	0.456797	0.602182	0.548672	MAPT/WNT3	2
BP	GO:0000041	transition metal ion transport	1/113	101/18800	0.456941	0.602182	0.548672	LTF	1
BP	GO:0032963	collagen metabolic process	1/113	101/18800	0.456941	0.602182	0.548672	ADAM15	1
BP	GO:0051702	biological process involved in interaction with symbiont	1/113	101/18800	0.456941	0.602182	0.548672	LTF	1
BP	GO:0010717	regulation of epithelial to mesenchymal transition	1/113	102/18800	0.460222	0.604759	0.55102	EFNA1	1
BP	GO:0015914	phospholipid transport	1/113	102/18800	0.460222	0.604759	0.55102	PLSCR1	1
BP	GO:0035710	CD4-positive, alpha-beta T cell activation	1/113	102/18800	0.460222	0.604759	0.55102	HLA-DRB1	1
BP	GO:1902106	negative regulation of leukocyte differentiation	1/113	102/18800	0.460222	0.604759	0.55102	LTF	1
BP	GO:0043543	protein acylation	2/113	258/18800	0.4608	0.604759	0.55102	MAPT/KANSL1	2
BP	GO:0006664	glycolipid metabolic process	1/113	103/18800	0.463484	0.604759	0.55102	FUT2	1
BP	GO:0009135	purine nucleoside diphosphate metabolic process	1/113	103/18800	0.463484	0.604759	0.55102	SLC2A6	1
BP	GO:0009179	purine ribonucleoside diphosphate metabolic process	1/113	103/18800	0.463484	0.604759	0.55102	SLC2A6	1
BP	GO:0031058	positive regulation of histone modification	1/113	103/18800	0.463484	0.604759	0.55102	KANSL1	1
BP	GO:0035282	segmentation	1/113	103/18800	0.463484	0.604759	0.55102	TDGF1	1
BP	GO:0048024	regulation of mRNA splicing, via spliceosome	1/113	103/18800	0.463484	0.604759	0.55102	STH	1
BP	GO:0071103	DNA conformation change	1/113	103/18800	0.463484	0.604759	0.55102	RAD50	1
BP	GO:1903076	regulation of protein localization to plasma membrane	1/113	103/18800	0.463484	0.604759	0.55102	CNPY4	1
BP	GO:1905477	positive regulation of protein localization to membrane	1/113	103/18800	0.463484	0.604759	0.55102	CNPY4	1
BP	GO:0006892	post-Golgi vesicle-mediated transport	1/113	104/18800	0.466727	0.607333	0.553365	NSF	1
BP	GO:0014812	muscle cell migration	1/113	104/18800	0.466727	0.607333	0.553365	DDR1	1
BP	GO:1903509	liposaccharide metabolic process	1/113	104/18800	0.466727	0.607333	0.553365	FUT2	1
BP	GO:0060828	regulation of canonical Wnt signaling pathway	2/113	261/18800	0.466774	0.607333	0.553365	PLEKHA4/LIMD1	2
BP	GO:0006906	vesicle fusion	1/113	105/18800	0.46995	0.611034	0.556738	PLEKHM1	1
BP	GO:0003018	vascular process in circulatory system	2/113	263/18800	0.470735	0.611624	0.557275	SLC6A20/SLC22A5	2
BP	GO:0016072	rRNA metabolic process	2/113	264/18800	0.472709	0.61218	0.557782	MAPT/KRI1	2
BP	GO:0030522	intracellular receptor signaling pathway	2/113	264/18800	0.472709	0.61218	0.557782	NR1H2/OAS3	2
BP	GO:0006090	pyruvate metabolic process	1/113	106/18800	0.473154	0.61218	0.557782	SLC2A6	1
BP	GO:0062207	regulation of pattern recognition receptor signaling pathway	1/113	106/18800	0.473154	0.61218	0.557782	LTF	1
BP	GO:0120034	positive regulation of plasma membrane bounded cell projection assembly	1/113	106/18800	0.473154	0.61218	0.557782	PLEKHM1	1
BP	GO:1903707	negative regulation of hemopoiesis	1/113	106/18800	0.473154	0.61218	0.557782	LTF	1
BP	GO:0031330	negative regulation of cellular catabolic process	2/113	265/18800	0.474679	0.613723	0.559187	RASIP1/EFNA1	2
BP	GO:0033138	positive regulation of peptidyl-serine phosphorylation	1/113	107/18800	0.476339	0.614971	0.560324	IFNA10	1
BP	GO:0045621	positive regulation of lymphocyte differentiation	1/113	107/18800	0.476339	0.614971	0.560324	HLA-DRB1	1
BP	GO:0051321	meiotic cell cycle	2/113	266/18800	0.476644	0.614971	0.560324	MEIKIN/RAD50	2
BP	GO:0007173	epidermal growth factor receptor signaling pathway	1/113	108/18800	0.479504	0.618229	0.563293	HIP1	1
BP	GO:0010975	regulation of neuron projection development	3/113	431/18800	0.481362	0.620119	0.565015	MAPT/WNT3/EFNA1	3
BP	GO:0032526	response to retinoic acid	1/113	109/18800	0.482651	0.620119	0.565015	WNT3	1
BP	GO:0034446	substrate adhesion-dependent cell spreading	1/113	109/18800	0.482651	0.620119	0.565015	EFNA1	1
BP	GO:0090174	organelle membrane fusion	1/113	109/18800	0.482651	0.620119	0.565015	PLEKHM1	1
BP	GO:0090263	positive regulation of canonical Wnt signaling pathway	1/113	109/18800	0.482651	0.620119	0.565015	PLEKHA4	1
BP	GO:1903131	mononuclear cell differentiation	3/113	433/18800	0.484429	0.621147	0.565951	CSF2/IFNA10/HLA-DRB1	3
BP	GO:0051348	negative regulation of transferase activity	2/113	270/18800	0.484461	0.621147	0.565951	MAPT/RASIP1	2
BP	GO:0051962	positive regulation of nervous system development	2/113	270/18800	0.484461	0.621147	0.565951	MAPT/WNT3	2
BP	GO:0048259	regulation of receptor-mediated endocytosis	1/113	110/18800	0.485778	0.622404	0.567097	HIP1	1
BP	GO:0001938	positive regulation of endothelial cell proliferation	1/113	111/18800	0.488887	0.62422	0.568751	CCR3	1
BP	GO:0014066	regulation of phosphatidylinositol 3-kinase signaling	1/113	111/18800	0.488887	0.62422	0.568751	CAT	1
BP	GO:0046632	alpha-beta T cell differentiation	1/113	111/18800	0.488887	0.62422	0.568751	HLA-DRB1	1
BP	GO:0048640	negative regulation of developmental growth	1/113	111/18800	0.488887	0.62422	0.568751	WNT3	1
BP	GO:0072009	nephron epithelium development	1/113	111/18800	0.488887	0.62422	0.568751	NPNT	1
BP	GO:0006939	smooth muscle contraction	1/113	112/18800	0.491978	0.626722	0.571031	NPNT	1
BP	GO:0009063	cellular amino acid catabolic process	1/113	112/18800	0.491978	0.626722	0.571031	BCAT2	1
BP	GO:0009185	ribonucleoside diphosphate metabolic process	1/113	112/18800	0.491978	0.626722	0.571031	SLC2A6	1
BP	GO:1903532	positive regulation of secretion by cell	2/113	274/18800	0.492206	0.626722	0.571031	NR1H2/HLA-DRB1	2
BP	GO:0001824	blastocyst development	1/113	113/18800	0.49505	0.629908	0.573934	POU5F1	1
BP	GO:0043200	response to amino acid	1/113	114/18800	0.498103	0.633356	0.577076	FGF21	1
BP	GO:0050673	epithelial cell proliferation	3/113	443/18800	0.499634	0.634866	0.578452	FUT2/CCR3/FUT1	3
BP	GO:0021782	glial cell development	1/113	115/18800	0.501138	0.635901	0.579395	MAPT	1
BP	GO:1990748	cellular detoxification	1/113	115/18800	0.501138	0.635901	0.579395	CAT	1
BP	GO:0098742	cell-cell adhesion via plasma-membrane adhesion molecules	2/113	279/18800	0.501785	0.636285	0.579744	ICAM1/CDH15	2
BP	GO:0010876	lipid localization	3/113	446/18800	0.504153	0.637537	0.580885	NR1H2/PLSCR1/SFTPA1	3
BP	GO:0031667	response to nutrient levels	3/113	446/18800	0.504153	0.637537	0.580885	NR1H2/FGF21/CAT	3
BP	GO:0043406	positive regulation of MAP kinase activity	1/113	116/18800	0.504155	0.637537	0.580885	TDGF1	1
BP	GO:0071675	regulation of mononuclear cell migration	1/113	116/18800	0.504155	0.637537	0.580885	CCR1	1
BP	GO:0007006	mitochondrial membrane organization	1/113	117/18800	0.507154	0.640451	0.58354	MTX1	1
BP	GO:0042752	regulation of circadian rhythm	1/113	117/18800	0.507154	0.640451	0.58354	CSF2	1
BP	GO:0072659	protein localization to plasma membrane	2/113	283/18800	0.509366	0.641846	0.584811	NSF/CNPY4	2
BP	GO:0006476	protein deacetylation	1/113	118/18800	0.510135	0.641846	0.584811	MAPT	1
BP	GO:0032368	regulation of lipid transport	1/113	118/18800	0.510135	0.641846	0.584811	NR1H2	1
BP	GO:0034599	cellular response to oxidative stress	2/113	284/18800	0.51125	0.641846	0.584811	MAPT/CAT	2
BP	GO:0006304	DNA modification	1/113	119/18800	0.513098	0.641846	0.584811	ZFP57	1
BP	GO:0030326	embryonic limb morphogenesis	1/113	119/18800	0.513098	0.641846	0.584811	WNT3	1
BP	GO:0035113	embryonic appendage morphogenesis	1/113	119/18800	0.513098	0.641846	0.584811	WNT3	1
BP	GO:0045471	response to ethanol	1/113	119/18800	0.513098	0.641846	0.584811	CAT	1
BP	GO:0051897	positive regulation of protein kinase B signaling	1/113	119/18800	0.513098	0.641846	0.584811	HIP1	1
BP	GO:0051928	positive regulation of calcium ion transport	1/113	119/18800	0.513098	0.641846	0.584811	CCR1	1
BP	GO:0072676	lymphocyte migration	1/113	119/18800	0.513098	0.641846	0.584811	ICAM1	1
BP	GO:0016055	Wnt signaling pathway	3/113	452/18800	0.513128	0.641846	0.584811	PLEKHA4/WNT3/LIMD1	3
BP	GO:0051090	regulation of DNA-binding transcription factor activity	3/113	452/18800	0.513128	0.641846	0.584811	LTF/CAT/TRIM31	3
BP	GO:0006520	cellular amino acid metabolic process	2/113	285/18800	0.513129	0.641846	0.584811	VARS2/BCAT2	2
BP	GO:0002702	positive regulation of production of molecular mediator of immune response	1/113	120/18800	0.516043	0.643382	0.586211	HLA-A	1
BP	GO:0006413	translational initiation	1/113	120/18800	0.516043	0.643382	0.586211	PPP1R15A	1
BP	GO:0072655	establishment of protein localization to mitochondrion	1/113	120/18800	0.516043	0.643382	0.586211	MAPT	1
BP	GO:0090100	positive regulation of transmembrane receptor protein serine/threonine kinase signaling pathway	1/113	120/18800	0.516043	0.643382	0.586211	NPNT	1
BP	GO:0198738	cell-cell signaling by wnt	3/113	454/18800	0.516101	0.643382	0.586211	PLEKHA4/WNT3/LIMD1	3
BP	GO:0007041	lysosomal transport	1/113	121/18800	0.518971	0.645651	0.588278	PLEKHM1	1
BP	GO:0038127	ERBB signaling pathway	1/113	121/18800	0.518971	0.645651	0.588278	HIP1	1
BP	GO:0051209	release of sequestered calcium ion into cytosol	1/113	121/18800	0.518971	0.645651	0.588278	CCR5	1
BP	GO:0007613	memory	1/113	122/18800	0.521881	0.646221	0.588798	MAPT	1
BP	GO:0014902	myotube differentiation	1/113	122/18800	0.521881	0.646221	0.588798	MAMSTR	1
BP	GO:0030317	flagellated sperm motility	1/113	122/18800	0.521881	0.646221	0.588798	ASH1L	1
BP	GO:0046887	positive regulation of hormone secretion	1/113	122/18800	0.521881	0.646221	0.588798	HLA-DRB1	1
BP	GO:0051283	negative regulation of sequestering of calcium ion	1/113	122/18800	0.521881	0.646221	0.588798	CCR5	1
BP	GO:0071901	negative regulation of protein serine/threonine kinase activity	1/113	122/18800	0.521881	0.646221	0.588798	RASIP1	1
BP	GO:0097722	sperm motility	1/113	122/18800	0.521881	0.646221	0.588798	ASH1L	1
BP	GO:0022612	gland morphogenesis	1/113	123/18800	0.524773	0.648063	0.590476	DDR1	1
BP	GO:0031109	microtubule polymerization or depolymerization	1/113	123/18800	0.524773	0.648063	0.590476	MAPT	1
BP	GO:0032355	response to estradiol	1/113	123/18800	0.524773	0.648063	0.590476	CAT	1
BP	GO:0097237	cellular response to toxic substance	1/113	123/18800	0.524773	0.648063	0.590476	CAT	1
BP	GO:0002688	regulation of leukocyte chemotaxis	1/113	124/18800	0.527648	0.649492	0.591778	CCR1	1
BP	GO:0042177	negative regulation of protein catabolic process	1/113	124/18800	0.527648	0.649492	0.591778	EFNA1	1
BP	GO:0051282	regulation of sequestering of calcium ion	1/113	124/18800	0.527648	0.649492	0.591778	CCR5	1
BP	GO:1903313	positive regulation of mRNA metabolic process	1/113	124/18800	0.527648	0.649492	0.591778	STH	1
BP	GO:0051222	positive regulation of protein transport	2/113	293/18800	0.52799	0.649492	0.591778	NR1H2/HLA-DRB1	2
BP	GO:0071375	cellular response to peptide hormone stimulus	2/113	294/18800	0.529826	0.649492	0.591778	TYK2/FGF21	2
BP	GO:0008033	tRNA processing	1/113	125/18800	0.530506	0.649492	0.591778	ADAT1	1
BP	GO:0033865	nucleoside bisphosphate metabolic process	1/113	125/18800	0.530506	0.649492	0.591778	ACSF3	1
BP	GO:0033875	ribonucleoside bisphosphate metabolic process	1/113	125/18800	0.530506	0.649492	0.591778	ACSF3	1
BP	GO:0034032	purine nucleoside bisphosphate metabolic process	1/113	125/18800	0.530506	0.649492	0.591778	ACSF3	1
BP	GO:0043244	regulation of protein-containing complex disassembly	1/113	125/18800	0.530506	0.649492	0.591778	FYCO1	1
BP	GO:0050868	negative regulation of T cell activation	1/113	125/18800	0.530506	0.649492	0.591778	HLA-DRB1	1
BP	GO:0070585	protein localization to mitochondrion	1/113	125/18800	0.530506	0.649492	0.591778	MAPT	1
BP	GO:0021700	developmental maturation	2/113	296/18800	0.533484	0.652272	0.594311	THBS3/LTF	2
BP	GO:0043588	skin development	2/113	296/18800	0.533484	0.652272	0.594311	CDSN/ASH1L	2
BP	GO:0010720	positive regulation of cell development	2/113	297/18800	0.535306	0.654066	0.595946	MAPT/WNT3	2
BP	GO:0051056	regulation of small GTPase mediated signal transduction	2/113	299/18800	0.538936	0.656379	0.598053	ARHGAP27/RASIP1	2
BP	GO:0007368	determination of left/right symmetry	1/113	128/18800	0.538978	0.656379	0.598053	TDGF1	1
BP	GO:0042542	response to hydrogen peroxide	1/113	128/18800	0.538978	0.656379	0.598053	CAT	1
BP	GO:0051208	sequestering of calcium ion	1/113	128/18800	0.538978	0.656379	0.598053	CCR5	1
BP	GO:1904950	negative regulation of establishment of protein localization	1/113	128/18800	0.538978	0.656379	0.598053	MAPT	1
BP	GO:0031647	regulation of protein stability	2/113	300/18800	0.540743	0.657607	0.599171	EFNA1/HIP1	2
BP	GO:0051047	positive regulation of secretion	2/113	300/18800	0.540743	0.657607	0.599171	NR1H2/HLA-DRB1	2
BP	GO:0001101	response to acid chemical	1/113	129/18800	0.541768	0.657607	0.599171	FGF21	1
BP	GO:0035601	protein deacylation	1/113	129/18800	0.541768	0.657607	0.599171	MAPT	1
BP	GO:2000027	regulation of animal organ morphogenesis	1/113	129/18800	0.541768	0.657607	0.599171	PLEKHA4	1
BP	GO:0009132	nucleoside diphosphate metabolic process	1/113	130/18800	0.544541	0.659671	0.601052	SLC2A6	1
BP	GO:0017015	regulation of transforming growth factor beta receptor signaling pathway	1/113	130/18800	0.544541	0.659671	0.601052	NPNT	1
BP	GO:0042476	odontogenesis	1/113	130/18800	0.544541	0.659671	0.601052	DLX3	1
BP	GO:0001822	kidney development	2/113	303/18800	0.546136	0.661169	0.602417	NPNT/CAT	2
BP	GO:0000018	regulation of DNA recombination	1/113	131/18800	0.547298	0.662141	0.603303	RAD50	1
BP	GO:0042254	ribosome biogenesis	2/113	304/18800	0.547924	0.662464	0.603597	KRI1/SURF6	2
BP	GO:0000723	telomere maintenance	1/113	132/18800	0.550038	0.663715	0.604737	RAD50	1
BP	GO:0007498	mesoderm development	1/113	132/18800	0.550038	0.663715	0.604737	WNT3	1
BP	GO:0010565	regulation of cellular ketone metabolic process	1/113	132/18800	0.550038	0.663715	0.604737	NR1H2	1
BP	GO:0016236	macroautophagy	2/113	306/18800	0.551486	0.664828	0.605751	FYCO1/PLEKHM1	2
BP	GO:0009991	response to extracellular stimulus	3/113	479/18800	0.552435	0.664828	0.605751	NR1H2/FGF21/CAT	3
BP	GO:0098732	macromolecule deacylation	1/113	133/18800	0.552762	0.664828	0.605751	MAPT	1
BP	GO:1902600	proton transmembrane transport	1/113	133/18800	0.552762	0.664828	0.605751	SURF1	1
BP	GO:1903844	regulation of cellular response to transforming growth factor beta stimulus	1/113	133/18800	0.552762	0.664828	0.605751	NPNT	1
BP	GO:0001667	ameboidal-type cell migration	3/113	480/18800	0.553856	0.665709	0.606554	EFNA1/TDGF1/FUT1	3
BP	GO:0006650	glycerophospholipid metabolic process	2/113	309/18800	0.556791	0.668367	0.608976	NR1H2/PLSCR1	2
BP	GO:1904951	positive regulation of establishment of protein localization	2/113	309/18800	0.556791	0.668367	0.608976	NR1H2/HLA-DRB1	2
BP	GO:0010508	positive regulation of autophagy	1/113	136/18800	0.560835	0.672783	0.613	FYCO1	1
BP	GO:0072001	renal system development	2/113	312/18800	0.562053	0.673806	0.613932	NPNT/CAT	2
BP	GO:0090066	regulation of anatomical structure size	3/113	487/18800	0.563724	0.67502	0.615037	MAPT/PPP1R15A/WNT3	3
BP	GO:1901214	regulation of neuron death	2/113	313/18800	0.563797	0.67502	0.615037	MAPT/FGF21	2
BP	GO:0051604	protein maturation	2/113	314/18800	0.565536	0.675705	0.615662	TMPRSS2/ADAMTS13	2
BP	GO:0007266	Rho protein signal transduction	1/113	138/18800	0.566137	0.675705	0.615662	RASIP1	1
BP	GO:0009855	determination of bilateral symmetry	1/113	138/18800	0.566137	0.675705	0.615662	TDGF1	1
BP	GO:0060294	cilium movement involved in cell motility	1/113	138/18800	0.566137	0.675705	0.615662	ASH1L	1
BP	GO:0018105	peptidyl-serine phosphorylation	2/113	315/18800	0.56727	0.675705	0.615662	IFNA10/TDGF1	2
BP	GO:0008203	cholesterol metabolic process	1/113	139/18800	0.568764	0.675705	0.615662	CAT	1
BP	GO:0009799	specification of symmetry	1/113	139/18800	0.568764	0.675705	0.615662	TDGF1	1
BP	GO:0019827	stem cell population maintenance	1/113	139/18800	0.568764	0.675705	0.615662	POU5F1	1
BP	GO:0048813	dendrite morphogenesis	1/113	139/18800	0.568764	0.675705	0.615662	EFNA1	1
BP	GO:0050684	regulation of mRNA processing	1/113	139/18800	0.568764	0.675705	0.615662	STH	1
BP	GO:0055076	transition metal ion homeostasis	1/113	139/18800	0.568764	0.675705	0.615662	LTF	1
BP	GO:0098876	vesicle-mediated transport to the plasma membrane	1/113	139/18800	0.568764	0.675705	0.615662	NSF	1
BP	GO:0008584	male gonad development	1/113	140/18800	0.571375	0.677063	0.616899	ADAM15	1
BP	GO:0045089	positive regulation of innate immune response	1/113	140/18800	0.571375	0.677063	0.616899	PLSCR1	1
BP	GO:0050768	negative regulation of neurogenesis	1/113	140/18800	0.571375	0.677063	0.616899	WNT3	1
BP	GO:0050921	positive regulation of chemotaxis	1/113	140/18800	0.571375	0.677063	0.616899	CCR1	1
BP	GO:0048285	organelle fission	3/113	493/18800	0.572079	0.677462	0.617262	MAPT/MEIKIN/RAD50	3
BP	GO:0040029	regulation of gene expression, epigenetic	1/113	141/18800	0.573971	0.677528	0.617323	ZFP57	1
BP	GO:0045727	positive regulation of translation	1/113	141/18800	0.573971	0.677528	0.617323	PPP1R15A	1
BP	GO:0046546	development of primary male sexual characteristics	1/113	141/18800	0.573971	0.677528	0.617323	ADAM15	1
BP	GO:0048284	organelle fusion	1/113	141/18800	0.573971	0.677528	0.617323	PLEKHM1	1
BP	GO:0098727	maintenance of cell number	1/113	141/18800	0.573971	0.677528	0.617323	POU5F1	1
BP	GO:0030183	B cell differentiation	1/113	142/18800	0.576551	0.678836	0.618515	IFNA10	1
BP	GO:0035107	appendage morphogenesis	1/113	142/18800	0.576551	0.678836	0.618515	WNT3	1
BP	GO:0035108	limb morphogenesis	1/113	142/18800	0.576551	0.678836	0.618515	WNT3	1
BP	GO:0090090	negative regulation of canonical Wnt signaling pathway	1/113	142/18800	0.576551	0.678836	0.618515	LIMD1	1
BP	GO:0008202	steroid metabolic process	2/113	323/18800	0.580967	0.682723	0.622056	CAT/HSD17B14	2
BP	GO:0014065	phosphatidylinositol 3-kinase signaling	1/113	144/18800	0.581665	0.682723	0.622056	CAT	1
BP	GO:0033135	regulation of peptidyl-serine phosphorylation	1/113	144/18800	0.581665	0.682723	0.622056	IFNA10	1
BP	GO:1903038	negative regulation of leukocyte cell-cell adhesion	1/113	144/18800	0.581665	0.682723	0.622056	HLA-DRB1	1
BP	GO:0060284	regulation of cell development	3/113	500/18800	0.581702	0.682723	0.622056	MAPT/LTF/WNT3	3
BP	GO:0009895	negative regulation of catabolic process	2/113	324/18800	0.582656	0.683408	0.62268	RASIP1/EFNA1	2
BP	GO:0006865	amino acid transport	1/113	145/18800	0.584199	0.683479	0.622745	SLC6A20	1
BP	GO:0015748	organophosphate ester transport	1/113	145/18800	0.584199	0.683479	0.622745	PLSCR1	1
BP	GO:0051961	negative regulation of nervous system development	1/113	145/18800	0.584199	0.683479	0.622745	WNT3	1
BP	GO:0072006	nephron development	1/113	145/18800	0.584199	0.683479	0.622745	NPNT	1
BP	GO:0009411	response to UV	1/113	146/18800	0.586717	0.685556	0.624638	CAT	1
BP	GO:0062013	positive regulation of small molecule metabolic process	1/113	146/18800	0.586717	0.685556	0.624638	NR1H2	1
BP	GO:0016042	lipid catabolic process	2/113	327/18800	0.587696	0.686265	0.625283	FGF21/HSD17B14	2
BP	GO:0050796	regulation of insulin secretion	1/113	147/18800	0.589221	0.687176	0.626113	HLA-DRB1	1
BP	GO:2000377	regulation of reactive oxygen species metabolic process	1/113	147/18800	0.589221	0.687176	0.626113	MAPT	1
BP	GO:0048638	regulation of developmental growth	2/113	329/18800	0.591031	0.688772	0.627568	MAPT/WNT3	2
BP	GO:0010821	regulation of mitochondrion organization	1/113	148/18800	0.591709	0.688772	0.627568	MAPT	1
BP	GO:0051053	negative regulation of DNA metabolic process	1/113	148/18800	0.591709	0.688772	0.627568	RAD50	1
BP	GO:0016525	negative regulation of angiogenesis	1/113	149/18800	0.594183	0.6901	0.628777	EFNA3	1
BP	GO:0044272	sulfur compound biosynthetic process	1/113	149/18800	0.594183	0.6901	0.628777	ACSF3	1
BP	GO:1902652	secondary alcohol metabolic process	1/113	149/18800	0.594183	0.6901	0.628777	CAT	1
BP	GO:0051235	maintenance of location	2/113	331/18800	0.594346	0.6901	0.628777	NR1H2/CCR5	2
BP	GO:0062197	cellular response to chemical stress	2/113	332/18800	0.595996	0.69146	0.630016	MAPT/CAT	2
BP	GO:0007584	response to nutrient	1/113	150/18800	0.596642	0.69146	0.630016	CAT	1
BP	GO:0043535	regulation of blood vessel endothelial cell migration	1/113	150/18800	0.596642	0.69146	0.630016	EFNA1	1
BP	GO:0001539	cilium or flagellum-dependent cell motility	1/113	151/18800	0.599086	0.692118	0.630616	ASH1L	1
BP	GO:0008360	regulation of cell shape	1/113	151/18800	0.599086	0.692118	0.630616	LIMD1	1
BP	GO:0045580	regulation of T cell differentiation	1/113	151/18800	0.599086	0.692118	0.630616	HLA-DRB1	1
BP	GO:0060285	cilium-dependent cell motility	1/113	151/18800	0.599086	0.692118	0.630616	ASH1L	1
BP	GO:2000181	negative regulation of blood vessel morphogenesis	1/113	151/18800	0.599086	0.692118	0.630616	EFNA3	1
BP	GO:0070507	regulation of microtubule cytoskeleton organization	1/113	152/18800	0.601515	0.693189	0.631592	MAPT	1
BP	GO:0090501	RNA phosphodiester bond hydrolysis	1/113	152/18800	0.601515	0.693189	0.631592	KRI1	1
BP	GO:1901343	negative regulation of vasculature development	1/113	152/18800	0.601515	0.693189	0.631592	EFNA3	1
BP	GO:1905039	carboxylic acid transmembrane transport	1/113	152/18800	0.601515	0.693189	0.631592	SLC6A20	1
BP	GO:0051147	regulation of muscle cell differentiation	1/113	153/18800	0.60393	0.695103	0.633336	MAMSTR	1
BP	GO:1903825	organic acid transmembrane transport	1/113	153/18800	0.60393	0.695103	0.633336	SLC6A20	1
BP	GO:0018209	peptidyl-serine modification	2/113	338/18800	0.605793	0.696128	0.63427	IFNA10/TDGF1	2
BP	GO:0016125	sterol metabolic process	1/113	154/18800	0.60633	0.696128	0.63427	CAT	1
BP	GO:0043484	regulation of RNA splicing	1/113	154/18800	0.60633	0.696128	0.63427	STH	1
BP	GO:0097553	calcium ion transmembrane import into cytosol	1/113	154/18800	0.60633	0.696128	0.63427	CCR5	1
BP	GO:0019216	regulation of lipid metabolic process	2/113	339/18800	0.607408	0.696933	0.635003	NR1H2/FGF21	2
BP	GO:0031503	protein-containing complex localization	1/113	155/18800	0.608715	0.697565	0.635579	HIP1	1
BP	GO:1905952	regulation of lipid localization	1/113	155/18800	0.608715	0.697565	0.635579	NR1H2	1
BP	GO:0051168	nuclear export	1/113	156/18800	0.611087	0.699848	0.637659	CCHCR1	1
BP	GO:0062012	regulation of small molecule metabolic process	2/113	342/18800	0.612224	0.700716	0.63845	NR1H2/SLC2A6	2
BP	GO:0030856	regulation of epithelial cell differentiation	1/113	157/18800	0.613444	0.701677	0.639325	NOTCH4	1
BP	GO:0007292	female gamete generation	1/113	158/18800	0.615787	0.703484	0.640972	MEIKIN	1
BP	GO:0016241	regulation of macroautophagy	1/113	158/18800	0.615787	0.703484	0.640972	FYCO1	1
BP	GO:0007030	Golgi organization	1/113	160/18800	0.620431	0.708351	0.645407	RAB2A	1
BP	GO:0007059	chromosome segregation	2/113	348/18800	0.621723	0.709387	0.646351	PLSCR1/MEIKIN	2
BP	GO:0009306	protein secretion	2/113	350/18800	0.62485	0.712267	0.648975	NR1H2/HLA-DRB1	2
BP	GO:0032200	telomere organization	1/113	162/18800	0.625019	0.712267	0.648975	RAD50	1
BP	GO:0035592	establishment of protein localization to extracellular region	2/113	351/18800	0.626406	0.713407	0.650013	NR1H2/HLA-DRB1	2
BP	GO:0007568	aging	1/113	163/18800	0.627293	0.713536	0.650131	CAT	1
BP	GO:0099173	postsynapse organization	1/113	163/18800	0.627293	0.713536	0.650131	EFNA1	1
BP	GO:0001655	urogenital system development	2/113	352/18800	0.627957	0.713851	0.650418	NPNT/CAT	2
BP	GO:0070997	neuron death	2/113	353/18800	0.629503	0.714784	0.651268	MAPT/FGF21	2
BP	GO:0046661	male sex differentiation	1/113	164/18800	0.629552	0.714784	0.651268	ADAM15	1
BP	GO:0003002	regionalization	2/113	354/18800	0.631044	0.716037	0.65241	WNT3/TDGF1	2
BP	GO:0051100	negative regulation of binding	1/113	165/18800	0.631799	0.716453	0.652788	ADAM15	1
BP	GO:0008544	epidermis development	2/113	355/18800	0.63258	0.716898	0.653194	CDSN/HLA-DRB1	2
BP	GO:0010639	negative regulation of organelle organization	2/113	356/18800	0.634111	0.718192	0.654373	MAPT/RAD50	2
BP	GO:0006887	exocytosis	2/113	357/18800	0.635637	0.71841	0.654572	NSF/CCR1	2
BP	GO:0002700	regulation of production of molecular mediator of immune response	1/113	167/18800	0.636251	0.71841	0.654572	HLA-A	1
BP	GO:0016573	histone acetylation	1/113	167/18800	0.636251	0.71841	0.654572	KANSL1	1
BP	GO:0022900	electron transport chain	1/113	167/18800	0.636251	0.71841	0.654572	SURF1	1
BP	GO:0030216	keratinocyte differentiation	1/113	167/18800	0.636251	0.71841	0.654572	CDSN	1
BP	GO:0007156	homophilic cell adhesion via plasma membrane adhesion molecules	1/113	168/18800	0.638457	0.719826	0.655862	CDH15	1
BP	GO:0071466	cellular response to xenobiotic stimulus	1/113	168/18800	0.638457	0.719826	0.655862	FGF21	1
BP	GO:0071692	protein localization to extracellular region	2/113	359/18800	0.638675	0.719826	0.655862	NR1H2/HLA-DRB1	2
BP	GO:0021953	central nervous system neuron differentiation	1/113	169/18800	0.640649	0.721611	0.657488	MAPT	1
BP	GO:0015711	organic anion transport	2/113	361/18800	0.641693	0.721905	0.657756	SLC6A20/SLC2A6	2
BP	GO:0050767	regulation of neurogenesis	2/113	361/18800	0.641693	0.721905	0.657756	MAPT/WNT3	2
BP	GO:0006937	regulation of muscle contraction	1/113	170/18800	0.642829	0.722302	0.658118	NPNT	1
BP	GO:0009152	purine ribonucleotide biosynthetic process	1/113	170/18800	0.642829	0.722302	0.658118	ACSF3	1
BP	GO:0060402	calcium ion transport into cytosol	1/113	171/18800	0.644995	0.724295	0.659934	CCR5	1
BP	GO:0043087	regulation of GTPase activity	2/113	364/18800	0.646184	0.725188	0.660748	ARHGAP27/RASIP1	2
BP	GO:0009150	purine ribonucleotide metabolic process	2/113	366/18800	0.649153	0.726904	0.662311	SLC2A6/ACSF3	2
BP	GO:0018393	internal peptidyl-lysine acetylation	1/113	173/18800	0.649289	0.726904	0.662311	KANSL1	1
BP	GO:0051650	establishment of vesicle localization	1/113	173/18800	0.649289	0.726904	0.662311	FYCO1	1
BP	GO:0055088	lipid homeostasis	1/113	173/18800	0.649289	0.726904	0.662311	NR1H2	1
BP	GO:0030178	negative regulation of Wnt signaling pathway	1/113	174/18800	0.651417	0.727961	0.663274	LIMD1	1
BP	GO:0048771	tissue remodeling	1/113	174/18800	0.651417	0.727961	0.663274	PLEKHM1	1
BP	GO:0070646	protein modification by small protein removal	1/113	174/18800	0.651417	0.727961	0.663274	SENP7	1
BP	GO:0007178	transmembrane receptor protein serine/threonine kinase signaling pathway	2/113	368/18800	0.652103	0.728286	0.663571	NPNT/TDGF1	2
BP	GO:0035265	organ growth	1/113	175/18800	0.653531	0.729	0.664221	THBS3	1
BP	GO:0046890	regulation of lipid biosynthetic process	1/113	175/18800	0.653531	0.729	0.664221	NR1H2	1
BP	GO:2001233	regulation of apoptotic signaling pathway	2/113	370/18800	0.655033	0.73002	0.665151	ICAM1/CSF2	2
BP	GO:0031056	regulation of histone modification	1/113	176/18800	0.655634	0.73002	0.665151	KANSL1	1
BP	GO:1902905	positive regulation of supramolecular fiber organization	1/113	176/18800	0.655634	0.73002	0.665151	MAPT	1
BP	GO:0035725	sodium ion transmembrane transport	1/113	177/18800	0.657723	0.730144	0.665263	SLC6A20	1
BP	GO:0048015	phosphatidylinositol-mediated signaling	1/113	177/18800	0.657723	0.730144	0.665263	CAT	1
BP	GO:0048736	appendage development	1/113	177/18800	0.657723	0.730144	0.665263	WNT3	1
BP	GO:0060173	limb development	1/113	177/18800	0.657723	0.730144	0.665263	WNT3	1
BP	GO:0090276	regulation of peptide hormone secretion	1/113	177/18800	0.657723	0.730144	0.665263	HLA-DRB1	1
BP	GO:0030073	insulin secretion	1/113	179/18800	0.661864	0.734299	0.669049	HLA-DRB1	1
BP	GO:0002791	regulation of peptide secretion	1/113	180/18800	0.663916	0.736133	0.67072	HLA-DRB1	1
BP	GO:0045619	regulation of lymphocyte differentiation	1/113	181/18800	0.665956	0.737508	0.671973	HLA-DRB1	1
BP	GO:0048017	inositol lipid-mediated signaling	1/113	181/18800	0.665956	0.737508	0.671973	CAT	1
BP	GO:0007219	Notch signaling pathway	1/113	182/18800	0.667983	0.739309	0.673614	NOTCH4	1
BP	GO:0006109	regulation of carbohydrate metabolic process	1/113	183/18800	0.669998	0.740208	0.674432	SLC2A6	1
BP	GO:0043405	regulation of MAP kinase activity	1/113	183/18800	0.669998	0.740208	0.674432	TDGF1	1
BP	GO:0090087	regulation of peptide transport	1/113	183/18800	0.669998	0.740208	0.674432	HLA-DRB1	1
BP	GO:0009260	ribonucleotide biosynthetic process	1/113	184/18800	0.672001	0.740872	0.675037	ACSF3	1
BP	GO:0018394	peptidyl-lysine acetylation	1/113	184/18800	0.672001	0.740872	0.675037	KANSL1	1
BP	GO:0030098	lymphocyte differentiation	2/113	382/18800	0.672205	0.740872	0.675037	IFNA10/HLA-DRB1	2
BP	GO:0042326	negative regulation of phosphorylation	2/113	382/18800	0.672205	0.740872	0.675037	MAPT/RASIP1	2
BP	GO:0009259	ribonucleotide metabolic process	2/113	384/18800	0.675	0.743508	0.677439	SLC2A6/ACSF3	2
BP	GO:0003341	cilium movement	1/113	187/18800	0.677938	0.745338	0.679107	ASH1L	1
BP	GO:0046578	regulation of Ras protein signal transduction	1/113	187/18800	0.677938	0.745338	0.679107	RASIP1	1
BP	GO:0051896	regulation of protein kinase B signaling	1/113	187/18800	0.677938	0.745338	0.679107	HIP1	1
BP	GO:0001701	in utero embryonic development	2/113	387/18800	0.679156	0.745338	0.679107	CSF2/POU5F1	2
BP	GO:0042692	muscle cell differentiation	2/113	387/18800	0.679156	0.745338	0.679107	MAMSTR/NPNT	2
BP	GO:0006575	cellular modified amino acid metabolic process	1/113	188/18800	0.679894	0.745338	0.679107	PLSCR1	1
BP	GO:0031099	regeneration	1/113	188/18800	0.679894	0.745338	0.679107	ADAM15	1
BP	GO:0098739	import across plasma membrane	1/113	188/18800	0.679894	0.745338	0.679107	SLC6A20	1
BP	GO:0006644	phospholipid metabolic process	2/113	388/18800	0.680532	0.745595	0.679341	NR1H2/PLSCR1	2
BP	GO:0051648	vesicle localization	1/113	189/18800	0.681837	0.746581	0.68024	FYCO1	1
BP	GO:0043433	negative regulation of DNA-binding transcription factor activity	1/113	190/18800	0.683769	0.747366	0.680955	CAT	1
BP	GO:0060401	cytosolic calcium ion transport	1/113	190/18800	0.683769	0.747366	0.680955	CCR5	1
BP	GO:1901654	response to ketone	1/113	190/18800	0.683769	0.747366	0.680955	ADAM15	1
BP	GO:0046390	ribose phosphate biosynthetic process	1/113	191/18800	0.685689	0.749021	0.682463	ACSF3	1
BP	GO:0006164	purine nucleotide biosynthetic process	1/113	192/18800	0.687598	0.750519	0.683827	ACSF3	1
BP	GO:0006163	purine nucleotide metabolic process	2/113	394/18800	0.688687	0.750519	0.683827	SLC2A6/ACSF3	2
BP	GO:0019693	ribose phosphate metabolic process	2/113	394/18800	0.688687	0.750519	0.683827	SLC2A6/ACSF3	2
BP	GO:0050727	regulation of inflammatory response	2/113	394/18800	0.688687	0.750519	0.683827	ASH1L/HLA-DRB1	2
BP	GO:0006631	fatty acid metabolic process	2/113	395/18800	0.69003	0.751094	0.684352	NR1H2/ACSF3	2
BP	GO:0042176	regulation of protein catabolic process	2/113	395/18800	0.69003	0.751094	0.684352	NSF/EFNA1	2
BP	GO:0040013	negative regulation of locomotion	2/113	396/18800	0.691368	0.751678	0.684883	ADAM15/WNT3	2
BP	GO:0071897	DNA biosynthetic process	1/113	194/18800	0.69138	0.751678	0.684883	RAD50	1
BP	GO:0051216	cartilage development	1/113	195/18800	0.693255	0.752828	0.685932	THBS3	1
BP	GO:0051495	positive regulation of cytoskeleton organization	1/113	195/18800	0.693255	0.752828	0.685932	MAPT	1
BP	GO:0043393	regulation of protein binding	1/113	196/18800	0.695118	0.754407	0.68737	ADAM15	1
BP	GO:0048167	regulation of synaptic plasticity	1/113	198/18800	0.69881	0.757969	0.690615	MAPT	1
BP	GO:0051656	establishment of organelle localization	2/113	404/18800	0.701903	0.760876	0.693264	MAPT/FYCO1	2
BP	GO:0007179	transforming growth factor beta receptor signaling pathway	1/113	200/18800	0.702458	0.761031	0.693406	NPNT	1
BP	GO:0006006	glucose metabolic process	1/113	201/18800	0.704266	0.76189	0.694188	OAS1	1
BP	GO:0032271	regulation of protein polymerization	1/113	201/18800	0.704266	0.76189	0.694188	MAPT	1
BP	GO:0022412	cellular process involved in reproduction in multicellular organism	2/113	406/18800	0.70449	0.76189	0.694188	IZUMO1/MEIKIN	2
BP	GO:0072522	purine-containing compound biosynthetic process	1/113	202/18800	0.706063	0.762697	0.694923	ACSF3	1
BP	GO:1902115	regulation of organelle assembly	1/113	202/18800	0.706063	0.762697	0.694923	CSF2	1
BP	GO:1901605	alpha-amino acid metabolic process	1/113	203/18800	0.707849	0.764179	0.696273	BCAT2	1
BP	GO:0017157	regulation of exocytosis	1/113	204/18800	0.709624	0.765647	0.697611	NSF	1
BP	GO:0009410	response to xenobiotic stimulus	2/113	411/18800	0.710877	0.766207	0.698121	FGF21/CAT	2
BP	GO:0000819	sister chromatid segregation	1/113	205/18800	0.711389	0.766207	0.698121	MEIKIN	1
BP	GO:0007623	circadian rhythm	1/113	205/18800	0.711389	0.766207	0.698121	CSF2	1
BP	GO:0006643	membrane lipid metabolic process	1/113	207/18800	0.714886	0.769524	0.701144	FUT2	1
BP	GO:0072521	purine-containing compound metabolic process	2/113	416/18800	0.717149	0.771511	0.702954	SLC2A6/ACSF3	2
BP	GO:0050807	regulation of synapse organization	1/113	209/18800	0.718341	0.771892	0.703302	EFNA1	1
BP	GO:1901215	negative regulation of neuron death	1/113	209/18800	0.718341	0.771892	0.703302	FGF21	1
BP	GO:0050808	synapse organization	2/113	419/18800	0.720858	0.773758	0.705001	MAPT/EFNA1	2
BP	GO:0042180	cellular ketone metabolic process	1/113	211/18800	0.721754	0.773758	0.705001	NR1H2	1
BP	GO:0048863	stem cell differentiation	1/113	211/18800	0.721754	0.773758	0.705001	WNT3	1
BP	GO:0050679	positive regulation of epithelial cell proliferation	1/113	211/18800	0.721754	0.773758	0.705001	CCR3	1
BP	GO:0006469	negative regulation of protein kinase activity	1/113	213/18800	0.725127	0.776471	0.707474	RASIP1	1
BP	GO:0034764	positive regulation of transmembrane transport	1/113	213/18800	0.725127	0.776471	0.707474	FGF21	1
BP	GO:0046474	glycerophospholipid biosynthetic process	1/113	214/18800	0.726798	0.77707	0.708019	PLSCR1	1
BP	GO:0006816	calcium ion transport	2/113	424/18800	0.72695	0.77707	0.708019	CCR5/CCR1	2
BP	GO:0034470	ncRNA processing	2/113	424/18800	0.72695	0.77707	0.708019	KRI1/ADAT1	2
BP	GO:0050803	regulation of synapse structure or activity	1/113	215/18800	0.728459	0.778232	0.709078	EFNA1	1
BP	GO:0030258	lipid modification	1/113	216/18800	0.73011	0.779094	0.709863	ABO	1
BP	GO:0043491	protein kinase B signaling	1/113	216/18800	0.73011	0.779094	0.709863	HIP1	1
BP	GO:0007601	visual perception	1/113	217/18800	0.731751	0.780394	0.711048	TULP2	1
BP	GO:0010001	glial cell differentiation	1/113	218/18800	0.733383	0.781604	0.71215	MAPT	1
BP	GO:0043583	ear development	1/113	219/18800	0.735004	0.781604	0.71215	DDR1	1
BP	GO:0044242	cellular lipid catabolic process	1/113	219/18800	0.735004	0.781604	0.71215	FGF21	1
BP	GO:0051651	maintenance of location in cell	1/113	219/18800	0.735004	0.781604	0.71215	CCR5	1
BP	GO:0071805	potassium ion transmembrane transport	1/113	219/18800	0.735004	0.781604	0.71215	KCNN3	1
BP	GO:0030072	peptide hormone secretion	1/113	220/18800	0.736615	0.782866	0.7133	HLA-DRB1	1
BP	GO:0006979	response to oxidative stress	2/113	433/18800	0.737635	0.783498	0.713876	MAPT/CAT	2
BP	GO:0050953	sensory perception of light stimulus	1/113	221/18800	0.738217	0.783666	0.714029	TULP2	1
BP	GO:1903050	regulation of proteolysis involved in cellular protein catabolic process	1/113	223/18800	0.741392	0.786583	0.716687	EFNA1	1
BP	GO:0002790	peptide secretion	1/113	225/18800	0.744529	0.789457	0.719306	HLA-DRB1	1
BP	GO:0051960	regulation of nervous system development	2/113	440/18800	0.745699	0.789743	0.719567	MAPT/WNT3	2
BP	GO:0006364	rRNA processing	1/113	226/18800	0.746083	0.789743	0.719567	KRI1	1
BP	GO:0008406	gonad development	1/113	226/18800	0.746083	0.789743	0.719567	ADAM15	1
BP	GO:0032103	positive regulation of response to external stimulus	2/113	442/18800	0.747965	0.791282	0.720968	PLSCR1/CCR1	2
BP	GO:0097529	myeloid leukocyte migration	1/113	229/18800	0.750689	0.793709	0.723179	CCR1	1
BP	GO:0009913	epidermal cell differentiation	1/113	230/18800	0.752206	0.79463	0.724019	CDSN	1
BP	GO:0000280	nuclear division	2/113	446/18800	0.752444	0.79463	0.724019	MEIKIN/RAD50	2
BP	GO:0016197	endosomal transport	1/113	231/18800	0.753714	0.79463	0.724019	TMEM50B	1
BP	GO:0045137	development of primary sexual characteristics	1/113	231/18800	0.753714	0.79463	0.724019	ADAM15	1
BP	GO:0046883	regulation of hormone secretion	1/113	231/18800	0.753714	0.79463	0.724019	HLA-DRB1	1
BP	GO:0022613	ribonucleoprotein complex biogenesis	2/113	448/18800	0.754658	0.795171	0.724512	KRI1/SURF6	2
BP	GO:0031331	positive regulation of cellular catabolic process	2/113	449/18800	0.755759	0.795422	0.724741	FYCO1/FGF21	2
BP	GO:0048568	embryonic organ development	2/113	449/18800	0.755759	0.795422	0.724741	CSF2/EFNA1	2
BP	GO:0045732	positive regulation of protein catabolic process	1/113	233/18800	0.756703	0.795961	0.725232	NSF	1
BP	GO:0098657	import into cell	1/113	238/18800	0.764017	0.803198	0.731825	SLC6A20	1
BP	GO:0007389	pattern specification process	2/113	463/18800	0.770731	0.809794	0.737835	WNT3/TDGF1	2
BP	GO:0051051	negative regulation of transport	2/113	464/18800	0.771769	0.810277	0.738275	NR1H2/PLSCR1	2
BP	GO:0007188	adenylate cyclase-modulating G protein-coupled receptor signaling pathway	1/113	244/18800	0.772508	0.810277	0.738275	CCR3	1
BP	GO:0051259	protein complex oligomerization	1/113	244/18800	0.772508	0.810277	0.738275	HLA-DRB1	1
BP	GO:2001020	regulation of response to DNA damage stimulus	1/113	246/18800	0.77527	0.812712	0.740494	MAPT	1
BP	GO:0021537	telencephalon development	1/113	247/18800	0.776639	0.812762	0.740539	FUT1	1
BP	GO:0090068	positive regulation of cell cycle process	1/113	247/18800	0.776639	0.812762	0.740539	PLSCR1	1
BP	GO:0098656	anion transmembrane transport	1/113	247/18800	0.776639	0.812762	0.740539	SLC6A20	1
BP	GO:0015850	organic hydroxy compound transport	1/113	248/18800	0.777999	0.813724	0.741416	NR1H2	1
BP	GO:0015833	peptide transport	1/113	249/18800	0.779352	0.814215	0.741864	HLA-DRB1	1
BP	GO:0032886	regulation of microtubule-based process	1/113	249/18800	0.779352	0.814215	0.741864	MAPT	1
BP	GO:0090257	regulation of muscle system process	1/113	250/18800	0.780696	0.815158	0.742722	NPNT	1
BP	GO:0051924	regulation of calcium ion transport	1/113	251/18800	0.782032	0.816091	0.743573	CCR1	1
BP	GO:0071560	cellular response to transforming growth factor beta stimulus	1/113	252/18800	0.783359	0.817014	0.744414	NPNT	1
BP	GO:0009165	nucleotide biosynthetic process	1/113	255/18800	0.787295	0.820655	0.747731	ACSF3	1
BP	GO:1901293	nucleoside phosphate biosynthetic process	1/113	257/18800	0.789879	0.822824	0.749708	ACSF3	1
BP	GO:0008654	phospholipid biosynthetic process	1/113	258/18800	0.79116	0.822824	0.749708	PLSCR1	1
BP	GO:0071559	response to transforming growth factor beta	1/113	258/18800	0.79116	0.822824	0.749708	NPNT	1
BP	GO:1903362	regulation of cellular protein catabolic process	1/113	258/18800	0.79116	0.822824	0.749708	EFNA1	1
BP	GO:0032868	response to insulin	1/113	259/18800	0.792433	0.82322	0.750068	CAT	1
BP	GO:0090150	establishment of protein localization to membrane	1/113	259/18800	0.792433	0.82322	0.750068	NSF	1
BP	GO:0061448	connective tissue development	1/113	260/18800	0.793698	0.82407	0.750843	THBS3	1
BP	GO:0009117	nucleotide metabolic process	2/113	487/18800	0.794558	0.8245	0.751234	SLC2A6/ACSF3	2
BP	GO:0030217	T cell differentiation	1/113	263/18800	0.797447	0.826567	0.753118	HLA-DRB1	1
BP	GO:0051054	positive regulation of DNA metabolic process	1/113	263/18800	0.797447	0.826567	0.753118	RAD50	1
BP	GO:0007611	learning or memory	1/113	264/18800	0.798682	0.827382	0.753861	MAPT	1
BP	GO:0016570	histone modification	2/113	494/18800	0.801088	0.829311	0.755618	KANSL1/ASH1L	2
BP	GO:0006753	nucleoside phosphate metabolic process	2/113	495/18800	0.802006	0.829311	0.755618	SLC2A6/ACSF3	2
BP	GO:0051223	regulation of protein transport	2/113	495/18800	0.802006	0.829311	0.755618	NR1H2/HLA-DRB1	2
BP	GO:0090092	regulation of transmembrane receptor protein serine/threonine kinase signaling pathway	1/113	267/18800	0.802341	0.829311	0.755618	NPNT	1
BP	GO:0010817	regulation of hormone levels	2/113	496/18800	0.80292	0.829444	0.75574	HLA-DRB1/BCAT2	2
BP	GO:0043547	positive regulation of GTPase activity	1/113	272/18800	0.808295	0.834336	0.760197	ARHGAP27	1
BP	GO:0006302	double-strand break repair	1/113	273/18800	0.809464	0.834336	0.760197	RAD50	1
BP	GO:0043270	positive regulation of ion transport	1/113	273/18800	0.809464	0.834336	0.760197	CCR1	1
BP	GO:0046034	ATP metabolic process	1/113	273/18800	0.809464	0.834336	0.760197	SLC2A6	1
BP	GO:0051258	protein polymerization	1/113	277/18800	0.814071	0.838615	0.764096	MAPT	1
BP	GO:0046942	carboxylic acid transport	1/113	279/18800	0.816332	0.840476	0.765791	SLC6A20	1
BP	GO:0007548	sex differentiation	1/113	281/18800	0.818567	0.841368	0.766604	ADAM15	1
BP	GO:0046879	hormone secretion	1/113	281/18800	0.818567	0.841368	0.766604	HLA-DRB1	1
BP	GO:0051146	striated muscle cell differentiation	1/113	281/18800	0.818567	0.841368	0.766604	MAMSTR	1
BP	GO:0042886	amide transport	1/113	287/18800	0.82511	0.847149	0.771871	HLA-DRB1	1
BP	GO:0098813	nuclear chromosome segregation	1/113	287/18800	0.82511	0.847149	0.771871	MEIKIN	1
BP	GO:0031349	positive regulation of defense response	1/113	289/18800	0.827238	0.848862	0.773432	PLSCR1	1
BP	GO:0009914	hormone transport	1/113	290/18800	0.828293	0.849472	0.773988	HLA-DRB1	1
BP	GO:0042063	gliogenesis	1/113	291/18800	0.829341	0.850074	0.774537	MAPT	1
BP	GO:0048193	Golgi vesicle transport	1/113	294/18800	0.832448	0.851839	0.776144	NSF	1
BP	GO:0048562	embryonic organ morphogenesis	1/113	294/18800	0.832448	0.851839	0.776144	EFNA1	1
BP	GO:1903311	regulation of mRNA metabolic process	1/113	294/18800	0.832448	0.851839	0.776144	STH	1
BP	GO:0097193	intrinsic apoptotic signaling pathway	1/113	295/18800	0.833471	0.852413	0.776668	PPP1R15A	1
BP	GO:0048511	rhythmic process	1/113	297/18800	0.835498	0.854014	0.778126	CSF2	1
BP	GO:0022604	regulation of cell morphogenesis	1/113	305/18800	0.843367	0.86158	0.785019	LIMD1	1
BP	GO:0016050	vesicle organization	1/113	306/18800	0.844324	0.861603	0.785041	PLEKHM1	1
BP	GO:0050890	cognition	1/113	306/18800	0.844324	0.861603	0.785041	MAPT	1
BP	GO:0006913	nucleocytoplasmic transport	1/113	308/18800	0.846221	0.862584	0.785935	CCHCR1	1
BP	GO:0051169	nuclear transport	1/113	308/18800	0.846221	0.862584	0.785935	CCHCR1	1
BP	GO:0009416	response to light stimulus	1/113	310/18800	0.848095	0.864017	0.78724	CAT	1
BP	GO:0070588	calcium ion transmembrane transport	1/113	314/18800	0.851774	0.866808	0.789784	CCR5	1
BP	GO:0090287	regulation of cellular response to growth factor stimulus	1/113	314/18800	0.851774	0.866808	0.789784	NPNT	1
BP	GO:0015849	organic acid transport	1/113	318/18800	0.855366	0.869983	0.792676	SLC6A20	1
BP	GO:0000377	RNA splicing, via transesterification reactions with bulged adenosine as nucleophile	1/113	321/18800	0.858003	0.871704	0.794244	STH	1
BP	GO:0000398	mRNA splicing, via spliceosome	1/113	321/18800	0.858003	0.871704	0.794244	STH	1
BP	GO:0006310	DNA recombination	1/113	324/18800	0.860592	0.873854	0.796203	RAD50	1
BP	GO:0000375	RNA splicing, via transesterification reactions	1/113	325/18800	0.861445	0.874238	0.796553	STH	1
BP	GO:0045787	positive regulation of cell cycle	1/113	329/18800	0.864804	0.877165	0.79922	PLSCR1	1
BP	GO:0042113	B cell activation	1/113	336/18800	0.870489	0.882446	0.804032	IFNA10	1
BP	GO:0006790	sulfur compound metabolic process	1/113	339/18800	0.872852	0.884356	0.805772	ACSF3	1
BP	GO:0001933	negative regulation of protein phosphorylation	1/113	341/18800	0.874404	0.885442	0.806762	RASIP1	1
BP	GO:0030336	negative regulation of cell migration	1/113	346/18800	0.878202	0.8888	0.809821	ADAM15	1
BP	GO:0007265	Ras protein signal transduction	1/113	347/18800	0.878948	0.889067	0.810065	RASIP1	1
BP	GO:0006936	muscle contraction	1/113	349/18800	0.880426	0.890075	0.810982	NPNT	1
BP	GO:0006066	alcohol metabolic process	1/113	361/18800	0.888926	0.897684	0.817916	CAT	1
BP	GO:2000146	negative regulation of cell motility	1/113	361/18800	0.888926	0.897684	0.817916	ADAM15	1
BP	GO:0051098	regulation of binding	1/113	366/18800	0.892289	0.900587	0.82056	ADAM15	1
BP	GO:0051271	negative regulation of cellular component movement	1/113	369/18800	0.894257	0.90208	0.821921	ADAM15	1
BP	GO:0030900	forebrain development	1/113	376/18800	0.898714	0.905585	0.825115	FUT1	1
BP	GO:1902903	regulation of supramolecular fiber organization	1/113	376/18800	0.898714	0.905585	0.825115	MAPT	1
BP	GO:0010959	regulation of metal ion transport	1/113	403/18800	0.914225	0.920713	0.838898	CCR1	1
BP	GO:0042391	regulation of membrane potential	1/113	425/18800	0.925104	0.93116	0.848417	MAPT	1
BP	GO:0050804	modulation of chemical synaptic transmission	1/113	429/18800	0.92693	0.932374	0.849523	MAPT	1
BP	GO:0099177	regulation of trans-synaptic signaling	1/113	430/18800	0.927379	0.932374	0.849523	MAPT	1
BP	GO:0072594	establishment of protein localization to organelle	1/113	431/18800	0.927826	0.932374	0.849523	MAPT	1
BP	GO:0008380	RNA splicing	1/113	438/18800	0.930877	0.934423	0.85139	STH	1
BP	GO:0009314	response to radiation	1/113	438/18800	0.930877	0.934423	0.85139	CAT	1
BP	GO:0003012	muscle system process	1/113	449/18800	0.935416	0.938244	0.854871	NPNT	1
BP	GO:0007015	actin filament organization	1/113	450/18800	0.935814	0.938244	0.854871	HIP1	1
BP	GO:0023061	signal release	1/113	451/18800	0.936209	0.938244	0.854871	HLA-DRB1	1
BP	GO:0006417	regulation of translation	1/113	463/18800	0.940768	0.942301	0.858567	PPP1R15A	1
BP	GO:0051052	regulation of DNA metabolic process	1/113	472/18800	0.943974	0.944999	0.861026	RAD50	1
BP	GO:1901361	organic cyclic compound catabolic process	1/113	494/18800	0.951105	0.951621	0.86706	HSD17B14	1
BP	GO:0006397	mRNA processing	1/113	500/18800	0.952889	0.952889	0.868215	STH	1
CC	GO:0071556	integral component of lumenal side of endoplasmic reticulum membrane	8/118	29/19594	5.25318e-12	5.30571e-10	4.53432e-10	SPPL2C/HLA-A/HLA-C/HLA-DRB1/HLA-DQA1/HLA-DQB1/HLA-DQA2/HLA-DQB2	8
CC	GO:0098553	lumenal side of endoplasmic reticulum membrane	8/118	29/19594	5.25318e-12	5.30571e-10	4.53432e-10	SPPL2C/HLA-A/HLA-C/HLA-DRB1/HLA-DQA1/HLA-DQB1/HLA-DQA2/HLA-DQB2	8
CC	GO:0098576	lumenal side of membrane	8/118	35/19594	2.79538e-11	1.88222e-09	1.60857e-09	SPPL2C/HLA-A/HLA-C/HLA-DRB1/HLA-DQA1/HLA-DQB1/HLA-DQA2/HLA-DQB2	8
CC	GO:0042611	MHC protein complex	7/118	25/19594	1.05452e-10	5.32532e-09	4.55108e-09	HLA-A/HLA-C/HLA-DRB1/HLA-DQA1/HLA-DQB1/HLA-DQA2/HLA-DQB2	7
CC	GO:0042613	MHC class II protein complex	5/118	17/19594	4.24801e-08	1.71619e-06	1.46668e-06	HLA-DRB1/HLA-DQA1/HLA-DQB1/HLA-DQA2/HLA-DQB2	5
CC	GO:0012507	ER to Golgi transport vesicle membrane	7/118	62/19594	8.9782e-08	3.02266e-06	2.5832e-06	HLA-A/HLA-C/HLA-DRB1/HLA-DQA1/HLA-DQB1/HLA-DQA2/HLA-DQB2	7
CC	GO:0045334	clathrin-coated endocytic vesicle	7/118	91/19594	1.27973e-06	3.69294e-05	3.15603e-05	SFTPA2/SFTPA1/HLA-DRB1/HLA-DQA1/HLA-DQB1/HLA-DQA2/HLA-DQB2	7
CC	GO:0030134	COPII-coated ER to Golgi transport vesicle	7/118	94/19594	1.5945e-06	4.02611e-05	3.44076e-05	HLA-A/HLA-C/HLA-DRB1/HLA-DQA1/HLA-DQB1/HLA-DQA2/HLA-DQB2	7
CC	GO:0030176	integral component of endoplasmic reticulum membrane	8/118	164/19594	6.80407e-06	0.000142872	0.0001221	SPPL2C/HLA-A/HLA-C/HLA-DRB1/HLA-DQA1/HLA-DQB1/HLA-DQA2/HLA-DQB2	8
CC	GO:0030139	endocytic vesicle	11/118	342/19594	7.07285e-06	0.000142872	0.0001221	LTF/HLA-A/HLA-C/SFTPA2/SFTPA1/WNT3/HLA-DRB1/HLA-DQA1/HLA-DQB1/HLA-DQA2/HLA-DQB2	11
CC	GO:0031227	intrinsic component of endoplasmic reticulum membrane	8/118	172/19594	9.6488e-06	0.000173503	0.000148278	SPPL2C/HLA-A/HLA-C/HLA-DRB1/HLA-DQA1/HLA-DQB1/HLA-DQA2/HLA-DQB2	8
CC	GO:0030135	coated vesicle	10/118	290/19594	1.03071e-05	0.000173503	0.000148278	HLA-A/HLA-C/SFTPA2/SFTPA1/HLA-DRB1/HLA-DQA1/HLA-DQB1/HLA-DQA2/HLA-DQB2/HIP1	10
CC	GO:0030662	coated vesicle membrane	8/118	176/19594	1.14114e-05	0.000177316	0.000151536	HLA-A/HLA-C/HLA-DRB1/HLA-DQA1/HLA-DQB1/HLA-DQA2/HLA-DQB2/HIP1	8
CC	GO:0098791	Golgi apparatus subcompartment	11/118	385/19594	2.13478e-05	0.000288529	0.00024658	NSF/FUT2/RASIP1/HLA-A/ABO/HLA-DRB1/HLA-DQA1/HLA-DQB1/HLA-DQA2/HLA-DQB2/FUT1	11
CC	GO:0030136	clathrin-coated vesicle	8/118	192/19594	2.14254e-05	0.000288529	0.00024658	SFTPA2/SFTPA1/HLA-DRB1/HLA-DQA1/HLA-DQB1/HLA-DQA2/HLA-DQB2/HIP1	8
CC	GO:0030666	endocytic vesicle membrane	8/118	194/19594	2.30821e-05	0.000291411	0.000249043	HLA-A/HLA-C/WNT3/HLA-DRB1/HLA-DQA1/HLA-DQB1/HLA-DQA2/HLA-DQB2	8
CC	GO:0030665	clathrin-coated vesicle membrane	6/118	111/19594	5.68081e-05	0.000675014	0.000576875	HLA-DRB1/HLA-DQA1/HLA-DQB1/HLA-DQA2/HLA-DQB2/HIP1	6
CC	GO:0030669	clathrin-coated endocytic vesicle membrane	5/118	72/19594	7.37633e-05	0.000827789	0.000707438	HLA-DRB1/HLA-DQA1/HLA-DQB1/HLA-DQA2/HLA-DQB2	5
CC	GO:0042599	lamellar body	3/118	17/19594	0.000136129	0.00144726	0.00123685	NAPSA/SFTPA2/SFTPA1	3
CC	GO:0005765	lysosomal membrane	10/118	404/19594	0.000167377	0.00161001	0.00137593	SPPL2C/NSF/SLC2A6/PLEKHM1/HLA-DRB1/HLA-DQA1/HLA-DQB1/HLA-DQA2/HLA-DQB2/RAB2A	10
CC	GO:0098852	lytic vacuole membrane	10/118	404/19594	0.000167377	0.00161001	0.00137593	SPPL2C/NSF/SLC2A6/PLEKHM1/HLA-DRB1/HLA-DQA1/HLA-DQB1/HLA-DQA2/HLA-DQB2/RAB2A	10
CC	GO:0030658	transport vesicle membrane	7/118	205/19594	0.000244973	0.0022493	0.00192228	HLA-A/HLA-C/HLA-DRB1/HLA-DQA1/HLA-DQB1/HLA-DQA2/HLA-DQB2	7
CC	GO:0005795	Golgi stack	6/118	153/19594	0.000329859	0.00289703	0.00247583	NSF/FUT2/RASIP1/HLA-A/ABO/FUT1	6
CC	GO:0032588	trans-Golgi network membrane	5/118	100/19594	0.000347199	0.00292226	0.0024974	HLA-DRB1/HLA-DQA1/HLA-DQB1/HLA-DQA2/HLA-DQB2	5
CC	GO:0005774	vacuolar membrane	10/118	449/19594	0.000388334	0.00313774	0.00268155	SPPL2C/NSF/SLC2A6/PLEKHM1/HLA-DRB1/HLA-DQA1/HLA-DQB1/HLA-DQA2/HLA-DQB2/RAB2A	10
CC	GO:0031301	integral component of organelle membrane	9/118	382/19594	0.000511219	0.00397178	0.00339433	SPPL2C/HLA-A/HLA-C/MTX1/HLA-DRB1/HLA-DQA1/HLA-DQB1/HLA-DQA2/HLA-DQB2	9
CC	GO:0031300	intrinsic component of organelle membrane	9/118	412/19594	0.000875166	0.00654754	0.0055956	SPPL2C/HLA-A/HLA-C/MTX1/HLA-DRB1/HLA-DQA1/HLA-DQB1/HLA-DQA2/HLA-DQB2	9
CC	GO:0005770	late endosome	7/118	283/19594	0.00164143	0.0118418	0.0101201	NAPSA/FYCO1/SFTPA2/SFTPA1/PLEKHM1/IFNAR1/HLA-DRB1	7
CC	GO:0030133	transport vesicle	8/118	402/19594	0.00301451	0.0209976	0.0179448	HLA-A/HLA-C/SFTA2/HLA-DRB1/HLA-DQA1/HLA-DQB1/HLA-DQA2/HLA-DQB2	8
CC	GO:0031985	Golgi cisterna	4/118	120/19594	0.00600561	0.0404378	0.0345586	FUT2/HLA-A/ABO/FUT1	4
CC	GO:0009897	external side of plasma membrane	8/118	455/19594	0.00630115	0.0410439	0.0350766	ICAM1/CCRL2/CCR5/CXCR6/CCR1/CCR3/HLA-DRB1/MICA	8
CC	GO:0005771	multivesicular body	3/118	63/19594	0.006502	0.0410439	0.0350766	NAPSA/SFTPA2/SFTPA1	3
CC	GO:0032580	Golgi cisterna membrane	3/118	94/19594	0.0191944	0.116168	0.0992785	FUT2/ABO/FUT1	3
CC	GO:0019897	extrinsic component of plasma membrane	4/118	170/19594	0.019553	0.116168	0.0992785	PLEKHA4/CDH15/TDGF1/HIP1	4
CC	GO:0005802	trans-Golgi network	5/118	260/19594	0.0206234	0.119026	0.101721	HLA-DRB1/HLA-DQA1/HLA-DQB1/HLA-DQA2/HLA-DQB2	5
CC	GO:0001772	immunological synapse	2/118	44/19594	0.028859	0.161931	0.138388	ICAM1/HLA-DRB1	2
CC	GO:0045121	membrane raft	5/118	326/19594	0.0473854	0.254621	0.217602	MAPT/ICAM1/PLSCR1/CDH15/TDGF1	5
CC	GO:0098857	membrane microdomain	5/118	327/19594	0.047899	0.254621	0.217602	MAPT/ICAM1/PLSCR1/CDH15/TDGF1	5
CC	GO:0045335	phagocytic vesicle	3/118	138/19594	0.0508396	0.263323	0.225039	LTF/HLA-A/HLA-C	3
CC	GO:0099243	extrinsic component of synaptic membrane	1/118	10/19594	0.0586295	0.296079	0.253033	HIP1	1
CC	GO:0044545	NSL complex	1/118	11/19594	0.0643016	0.30926	0.264297	KANSL1	1
CC	GO:0044754	autolysosome	1/118	11/19594	0.0643016	0.30926	0.264297	PLEKHM1	1
CC	GO:0005797	Golgi medial cisterna	1/118	12/19594	0.0699398	0.32468	0.277475	HLA-A	1
CC	GO:0001401	SAM complex	1/118	13/19594	0.0755442	0.32468	0.277475	MTX1	1
CC	GO:0030673	axolemma	1/118	13/19594	0.0755442	0.32468	0.277475	MAPT	1
CC	GO:0140275	MIB complex	1/118	13/19594	0.0755442	0.32468	0.277475	MTX1	1
CC	GO:1990909	Wnt signalosome	1/118	13/19594	0.0755442	0.32468	0.277475	WNT3	1
CC	GO:0030670	phagocytic vesicle membrane	2/118	77/19594	0.07862	0.325729	0.278372	HLA-A/HLA-C	2
CC	GO:0098554	cytoplasmic side of endoplasmic reticulum membrane	1/118	14/19594	0.0811152	0.325729	0.278372	SPPL2C	1
CC	GO:0005791	rough endoplasmic reticulum	2/118	79/19594	0.0821559	0.325729	0.278372	SFTPA2/SFTPA1	2
CC	GO:0031225	anchored component of membrane	3/118	169/19594	0.0822386	0.325729	0.278372	EFNA3/EFNA1/TDGF1	3
CC	GO:0000164	protein phosphatase type 1 complex	1/118	15/19594	0.086653	0.336613	0.287674	PPP1R15A	1
CC	GO:0005581	collagen trimer	2/118	86/19594	0.0949006	0.361697	0.30911	SFTPA2/SFTPA1	2
CC	GO:0005767	secondary lysosome	1/118	17/19594	0.0976293	0.365206	0.312109	PLEKHM1	1
CC	GO:0098562	cytoplasmic side of membrane	3/118	193/19594	0.111019	0.390052	0.333343	SPPL2C/PLEKHA4/HIP1	3
CC	GO:0005604	basement membrane	2/118	95/19594	0.112046	0.390052	0.333343	NPNT/NTN5	2
CC	GO:0055038	recycling endosome membrane	2/118	96/19594	0.113998	0.390052	0.333343	HLA-A/HLA-C	2
CC	GO:0055037	recycling endosome	3/118	196/19594	0.114859	0.390052	0.333343	LTF/HLA-A/HLA-C	3
CC	GO:0062023	collagen-containing extracellular matrix	5/118	429/19594	0.117441	0.390052	0.333343	THBS3/ICAM1/PLSCR1/NPNT/NTN5	5
CC	GO:0005788	endoplasmic reticulum lumen	4/118	311/19594	0.118597	0.390052	0.333343	NUCB1/ADAMTS13/WNT3/C4A	4
CC	GO:0005742	mitochondrial outer membrane translocase complex	1/118	21/19594	0.119191	0.390052	0.333343	MTX1	1
CC	GO:0031234	extrinsic component of cytoplasmic side of plasma membrane	2/118	99/19594	0.119907	0.390052	0.333343	PLEKHA4/HIP1	2
CC	GO:0019898	extrinsic component of membrane	4/118	314/19594	0.12165	0.390052	0.333343	PLEKHA4/CDH15/TDGF1/HIP1	4
CC	GO:0098799	outer mitochondrial membrane protein complex	1/118	22/19594	0.124501	0.392957	0.335826	MTX1	1
CC	GO:0071682	endocytic vesicle lumen	1/118	23/19594	0.12978	0.397633	0.339822	LTF	1
CC	GO:0005796	Golgi lumen	2/118	104/19594	0.12992	0.397633	0.339822	MUC5B/WNT3	2
CC	GO:0030057	desmosome	1/118	25/19594	0.140242	0.422819	0.361346	CDSN	1
CC	GO:0070847	core mediator complex	1/118	26/19594	0.145426	0.428357	0.366079	MED22	1
CC	GO:0005776	autophagosome	2/118	112/19594	0.14632	0.428357	0.366079	FYCO1/PLEKHM1	2
CC	GO:0016442	RISC complex	1/118	27/19594	0.15058	0.428409	0.366124	LIMD1	1
CC	GO:0031332	RNAi effector complex	1/118	27/19594	0.15058	0.428409	0.366124	LIMD1	1
CC	GO:0002080	acrosomal membrane	1/118	28/19594	0.155702	0.436831	0.373321	IZUMO1	1
CC	GO:0030686	90S preribosome	1/118	29/19594	0.160794	0.444937	0.380248	KRI1	1
CC	GO:0016342	catenin complex	1/118	31/19594	0.170886	0.456214	0.389885	CDH15	1
CC	GO:0071339	MLL1 complex	1/118	31/19594	0.170886	0.456214	0.389885	KANSL1	1
CC	GO:0001669	acrosomal vesicle	2/118	124/19594	0.171645	0.456214	0.389885	IZUMO1/ADAM15	2
CC	GO:0044665	MLL1/2 complex	1/118	32/19594	0.175887	0.456668	0.390274	KANSL1	1
CC	GO:0005911	cell-cell junction	5/118	497/19594	0.180854	0.456668	0.390274	RASIP1/CDSN/ADAM15/ASH1L/LIMD1	5
CC	GO:0070971	endoplasmic reticulum exit site	1/118	33/19594	0.180859	0.456668	0.390274	HLA-A	1
CC	GO:0097386	glial cell projection	1/118	33/19594	0.180859	0.456668	0.390274	MAPT	1
CC	GO:0005793	endoplasmic reticulum-Golgi intermediate compartment	2/118	131/19594	0.186735	0.465685	0.39798	NUCB1/RAB2A	2
CC	GO:0031904	endosome lumen	1/118	35/19594	0.190712	0.469802	0.401499	NAPSA	1
CC	GO:0043198	dendritic shaft	1/118	36/19594	0.195594	0.476025	0.406816	NSF	1
CC	GO:0000793	condensed chromosome	3/118	255/19594	0.199012	0.478576	0.408997	KANSL1/MEIKIN/RAD50	3
CC	GO:0016592	mediator complex	1/118	40/19594	0.214834	0.50461	0.431245	MED22	1
CC	GO:1902562	H4 histone acetyltransferase complex	1/118	40/19594	0.214834	0.50461	0.431245	KANSL1	1
CC	GO:0000776	kinetochore	2/118	146/19594	0.219624	0.509214	0.435181	KANSL1/MEIKIN	2
CC	GO:0072562	blood microparticle	2/118	147/19594	0.221836	0.509214	0.435181	C4B/C4A	2
CC	GO:0031902	late endosome membrane	2/118	152/19594	0.232924	0.528658	0.451798	PLEKHM1/HLA-DRB1	2
CC	GO:0001533	cornified envelope	1/118	45/19594	0.238243	0.534722	0.45698	CDSN	1
CC	GO:0000779	condensed chromosome, centromeric region	2/118	156/19594	0.241819	0.536786	0.458743	KANSL1/MEIKIN	2
CC	GO:0005782	peroxisomal matrix	1/118	50/19594	0.260959	0.554882	0.474209	CAT	1
CC	GO:0008287	protein serine/threonine phosphatase complex	1/118	50/19594	0.260959	0.554882	0.474209	PPP1R15A	1
CC	GO:0031907	microbody lumen	1/118	50/19594	0.260959	0.554882	0.474209	CAT	1
CC	GO:1903293	phosphatase complex	1/118	50/19594	0.260959	0.554882	0.474209	PPP1R15A	1
CC	GO:0030660	Golgi-associated vesicle membrane	1/118	52/19594	0.269857	0.563954	0.481962	SPPL2C	1
CC	GO:0009898	cytoplasmic side of plasma membrane	2/118	169/19594	0.27081	0.563954	0.481962	PLEKHA4/HIP1	2
CC	GO:0005912	adherens junction	2/118	172/19594	0.277504	0.566008	0.483717	ADAM15/LIMD1	2
CC	GO:0031901	early endosome membrane	2/118	172/19594	0.277504	0.566008	0.483717	HLA-A/HLA-C	2
CC	GO:0031526	brush border membrane	1/118	55/19594	0.283004	0.566008	0.483717	SLC22A5	1
CC	GO:1904724	tertiary granule lumen	1/118	55/19594	0.283004	0.566008	0.483717	LTF	1
CC	GO:0031305	integral component of mitochondrial inner membrane	1/118	56/19594	0.287334	0.569035	0.486304	MTX1	1
CC	GO:0031304	intrinsic component of mitochondrial inner membrane	1/118	57/19594	0.291638	0.571951	0.488796	MTX1	1
CC	GO:0032589	neuron projection membrane	1/118	58/19594	0.295917	0.574761	0.491198	MAPT	1
CC	GO:0044304	main axon	1/118	61/19594	0.308599	0.579639	0.495366	MAPT	1
CC	GO:0035097	histone methyltransferase complex	1/118	62/19594	0.312776	0.579639	0.495366	KANSL1	1
CC	GO:0035580	specific granule lumen	1/118	62/19594	0.312776	0.579639	0.495366	LTF	1
CC	GO:0046658	anchored component of plasma membrane	1/118	62/19594	0.312776	0.579639	0.495366	EFNA1	1
CC	GO:1904115	axon cytoplasm	1/118	62/19594	0.312776	0.579639	0.495366	MAPT	1
CC	GO:0005778	peroxisomal membrane	1/118	64/19594	0.321054	0.584261	0.499316	CAT	1
CC	GO:0031903	microbody membrane	1/118	64/19594	0.321054	0.584261	0.499316	CAT	1
CC	GO:0031594	neuromuscular junction	1/118	67/19594	0.333287	0.601107	0.513713	CDH15	1
CC	GO:0005741	mitochondrial outer membrane	2/118	205/19594	0.350512	0.62658	0.535482	MTX1/PPP1R15A	2
CC	GO:0035861	site of double-strand break	1/118	73/19594	0.357101	0.628616	0.537223	RAD50	1
CC	GO:0000794	condensed nuclear chromosome	1/118	74/19594	0.360987	0.628616	0.537223	RAD50	1
CC	GO:0016234	inclusion body	1/118	74/19594	0.360987	0.628616	0.537223	MAPT	1
CC	GO:0016324	apical plasma membrane	3/118	358/19594	0.365951	0.631813	0.539954	SLC6A20/TDGF1/SLC22A5	3
CC	GO:0033116	endoplasmic reticulum-Golgi intermediate compartment membrane	1/118	77/19594	0.372507	0.637681	0.54497	RAB2A	1
CC	GO:0030684	preribosome	1/118	78/19594	0.376301	0.638083	0.545314	KRI1	1
CC	GO:0098687	chromosomal region	3/118	366/19594	0.379059	0.638083	0.545314	KANSL1/MEIKIN/RAD50	3
CC	GO:0005901	caveola	1/118	82/19594	0.39125	0.639911	0.546875	CDH15	1
CC	GO:0005758	mitochondrial intermembrane space	1/118	83/19594	0.394931	0.639911	0.546875	CAT	1
CC	GO:0000775	chromosome, centromeric region	2/118	227/19594	0.39786	0.639911	0.546875	KANSL1/MEIKIN	2
CC	GO:0005798	Golgi-associated vesicle	1/118	84/19594	0.398591	0.639911	0.546875	SPPL2C	1
CC	GO:0090575	RNA polymerase II transcription regulator complex	2/118	230/19594	0.404199	0.639911	0.546875	NR1H2/MED22	2
CC	GO:0031968	organelle outer membrane	2/118	232/19594	0.408408	0.639911	0.546875	MTX1/PPP1R15A	2
CC	GO:0000123	histone acetyltransferase complex	1/118	87/19594	0.409438	0.639911	0.546875	KANSL1	1
CC	GO:0019867	outer membrane	2/118	234/19594	0.412603	0.639911	0.546875	MTX1/PPP1R15A	2
CC	GO:0032592	integral component of mitochondrial membrane	1/118	88/19594	0.41301	0.639911	0.546875	MTX1	1
CC	GO:0005769	early endosome	3/118	389/19594	0.416402	0.639911	0.546875	LTF/HLA-A/HLA-C	3
CC	GO:0120111	neuron projection cytoplasm	1/118	89/19594	0.416561	0.639911	0.546875	MAPT	1
CC	GO:0098573	intrinsic component of mitochondrial membrane	1/118	90/19594	0.420091	0.639911	0.546875	MTX1	1
CC	GO:0034708	methyltransferase complex	1/118	92/19594	0.427087	0.639911	0.546875	KANSL1	1
CC	GO:0000932	P-body	1/118	93/19594	0.430553	0.639911	0.546875	LIMD1	1
CC	GO:0031970	organelle envelope lumen	1/118	93/19594	0.430553	0.639911	0.546875	CAT	1
CC	GO:0036464	cytoplasmic ribonucleoprotein granule	2/118	243/19594	0.431297	0.639911	0.546875	MAPT/LIMD1	2
CC	GO:0005746	mitochondrial respirasome	1/118	94/19594	0.433999	0.639911	0.546875	SURF1	1
CC	GO:0031248	protein acetyltransferase complex	1/118	97/19594	0.444212	0.640935	0.547751	KANSL1	1
CC	GO:0090734	site of DNA damage	1/118	97/19594	0.444212	0.640935	0.547751	RAD50	1
CC	GO:1902493	acetyltransferase complex	1/118	97/19594	0.444212	0.640935	0.547751	KANSL1	1
CC	GO:0070469	respirasome	1/118	101/19594	0.457547	0.655426	0.560135	SURF1	1
CC	GO:0005903	brush border	1/118	102/19594	0.46083	0.655426	0.560135	SLC22A5	1
CC	GO:0005925	focal adhesion	3/118	419/19594	0.46399	0.655426	0.560135	ICAM1/CAT/LIMD1	3
CC	GO:0035770	ribonucleoprotein granule	2/118	261/19594	0.46772	0.656107	0.560717	MAPT/LIMD1	2
CC	GO:0045177	apical part of cell	3/118	424/19594	0.471766	0.657218	0.561666	SLC6A20/TDGF1/SLC22A5	3
CC	GO:0030055	cell-substrate junction	3/118	428/19594	0.47795	0.6596	0.563702	ICAM1/CAT/LIMD1	3
CC	GO:0042470	melanosome	1/118	109/19594	0.483271	0.6596	0.563702	RAB2A	1
CC	GO:0048770	pigment granule	1/118	109/19594	0.483271	0.6596	0.563702	RAB2A	1
CC	GO:0044853	plasma membrane raft	1/118	113/19594	0.495676	0.67199	0.574291	CDH15	1
CC	GO:1990204	oxidoreductase complex	1/118	120/19594	0.516678	0.695793	0.594633	CAT	1
CC	GO:0005923	bicellular tight junction	1/118	124/19594	0.528287	0.701252	0.599298	ASH1L	1
CC	GO:1904813	ficolin-1-rich granule lumen	1/118	124/19594	0.528287	0.701252	0.599298	CAT	1
CC	GO:0140534	endoplasmic reticulum protein-containing complex	1/118	125/19594	0.531146	0.701252	0.599298	HLA-A	1
CC	GO:0034399	nuclear periphery	1/118	127/19594	0.536812	0.70413	0.601758	MAPT	1
[truncated: 360 more rows]
