# Supplementary material for: Integration of risk variants from GWAS with SARS-CoV-2 RNA interactome prioritizes FUBP1 and RAB2A as risk genes for COVID-19
Source: Sci Rep. 2023 Nov 6;13:19194. doi: 10.1038/s41598-023-44705-3 (PMC10628159; doi:10.1038/s41598-023-44705-3)
Supplement: Supplementary file 1 — Supplementary Information 1. [file 41598_2023_44705_MOESM1_ESM.zip › Supplementary Table S3.xlsx]

## Sheet: summary of previous studies
title	virus Strains	methods	cell lines	numbers of SARS-CoV-2 RNA interactome	numbers of host RBPs in human infected cells
Discovery and functional interrogation of SARS-CoV-2 RNA-host protein interactions	SARS-CoV-2 isolate USA-WA1/2020(identifer:Cat#NR-48814)	ChIRP-MS	Huh7.5 (male), Vero-E6 (female)	309	229
Comparison of viral RNA-host protein interactomes across pathogenic RNA viruses informs rapid antiviral drug discovery for SARS-CoV-2	SARS-CoV-2 (IPBCAMS-YL01/2020)	ChIRP-MS	Huh7.5.1	143	143
Global analysis of protein-RNA interactions in SARS-CoV-2-infected cells reveals key regulators of infection	SARS-CoV-2 hCoV-19/England/02/2020(EPI_ISL_407073);SARS-CoV-2 hCoV-19/Germany/BavPat1/2020(EPI_ISL_406862)	vRIC	Calu-3	139	134
The SARS-CoV-2 RNA-protein interactome in infected human cells	SARS-CoV-2 isolated from the department of infectious medicine (Würzburg)	RAP-MS	Huh7	104	104
Characterization and functional interrogation of the SARS-CoV-2 RNA interactome	SARS-CoV-2 isolate 220_95(EPI_ISL_469284)	ChIRP-MS	Lenti-X 293T cells	107	107
RNA-Protein Interaction Analysis of SARS-CoV-2 5' and 3' Untranslated Regions Reveals a Role of Lysosome-Associated Membrane Protein-2a during Viral Infection	SARS-CoV2 isolate Wuhan-Hu-1 genome (GenBank accession no. NC_045512)	RaPID + LC-MS/MS	HEK 293T	57	57

## Sheet: host RBPs from previous studies
Ryan A. Flynn et al.	Shaojun Zhang et al.	Wael Kamel et al.	Nora Schmidt et al.	Athéna Labeau et al.	Rohit Verma et al.
A1CF	HNRNPU	FXR1	CNBP	ALDOA	HSPA1L
ACAT2	NONO	RBM47	ALMS1	PCBP2	UBA1
ACLY	PPIA	PURA	PABPC4	PCBP1	MTHFD1
ACTN4	HNRNPA1	CAPRIN1	YBX3	IGF2BP3	HSPA1A
ADH5	ITGB7	MSI2	EIF3G	HNRNPH3	HIST3H3
ADSL	YBX1	IGF2BP1	YTHDF2	SYNCRIP	HIST1H3A
AHCY	HNRNPAB	PUM1	LARP4	ZNF326	H3F3A
ALDH1A1	POLDIP2	ATXN2L	CAPRIN1	LARP4B	DIS3
ANXA4	HNRNPDL	PURB	EIF3H	USO1	PHB2
ANXA5	LSG1	RBMS2	LIN28B	DDX5	RPL7A
AP3M1	ETFA	ATXN2	STIP1	LDHB	LAMP2
APEX1	HNRNPA2B1	CSDE1	YBX1	EWSR1	RPLP2
ARF4	SRSF2	LSM14A	PUM1	DAZAP1	SNF8
ATIC	DDX5	BICC1	A1CF	SRSF1	G3BP2
BZW1	HNRNPH1	PUM2	RAB6D	PABPC4	ABCE1
C11orf54	HNRNPA3	NME8	PURB	G3BP1	RPL13
C1QBP	ALYREF	CPEB4	RTCB	DDX1	CTTN
CACYBP	IGF2BP1	FAM98A	G3BP2	ZC3HAV1	ABCF2
CAND1	SFPQ	IGF2BP3	SYNCRIP	CCAR2	TPR
CAPZA1	HNRNPC	EIF4A2	PABPC1	MATR3	CKAP2
CAPZB	ELAVL1	SND1	SND1	HNRNPH1	SNRNP200
CCAR2	HNRNPH3	EIF3D	UPF1	HNRNPL	EIF5B
CCT2	NCL	DDX60	EIF4B	RTCB	SLC25A31
CCT3	HNRNPK	PPP1R3A	RAB6A	RBMX	PDHA1
CCT4	HNRNPD	DDX1	PPP1CC	PPIA	GNL2
CFL1	DHCR24	CELF1	CSDE1	IGF2BP2	GEMIN5
CKB	EEF1A1	CPQ	MOV10	MOV10	JAKMIP3
CLTC	PCK2	MPHOSPH10	RPL6	HSPA4	GTSE1
CNBP	PRDX1	LSG1	EIF4H	UBA1	MSH6
CNDP2	SRSF3	SNRPD2	RPS2	HNRNPDL	STIP1
CNN3	HINT2	SYNE2	RBMS2	RBM14	SEPT9
CNOT1	RPL22	DMD	RPS10	FAM120A	STMN2
COPB2	DDX39B	RBMS1	DDX3X	RPS19	FGFR1OP
CORO1B	CTSD	IGF2BP2	SCFD1	KHSRP	STMN1
CPSF7	HNRNPL	LARP4B	RPS14	PRRC2A	MRPL40
CSDE1	SERPINB4	FMR1	ACTR2	ILF3	RANGAP1
CSTF2	SRSF1	FUBP3	CFL1	PTBP1	TTF2
CSTF3	RBMX	DAZAP1	EIF3E	HNRNPA1L2	YTHDF3
DAZAP1	SHMT2	RBM38	STRAP	HNRNPR	HDLBP
DCXR	EBP	GTPBP4	LSM14A	MAP4	RAD50
DDX17	PLGRKT	LARP4	HNRNPA1	ELAVL1	AHNAK2
DDX19A	AK3	BTF3	C19orf66	IGF2BP1	POLDIP3
DDX39A	RALY	TIAL1	USO1	UBAP2L	ARHGAP21
DDX39B	PFN1	PPP1CA	IGF2BP2	FUS	UTP3
DDX3X	HSPA8	EIF3G	ANXA1	GPI	CDV3
DDX5	IGHG1	PRRC2A	RPL15	HNRNPA1	HABP4
DDX6	RPS3	BRIX1	EIF1AY	FUBP1	FKBP4
DHX9	NCCRP1	HNRNPM	GALNT1	G3BP2	TUBA1A
DNAJB1	FADS2	SF3B2	RAB7A	YBX1	NASP
EEF1A1	TUBB	LIN7C	HDLBP	PARK7	RPL4
EIF2S1	DHX9	PPP1CB	DDX1	RAN	SRP54
EIF2S3	CSTA	MTHFSD	PPP1CB	FLNA	SCAPER
EIF3B	EIF4A1	EIF4A1	PGK1	CAPRIN1	PLA2G4A
EIF3F	TADA2B	VAT1	STOM	PABPC1	DCP1B
EIF3I	ARF5	PDCD11	RPS5	PDLIM1	AGL
EIF4A1	HSP90AB1	ADAR	HNRNPA3	CCT2	NACAD
EIF4A3	ACO2	TIA1	RPL13	ST13	DDX24
EIF4B	GGCT	FXR2	RPS3	SRSF7
EIF4H	PMPCB	PTBP3	EIF5A	EIF4H
ELAVL1	ETFB	CNBP	ATXN2L	SFPQ
ETF1	ALDH18A1	L1RE1	FUBP3	HNRNPA2B1
EZR	DHCR7	FTSJ3	HNRNPA0	HNRNPH2
FABP1	HSPE1	YBX1	RPS26	HNRNPM
FAM120A	ACTB	HNRNPC	PPIA	NONO
FASN	TUFM	UBAP2L	RPS4X	KPNB1
FEN1	UBC	WDR43	HNRNPAB	TRIM28
FUBP1	GSTP1	G3BP2	RPS11	DHX9
FUBP3	PABPC1	DDX3X	IGF2BP1	HSP90AB1
FUS	DDX39A	SPATS2L	EEF2	HNRNPCL2
FXR1	RAB6B	TROVE2	ATP1A1	HNRNPA3
G3BP1	RPL30	G3BP1	MSI2	SERBP1
G3BP2	TUBA1B	RTCB	SERBP1	DDX17
GDI2	MATR3	CEP162	RPS12	DDX3Y
GFPT1	SSBP1	EIF4B	PCBP2	HNRNPU
GIPC1	HNRNPM	CHTOP	EIF4G1	PGK1
GPI	RPLP2	RPS2	CCT3	HNRNPD
GSR	RPL27	SYNCRIP	RPL21	NCL
GSTP1	SELENBP1	EEF1A2	APOE	RACK1
HAT1	RPS16	ELAVL1	EGFR	STIP1
HDGF	RACK1	EIF4H	RPL3	YBX3
HDLBP	PTBP1	PTBP1	RPL18A	HNRNPC
HMGB1	LAP3	HSPB1	EEF1A1	MTHFD1
HMGCS1	SRSF9	ZNFX1	EIF3C	RPS10P5
HNRNPA0	IGKV1-33	SYNCRIP	RPL28	HNRNPK
HNRNPA1	TUBA1C	HSP90AA1	RPL8	FASN
HNRNPA2B1	RPSA	RAN	CNBP	RPS3
HNRNPA3	LRRC15	RSL1D1	ACTA1	CCT8
HNRNPAB	SYNCRIP	EIF3A	PFN1	FUBP3
HNRNPC	RPL14	RPS3	HNRNPA2B1	PRKDC
HNRNPD	ACOT2	AGO2	PEBP1	HNRNPF
HNRNPDL	RPL18A	USP10	LASP1	QKI
HNRNPF	RPS14	YBX3	TAGLN2	HDLBP
HNRNPH1	ALDH2	NUFIP2	RPL36AL	SND1
HNRNPH3	ACAA2	HDLBP	SRI	ILF2
HNRNPK	SURF4	PRRC2C	EIF3L	UPF1
HNRNPL	LMNA	EIF4G3	ACTB	HNRNPA0
HNRNPM	PEBP1	MBNL1	GSPT1	KPNA2
HNRNPR	PYCR1	MYBBP1A	G3BP1	FAM98A
HNRNPU	RPS6	DDX6	GDI2	SAFB
HNRNPUL1	TUBB6	EIF3C	HNRNPL	RALY
HSPA4	PSPC1	DKC1	RBM47	PA2G4
HSPB1	KHSRP	SRP14	YWHAZ	TAGLN2
IDH1	SARDH	HNRNPDL	GPI	XRCC6
IGF2BP1	TRA2A	SNRPN	RPL7A	STRAP
IGF2BP2	HNRNPR	HSPA5		POLDIP3
IGF2BP3	PKM	PABPC1		RPS3A
ILF2	ACOT1	PKM		SARNP
ILF3	EIF4A3	ANXA1
KHDRBS1	SERPINA12	ACTG1
KHSRP	TUBB2A	PTBP2
L1RE1	DSG4	PABPC4
LIN28B	IGF2BP3	MBNL1
LSG1	TM9SF2	HNRNPA2B1
MAP4	DDX17	PCBP1
MAPK1	COL3A1	HNRNPA3
MAPRE1	COL1A1	OASL
MAT2A	NPC1	HNRNPA0
MATR3	PRSS1	HNRNPA2B1
MOCOS	PRDX3	NCL
MOV10	CS	SPATS2L
MRM2	PC	PABPN1
MSI1	H4C1	FAM120A
NCL	NIPSNAP1	DHX57
NCOA5	IDH2	HNRNPA1
NME2	LYZ	NPM1
NUDC	RNH1	HSP90AB1
PA2G4	TGM1	EIF4G1
PABPC1	JUP	HSPA8
PABPC4	DCD	HNRNPR
PABPN1	MDH2	SYNE1
PCBP1	HSPD1	MYH9
PCBP2	HSPA9	HNRNPL
PDCD6IP	SERPINB12	YTHDC2
PDLIM1	PRSS3	RBM3
PELO	ANXA2
PGD	S100A9
POLDIP3	H3-2
PPA1	ATP5F1B
PPP1CA	TMEM33
PPP1CB	DSC1
PPP1CC	DSG1
PRDX6	IGHA1
PRMT1	PIP
PRPF19
PRSS3P2
PSAT1
PSMB5
PSMD5
PTBP1
PTBP3
PURA
PUS1
PYCR2
QKI
RAB10
RAB1B
RAB2A
RAB7A
RACK1
RALY
RAN
RANBP1
RBM14
RBM4
RBM47
RBM4B
RBMS1
RBMX
RPL13
RPL15
RPL24
RPL8
RPS12
RPS14
RPS17
RPS2
RPS26
RPS27A
RPS3
RPS3A
RPS4X
RRBP1
RTCB
RUVBL1
SARNP
SCFD1
SEPTIN2
SEPTIN7
SFPQ
SLC9A3R1
SND1
SNRNP70
SNRPA
SNRPD2
SNRPD3
SNX5
SRI
SRSF1
SRSF10
SRSF2
SRSF3
SRSF6
SRSF7
SRSF9
SSB
ST13
STRAP
SUGP2
SYNCRIP
TARDBP
TBCB
TIA1
TKT
TRA2A
TRA2B
TUBB6
U2AF1
UGDH
USO1
USP10
YBX1
YBX3
YWHAB
YWHAQ
ZC3H15
ZC3HAV1
ZCCHC3
ZNF326
ZNF638

## Sheet: total 503 RBP list
Gene name
A1CF
ACAT2
ACLY
ACTN4
ADH5
ADSL
AHCY
ALDH1A1
ANXA4
ANXA5
AP3M1
APEX1
ARF4
ATIC
BZW1
C11orf54
C1QBP
CACYBP
CAND1
CAPZA1
CAPZB
CCAR2
CCT2
CCT3
CCT4
CFL1
CKB
CLTC
CNBP
CNDP2
CNN3
CNOT1
COPB2
CORO1B
CPSF7
CSDE1
CSTF2
CSTF3
DAZAP1
DCXR
DDX17
DDX19A
DDX39A
DDX39B
DDX3X
DDX5
DDX6
DHX9
DNAJB1
EEF1A1
EIF2S1
EIF2S3
EIF3B
EIF3F
EIF3I
EIF4A1
EIF4A3
EIF4B
EIF4H
ELAVL1
ETF1
EZR
FABP1
FAM120A
FASN
FEN1
FUBP1
FUBP3
FUS
FXR1
G3BP1
G3BP2
GDI2
GFPT1
GIPC1
GPI
GSR
GSTP1
HAT1
HDGF
HDLBP
HMGB1
HMGCS1
HNRNPA0
HNRNPA1
HNRNPA2B1
HNRNPA3
HNRNPAB
HNRNPC
HNRNPD
HNRNPDL
HNRNPF
HNRNPH1
HNRNPH3
HNRNPK
HNRNPL
HNRNPM
HNRNPR
HNRNPU
HNRNPUL1
HSPA4
HSPB1
IDH1
IGF2BP1
IGF2BP2
IGF2BP3
ILF2
ILF3
KHDRBS1
KHSRP
L1RE1
LIN28B
LSG1
MAP4
MAPK1
MAPRE1
MAT2A
MATR3
MOCOS
MOV10
MRM2
MSI1
NCL
NCOA5
NME2
NUDC
PA2G4
PABPC1
PABPC4
PABPN1
PCBP1
PCBP2
PDCD6IP
PDLIM1
PELO
PGD
POLDIP3
PPA1
PPP1CA
PPP1CB
PPP1CC
PRDX6
PRMT1
PRPF19
PRSS3P2
PSAT1
PSMB5
PSMD5
PTBP1
PTBP3
PURA
PUS1
PYCR2
QKI
RAB10
RAB1B
RAB2A
RAB7A
RACK1
RALY
RAN
RANBP1
RBM14
RBM4
RBM47
RBM4B
RBMS1
RBMX
RPL13
RPL15
RPL24
RPL8
RPS12
RPS14
RPS17
RPS2
RPS26
RPS27A
RPS3
RPS3A
RPS4X
RRBP1
RTCB
RUVBL1
SARNP
SCFD1
SEPTIN2
SEPTIN7
SFPQ
SLC9A3R1
SND1
SNRNP70
SNRPA
SNRPD2
SNRPD3
SNX5
SRI
SRSF1
SRSF10
SRSF2
SRSF3
SRSF6
SRSF7
SRSF9
SSB
ST13
STRAP
SUGP2
SYNCRIP
TARDBP
TBCB
TIA1
TKT
TRA2A
TRA2B
TUBB6
U2AF1
UGDH
USO1
USP10
YBX1
YBX3
YWHAB
YWHAQ
ZC3H15
ZC3HAV1
ZCCHC3
ZNF326
ZNF638
NONO
PPIA
ITGB7
POLDIP2
ETFA
ALYREF
DHCR24
PCK2
PRDX1
HINT2
RPL22
CTSD
SERPINB4
SHMT2
EBP
PLGRKT
AK3
PFN1
HSPA8
IGHG1
NCCRP1
FADS2
TUBB
CSTA
TADA2B
ARF5
HSP90AB1
ACO2
GGCT
PMPCB
ETFB
ALDH18A1
DHCR7
HSPE1
ACTB
TUFM
UBC
RAB6B
RPL30
TUBA1B
SSBP1
RPLP2
RPL27
SELENBP1
RPS16
LAP3
IGKV1-33
TUBA1C
RPSA
LRRC15
RPL14
ACOT2
RPL18A
ALDH2
ACAA2
SURF4
LMNA
PEBP1
PYCR1
RPS6
PSPC1
SARDH
PKM
ACOT1
SERPINA12
TUBB2A
DSG4
TM9SF2
COL3A1
COL1A1
NPC1
PRSS1
PRDX3
CS
PC
H4C1
NIPSNAP1
IDH2
LYZ
RNH1
TGM1
JUP
DCD
MDH2
HSPD1
HSPA9
SERPINB12
PRSS3
ANXA2
S100A9
H3-2
ATP5F1B
TMEM33
DSC1
DSG1
IGHA1
PIP
CAPRIN1
MSI2
PUM1
ATXN2L
PURB
RBMS2
ATXN2
LSM14A
BICC1
PUM2
NME8
CPEB4
FAM98A
EIF4A2
EIF3D
DDX60
PPP1R3A
DDX1
CELF1
CPQ
MPHOSPH10
SYNE2
DMD
LARP4B
FMR1
RBM38
GTPBP4
LARP4
BTF3
TIAL1
EIF3G
PRRC2A
BRIX1
SF3B2
LIN7C
MTHFSD
VAT1
PDCD11
ADAR
FXR2
FTSJ3
UBAP2L
WDR43
SPATS2L
TROVE2
CEP162
CHTOP
EEF1A2
ZNFX1
HSP90AA1
RSL1D1
EIF3A
AGO2
NUFIP2
PRRC2C
EIF4G3
MBNL1
MYBBP1A
EIF3C
DKC1
SRP14
SNRPN
HSPA5
ANXA1
ACTG1
PTBP2
OASL
DHX57
NPM1
EIF4G1
SYNE1
MYH9
YTHDC2
RBM3
ALMS1
YTHDF2
EIF3H
STIP1
RAB6D
UPF1
RAB6A
RPL6
RPS10
ACTR2
EIF3E
C19orf66
EIF1AY
GALNT1
PGK1
STOM
RPS5
EIF5A
RPS11
EEF2
ATP1A1
SERBP1
RPL21
APOE
EGFR
RPL3
RPL28
ACTA1
LASP1
TAGLN2
RPL36AL
EIF3L
GSPT1
YWHAZ
RPL7A
ALDOA
LDHB
EWSR1
UBA1
RPS19
HNRNPA1L2
PARK7
FLNA
HNRNPH2
KPNB1
TRIM28
HNRNPCL2
DDX3Y
MTHFD1
RPS10P5
CCT8
PRKDC
KPNA2
SAFB
XRCC6
HSPA1L
HSPA1A
HIST3H3
HIST1H3A
H3F3A
DIS3
PHB2
LAMP2
SNF8
ABCE1
CTTN
ABCF2
TPR
CKAP2
SNRNP200
EIF5B
SLC25A31
PDHA1
GNL2
GEMIN5
JAKMIP3
GTSE1
MSH6
2023-09-09
STMN2
FGFR1OP
STMN1
MRPL40
RANGAP1
TTF2
YTHDF3
RAD50
AHNAK2
ARHGAP21
UTP3
CDV3
HABP4
FKBP4
TUBA1A
NASP
RPL4
SRP54
SCAPER
PLA2G4A
DCP1B
AGL
NACAD
DDX24
