# Supplementary material for: Integration of risk variants from GWAS with SARS-CoV-2 RNA interactome prioritizes FUBP1 and RAB2A as risk genes for COVID-19
Source: Sci Rep. 2023 Nov 6;13:19194. doi: 10.1038/s41598-023-44705-3 (PMC10628159; doi:10.1038/s41598-023-44705-3)
Supplement: Supplementary file 1 — Supplementary Information 1. [file 41598_2023_44705_MOESM1_ESM.zip › Supplementary Table S4.xlsx]

## Sheet: Candidate allelic-specific TFs 
transcription_factor	es_ref	es_alt	log_p_value_ref	log_p_value_alt	mean_bad	motif_log_2_fc	motif_concordance
SPI1_HUMAN	0.004	2.728	0	14.95	1.7	3.17251	Concordant
ELF1_HUMAN	-2.547	2.844	0	6.64035	1	2.58409	Concordant
NFAC3_HUMAN	-3.29	3.178	0	3.16114	1		No Hit
IKZF1_HUMAN	-0.901	2.194	0	3.02527	1.17		No Hit
ZNF24_HUMAN	-2.177	2.559	0	1.57878	1
STAG1_HUMAN	-0.656	1.113	0	1.249	1
RELB_HUMAN	-1.779	1.967	0	1.00291	1		No Hit
IKZF2_HUMAN	-0.241	1.308	0.00438519	0.903536	1
BACH1_HUMAN	-1.075	1.683	0	0.828471	1		No Hit
ARNT_HUMAN	-0.946	1.951	0	0.769163	1.5		No Hit
REQU_HUMAN	-1.244	1.613	0	0.653259	1
NCOA3_HUMAN	-1.244	1.613	0.00368415	0.639727	1
