# Supplementary material for: Integration of risk variants from GWAS with SARS-CoV-2 RNA interactome prioritizes FUBP1 and RAB2A as risk genes for COVID-19
Source: Sci Rep. 2023 Nov 6;13:19194. doi: 10.1038/s41598-023-44705-3 (PMC10628159; doi:10.1038/s41598-023-44705-3)
Supplement: Supplementary file 1 — Supplementary Information 1. [file 41598_2023_44705_MOESM1_ESM.zip › Supplementary Table S5.xlsx]

## Sheet: ref_C
id	seqname	source	feature	start	end	score	strand	frame	attributes	relScore	pvalue
MA0007.2	rs34517439_ref	TFBS	TFBS	9	23	6.30839	-	.	TF=AR;class=Nuclear receptors with C4 zinc fingers;sequence=AAGAAAAGTTTGTGT	0.889368	0.000492573
MA0042.1	rs34517439_ref	TFBS	TFBS	9	20	4.33317	-	.	TF=FOXI1;class=Fork head/winged helix factors;sequence=AAAAGTTTGTGT	0.809449	0.00150025
MA0052.2	rs34517439_ref	TFBS	TFBS	13	27	4.7395	-	.	TF=MEF2A;class=MADS box factors;sequence=TTCTAAGAAAAGTTT	0.862803	0.000568965
MA0052.4	rs34517439_ref	TFBS	TFBS	13	27	8.06556	-	.	TF=MEF2A;class=MADS box factors;sequence=TTCTAAGAAAAGTTT	0.8104	0.000322294
MA0090.2	rs34517439_ref	TFBS	TFBS	22	31	4.08289	-	.	TF=TEAD1;class=TEA domain factors;sequence=GATATTCTAA	0.86898	0.00382328
MA0099.2	rs34517439_ref	TFBS	TFBS	3	9	4.66525	-	.	TF=FOS::JUN;class=Basic leucine zipper factors (bZIP);sequence=TGAAACT	0.836663	0.00408936
MA0137.2	rs34517439_ref	TFBS	TFBS	16	30	7.38965	-	.	TF=STAT1;class=STAT domain factors;sequence=ATATTCTAAGAAAAG	0.817348	0.000374899
MA0137.3.1	rs34517439_ref	TFBS	TFBS	5	15	-5.91597	-	.	TF=STAT1;class=STAT domain factors;sequence=TTTGTGTGAAA	0.810619	0.00497985
MA0137.3.2	rs34517439_ref	TFBS	TFBS	18	28	10.6287	-	.	TF=STAT1;class=STAT domain factors;sequence=ATTCTAAGAAA	0.943279	6.10352e-05
MA0144.2.1	rs34517439_ref	TFBS	TFBS	17	27	-1.62353	-	.	TF=STAT3;class=STAT domain factors;sequence=TTCTAAGAAAA	0.871278	0.00282693
MA0144.2.2	rs34517439_ref	TFBS	TFBS	18	28	9.32796	-	.	TF=STAT3;class=STAT domain factors;sequence=ATTCTAAGAAA	0.947884	0.000170708
MA0160.2	rs34517439_ref	TFBS	TFBS	12	21	1.65519	-	.	TF=NR4A2;class=Nuclear receptors with C4 zinc fingers;sequence=GAAAAGTTTG	0.819778	0.00447845
MA0442.1.1	rs34517439_ref	TFBS	TFBS	9	14	5.1747	-	.	TF=SOX10;class=High-mobility group (HMG) domain factors;sequence=TTGTGT	0.869269	0.00390625
MA0462.1	rs34517439_ref	TFBS	TFBS	7	17	-7.79652	-	.	TF=BATF::JUN;class=Basic leucine zipper factors (bZIP);sequence=AGTTTGTGTGA	0.817429	0.00492716
MA0465.1	rs34517439_ref	TFBS	TFBS	17	27	-2.94157	-	.	TF=CDX2;class=Homeo domain factors;sequence=TTCTAAGAAAA	0.82613	0.00223112
MA0497.1	rs34517439_ref	TFBS	TFBS	14	28	7.482	-	.	TF=MEF2C;class=MADS box factors;sequence=ATTCTAAGAAAAGTT	0.886538	0.000290229
MA0507.2	rs34517439_ref	TFBS	TFBS	18	31	1.58175	-	.	TF=POU2F2;class=Homeo domain factors;sequence=GATATTCTAAGAAA	0.841177	0.000273798
MA0508.1	rs34517439_ref	TFBS	TFBS	13	27	0.282387	-	.	TF=PRDM1;class=C2H2 zinc finger factors;sequence=TTCTAAGAAAAGTTT	0.807999	0.00237806
MA0650.1	rs34517439_ref	TFBS	TFBS	16	25	2.38647	-	.	TF=HOXA13;class=Homeo domain factors;sequence=CTAAGAAAAG	0.808261	0.00385094
MA0660.1	rs34517439_ref	TFBS	TFBS	15	26	-5.2837	-	.	TF=MEF2B;class=MADS box factors;sequence=TCTAAGAAAAGT	0.809799	0.00101894
MA0688.1	rs34517439_ref	TFBS	TFBS	5	15	9.57021	-	.	TF=TBX2;class=T-Box factors;sequence=TTTGTGTGAAA	0.902227	0.000211716
MA0689.1	rs34517439_ref	TFBS	TFBS	5	15	8.3505	-	.	TF=TBX20;class=T-Box factors;sequence=TTTGTGTGAAA	0.876115	0.000206232
MA0690.1	rs34517439_ref	TFBS	TFBS	6	15	7.77211	-	.	TF=TBX21;class=T-Box factors;sequence=TTTGTGTGAA	0.878243	0.000286102
MA0693.2	rs34517439_ref	TFBS	TFBS	12	19	4.68425	-	.	TF=VDR;class=Nuclear receptors with C4 zinc fingers;sequence=AAAGTTTG	0.806747	0.00437927
MA0785.1	rs34517439_ref	TFBS	TFBS	20	31	7.25942	-	.	TF=POU2F1;class=Homeo domain factors;sequence=GATATTCTAAGA	0.836452	0.000521421
MA0786.1	rs34517439_ref	TFBS	TFBS	19	30	7.68847	-	.	TF=POU3F1;class=Homeo domain factors;sequence=ATATTCTAAGAA	0.841971	0.000427485
MA0787.1	rs34517439_ref	TFBS	TFBS	19	30	5.89332	-	.	TF=POU3F2;class=Homeo domain factors;sequence=ATATTCTAAGAA	0.83437	0.000611067
MA0789.1	rs34517439_ref	TFBS	TFBS	21	29	4.98573	-	.	TF=POU3F4;class=Homeo domain factors;sequence=TATTCTAAG	0.833672	0.000839233
MA0792.1	rs34517439_ref	TFBS	TFBS	21	29	8.05715	-	.	TF=POU5F1B;class=Homeo domain factors;sequence=TATTCTAAG	0.868893	0.000457764
MA0800.1	rs34517439_ref	TFBS	TFBS	3	15	9.08893	-	.	TF=EOMES;class=T-Box factors;sequence=TTTGTGTGAAACT	0.862693	0.000201613
MA0801.1	rs34517439_ref	TFBS	TFBS	7	14	7.36174	-	.	TF=MGA;class=T-Box factors;sequence=TTGTGTGA	0.895185	0.000640869
MA0802.1	rs34517439_ref	TFBS	TFBS	5	14	9.63852	-	.	TF=TBR1;class=T-Box factors;sequence=TTGTGTGAAA	0.897474	0.000150681
MA0803.1	rs34517439_ref	TFBS	TFBS	7	14	2.14523	-	.	TF=TBX15;class=T-Box factors;sequence=TTGTGTGA	0.821264	0.00213623
MA0805.1	rs34517439_ref	TFBS	TFBS	7	14	6.56626	-	.	TF=TBX1;class=T-Box factors;sequence=TTGTGTGA	0.893506	0.000564575
MA0806.1	rs34517439_ref	TFBS	TFBS	7	14	5.84199	-	.	TF=TBX4;class=T-Box factors;sequence=TTGTGTGA	0.881328	0.0018158
MA0807.1	rs34517439_ref	TFBS	TFBS	7	14	6.13528	-	.	TF=TBX5;class=T-Box factors;sequence=TTGTGTGA	0.86656	0.00198364
MA0809.1	rs34517439_ref	TFBS	TFBS	22	31	4.77951	-	.	TF=TEAD4;class=TEA domain factors;sequence=GATATTCTAA	0.87392	0.00302315
MA0867.2	rs34517439_ref	TFBS	TFBS	15	24	1.65368	-	.	TF=SOX4;class=High-mobility group (HMG) domain factors;sequence=TAAGAAAAGT	0.845789	0.00335217
MA0868.2	rs34517439_ref	TFBS	TFBS	16	25	3.60755	-	.	TF=SOX8;class=High-mobility group (HMG) domain factors;sequence=CTAAGAAAAG	0.833544	0.00380993
MA0901.2	rs34517439_ref	TFBS	TFBS	14	27	6.36186	-	.	TF=HOXB13;class=Homeo domain factors;sequence=TTCTAAGAAAAGTT	0.800706	0.000597537
MA0909.1	rs34517439_ref	TFBS	TFBS	16	25	1.67365	-	.	TF=HOXD13;class=Homeo domain factors;sequence=CTAAGAAAAG	0.839152	0.00284576
MA1115.1	rs34517439_ref	TFBS	TFBS	20	30	5.81285	-	.	TF=POU5F1;class=Homeo domain factors;sequence=ATATTCTAAGA	0.801963	0.00147462
MA1116.1	rs34517439_ref	TFBS	TFBS	4	13	7.21132	-	.	TF=RBPJ;class=Rel homology region (RHR) factors;sequence=TGTGTGAAAC	0.90663	0.000362396
MA1125.1.1	rs34517439_ref	TFBS	TFBS	15	26	1.02742	-	.	TF=ZNF384;class=C2H2 zinc finger factors;sequence=TCTAAGAAAAGT	0.809371	0.00199872
MA1125.1.2	rs34517439_ref	TFBS	TFBS	16	27	0.747901	-	.	TF=ZNF384;class=C2H2 zinc finger factors;sequence=TTCTAAGAAAAG	0.80602	0.00216961
MA1473.1	rs34517439_ref	TFBS	TFBS	16	26	-7.29352	-	.	TF=CDX4;class=Homeo domain factors;sequence=TCTAAGAAAAG	0.811798	0.0022943
MA1478.1	rs34517439_ref	TFBS	TFBS	1	12	3.50481	-	.	TF=DMRTA2;class=DM-type intertwined zinc finger factors;sequence=GTGTGAAACTAC	0.809037	0.00493395
MA1506.1	rs34517439_ref	TFBS	TFBS	16	26	-3.42822	-	.	TF=HOXD10;class=Homeo domain factors;sequence=TCTAAGAAAAG	0.827245	0.00272417
MA1509.1	rs34517439_ref	TFBS	TFBS	3	11	-0.735798	-	.	TF=IRF6;class=Tryptophan cluster factors;sequence=TGTGAAACT	0.818353	0.00282288
MA1565.1	rs34517439_ref	TFBS	TFBS	5	16	8.24082	-	.	TF=TBX18;class=T-Box factors;sequence=GTTTGTGTGAAA	0.859636	0.000383139
MA1566.1	rs34517439_ref	TFBS	TFBS	6	15	6.72641	-	.	TF=TBX3;class=T-Box factors;sequence=TTTGTGTGAA	0.901377	0.00188637
MA1566.2	rs34517439_ref	TFBS	TFBS	5	15	6.64933	-	.	TF=TBX3;class=T-Box factors;sequence=TTTGTGTGAAA	0.870747	0.00056076
MA1567.1	rs34517439_ref	TFBS	TFBS	6	15	7.42902	-	.	TF=TBX6;class=T-Box factors;sequence=TTTGTGTGAA	0.905752	0.0010004
MA1601.1	rs34517439_ref	TFBS	TFBS	5	14	9.6827	-	.	TF=ZNF75D;class=C2H2 zinc finger factors;sequence=TTGTGTGAAA	0.90829	0.000134468
MA1601.2	rs34517439_ref	TFBS	TFBS	1	12	6.35072	-	.	TF=ZNF75D;class=C2H2 zinc finger factors;sequence=GTGTGAAACTAC	0.8396	0.000261366
MA1707.1	rs34517439_ref	TFBS	TFBS	1	12	3.46814	-	.	TF=DMRTA1;class=DM-type intertwined zinc finger factors;sequence=GTGTGAAACTAC	0.855076	0.00275064
MA1963.1	rs34517439_ref	TFBS	TFBS	16	28	6.65352	-	.	TF=SATB1;class=Homeo domain factors;sequence=ATTCTAAGAAAAG	0.832524	0.000550374

## Sheet: alt_A
id	seqname	source	feature	start	end	score	strand	frame	attributes	relScore	pvalue
MA0007.2	rs34517439_alt	TFBS	TFBS	9	23	5.74853	-	.	TF=AR;class=Nuclear receptors with C4 zinc fingers;sequence=AAGAAAATTTTGTGT	0.884588	0.000585601
MA0032.2	rs34517439_alt	TFBS	TFBS	14	24	6.53012	-	.	TF=FOXC1;class=Fork head/winged helix factors;sequence=TAAGAAAATTT	0.873712	0.000711203
MA0052.2	rs34517439_alt	TFBS	TFBS	13	27	-0.387543	-	.	TF=MEF2A;class=MADS box factors;sequence=TTCTAAGAAAATTTT	0.81825	0.00237047
MA0080.2.1	rs34517439_alt	TFBS	TFBS	16	22	6.5552	-	.	TF=SPI1;class=Tryptophan cluster factors;sequence=AGAAAAT	0.874149	0.00140381
MA0090.2.2	rs34517439_alt	TFBS	TFBS	22	31	4.08289	-	.	TF=TEAD1;class=TEA domain factors;sequence=GATATTCTAA	0.86898	0.00382328
MA0099.2	rs34517439_alt	TFBS	TFBS	3	9	4.66525	-	.	TF=FOS::JUN;class=Basic leucine zipper factors (bZIP);sequence=TGAAACT	0.836663	0.00408936
MA0137.2	rs34517439_alt	TFBS	TFBS	16	30	7.40986	-	.	TF=STAT1;class=STAT domain factors;sequence=ATATTCTAAGAAAAT	0.817642	0.000371432
MA0137.3.1	rs34517439_alt	TFBS	TFBS	5	15	-5.91597	-	.	TF=STAT1;class=STAT domain factors;sequence=TTTGTGTGAAA	0.810619	0.00497985
MA0137.3.2	rs34517439_alt	TFBS	TFBS	18	28	10.6287	-	.	TF=STAT1;class=STAT domain factors;sequence=ATTCTAAGAAA	0.943279	6.10352e-05
MA0144.2.1	rs34517439_alt	TFBS	TFBS	17	27	-1.62353	-	.	TF=STAT3;class=STAT domain factors;sequence=TTCTAAGAAAA	0.871278	0.00282693
MA0144.2.2	rs34517439_alt	TFBS	TFBS	18	28	9.32796	-	.	TF=STAT3;class=STAT domain factors;sequence=ATTCTAAGAAA	0.947884	0.000170708
MA0156.1	rs34517439_alt	TFBS	TFBS	16	23	5.34864	-	.	TF=FEV;class=Tryptophan cluster factors;sequence=AAGAAAAT	0.814622	0.00167847
MA0442.1.1	rs34517439_alt	TFBS	TFBS	9	14	5.1747	-	.	TF=SOX10;class=High-mobility group (HMG) domain factors;sequence=TTGTGT	0.869269	0.00390625
MA0442.1.2	rs34517439_alt	TFBS	TFBS	11	16	7.20865	-	.	TF=SOX10;class=High-mobility group (HMG) domain factors;sequence=TTTTGT	0.926837	0.00146484
MA0465.1	rs34517439_alt	TFBS	TFBS	17	27	-2.94157	-	.	TF=CDX2;class=Homeo domain factors;sequence=TTCTAAGAAAA	0.82613	0.00223112
MA0497.1	rs34517439_alt	TFBS	TFBS	14	28	1.64323	-	.	TF=MEF2C;class=MADS box factors;sequence=ATTCTAAGAAAATTT	0.833883	0.00222397
MA0507.2	rs34517439_alt	TFBS	TFBS	18	31	1.58175	-	.	TF=POU2F2;class=Homeo domain factors;sequence=GATATTCTAAGAAA	0.841177	0.000273798
MA0650.1	rs34517439_alt	TFBS	TFBS	16	25	3.44137	-	.	TF=HOXA13;class=Homeo domain factors;sequence=CTAAGAAAAT	0.823333	0.00273991
MA0688.1	rs34517439_alt	TFBS	TFBS	5	15	9.57021	-	.	TF=TBX2;class=T-Box factors;sequence=TTTGTGTGAAA	0.902227	0.000211716
MA0689.1	rs34517439_alt	TFBS	TFBS	5	15	8.3505	-	.	TF=TBX20;class=T-Box factors;sequence=TTTGTGTGAAA	0.876115	0.000206232
MA0690.1	rs34517439_alt	TFBS	TFBS	6	15	7.77211	-	.	TF=TBX21;class=T-Box factors;sequence=TTTGTGTGAA	0.878243	0.000286102
MA0713.1	rs34517439_alt	TFBS	TFBS	14	24	4.77629	-	.	TF=PHOX2A;class=Homeo domain factors;sequence=TAAGAAAATTT	0.833796	0.00157928
MA0715.1	rs34517439_alt	TFBS	TFBS	14	24	6.27347	-	.	TF=PROP1;class=Homeo domain factors;sequence=TAAGAAAATTT	0.855729	0.000333548
MA0785.1	rs34517439_alt	TFBS	TFBS	20	31	7.25942	-	.	TF=POU2F1;class=Homeo domain factors;sequence=GATATTCTAAGA	0.836452	0.000521421
MA0786.1	rs34517439_alt	TFBS	TFBS	19	30	7.68847	-	.	TF=POU3F1;class=Homeo domain factors;sequence=ATATTCTAAGAA	0.841971	0.000427485
MA0787.1.1	rs34517439_alt	TFBS	TFBS	14	25	4.40286	-	.	TF=POU3F2;class=Homeo domain factors;sequence=CTAAGAAAATTT	0.815363	0.00111675
MA0787.1.2	rs34517439_alt	TFBS	TFBS	19	30	5.89332	-	.	TF=POU3F2;class=Homeo domain factors;sequence=ATATTCTAAGAA	0.83437	0.000611067
MA0789.1	rs34517439_alt	TFBS	TFBS	21	29	4.98573	-	.	TF=POU3F4;class=Homeo domain factors;sequence=TATTCTAAG	0.833672	0.000839233
MA0792.1.1	rs34517439_alt	TFBS	TFBS	16	24	4.72502	-	.	TF=POU5F1B;class=Homeo domain factors;sequence=TAAGAAAAT	0.806875	0.00229263
MA0792.1.2	rs34517439_alt	TFBS	TFBS	21	29	8.05715	-	.	TF=POU5F1B;class=Homeo domain factors;sequence=TATTCTAAG	0.868893	0.000457764
MA0800.1	rs34517439_alt	TFBS	TFBS	3	15	9.08893	-	.	TF=EOMES;class=T-Box factors;sequence=TTTGTGTGAAACT	0.862693	0.000201613
MA0801.1	rs34517439_alt	TFBS	TFBS	7	14	7.36174	-	.	TF=MGA;class=T-Box factors;sequence=TTGTGTGA	0.895185	0.000640869
MA0802.1	rs34517439_alt	TFBS	TFBS	5	14	9.63852	-	.	TF=TBR1;class=T-Box factors;sequence=TTGTGTGAAA	0.897474	0.000150681
MA0803.1	rs34517439_alt	TFBS	TFBS	7	14	2.14523	-	.	TF=TBX15;class=T-Box factors;sequence=TTGTGTGA	0.821264	0.00213623
MA0805.1	rs34517439_alt	TFBS	TFBS	7	14	6.56626	-	.	TF=TBX1;class=T-Box factors;sequence=TTGTGTGA	0.893506	0.000564575
MA0806.1	rs34517439_alt	TFBS	TFBS	7	14	5.84199	-	.	TF=TBX4;class=T-Box factors;sequence=TTGTGTGA	0.881328	0.0018158
MA0807.1	rs34517439_alt	TFBS	TFBS	7	14	6.13528	-	.	TF=TBX5;class=T-Box factors;sequence=TTGTGTGA	0.86656	0.00198364
MA0809.1.2	rs34517439_alt	TFBS	TFBS	22	31	4.77951	-	.	TF=TEAD4;class=TEA domain factors;sequence=GATATTCTAA	0.87392	0.00302315
MA0845.1	rs34517439_alt	TFBS	TFBS	14	24	5.5625	-	.	TF=FOXB1;class=Fork head/winged helix factors;sequence=TAAGAAAATTT	0.848701	0.00105739
MA0846.1	rs34517439_alt	TFBS	TFBS	13	24	4.84687	-	.	TF=FOXC2;class=Fork head/winged helix factors;sequence=TAAGAAAATTTT	0.81871	0.00157374
MA0847.2	rs34517439_alt	TFBS	TFBS	14	26	3.75491	-	.	TF=FOXD2;class=Fork head/winged helix factors;sequence=TCTAAGAAAATTT	0.863009	0.00124954
MA0847.3	rs34517439_alt	TFBS	TFBS	15	26	5.45133	-	.	TF=FOXD2;class=Fork head/winged helix factors;sequence=TCTAAGAAAATT	0.880935	0.000516057
MA0901.2	rs34517439_alt	TFBS	TFBS	14	27	8.64711	-	.	TF=HOXB13;class=Homeo domain factors;sequence=TTCTAAGAAAATTT	0.835983	0.000206575
MA0909.1	rs34517439_alt	TFBS	TFBS	16	25	2.84795	-	.	TF=HOXD13;class=Homeo domain factors;sequence=CTAAGAAAAT	0.852663	0.0020504
MA1115.1	rs34517439_alt	TFBS	TFBS	20	30	5.81285	-	.	TF=POU5F1;class=Homeo domain factors;sequence=ATATTCTAAGA	0.801963	0.00147462
MA1116.1	rs34517439_alt	TFBS	TFBS	4	13	7.21132	-	.	TF=RBPJ;class=Rel homology region (RHR) factors;sequence=TGTGTGAAAC	0.90663	0.000362396
MA1125.1.1	rs34517439_alt	TFBS	TFBS	15	26	1.70831	-	.	TF=ZNF384;class=C2H2 zinc finger factors;sequence=TCTAAGAAAATT	0.817535	0.00160635
MA1125.1.2	rs34517439_alt	TFBS	TFBS	16	27	1.4319	-	.	TF=ZNF384;class=C2H2 zinc finger factors;sequence=TTCTAAGAAAAT	0.814221	0.00176114
MA1152.1	rs34517439_alt	TFBS	TFBS	8	17	5.47849	-	.	TF=SOX15;class=High-mobility group (HMG) domain factors;sequence=ATTTTGTGTG	0.849033	0.00198841
MA1473.1	rs34517439_alt	TFBS	TFBS	16	26	-6.75964	-	.	TF=CDX4;class=Homeo domain factors;sequence=TCTAAGAAAAT	0.815839	0.00206208
MA1478.1	rs34517439_alt	TFBS	TFBS	1	12	3.50481	-	.	TF=DMRTA2;class=DM-type intertwined zinc finger factors;sequence=GTGTGAAACTAC	0.809037	0.00493395
MA1487.2	rs34517439_alt	TFBS	TFBS	13	26	2.88566	-	.	TF=FOXE1;class=Fork head/winged helix factors;sequence=TCTAAGAAAATTTT	0.840246	0.00116307
MA1506.1	rs34517439_alt	TFBS	TFBS	16	26	-1.8974	-	.	TF=HOXD10;class=Homeo domain factors;sequence=TCTAAGAAAAT	0.839576	0.00195956
MA1509.1	rs34517439_alt	TFBS	TFBS	3	11	-0.735798	-	.	TF=IRF6;class=Tryptophan cluster factors;sequence=TGTGAAACT	0.818353	0.00282288
MA1565.1	rs34517439_alt	TFBS	TFBS	5	16	7.25985	-	.	TF=TBX18;class=T-Box factors;sequence=TTTTGTGTGAAA	0.844853	0.00063473
MA1566.1	rs34517439_alt	TFBS	TFBS	6	15	6.72641	-	.	TF=TBX3;class=T-Box factors;sequence=TTTGTGTGAA	0.901377	0.00188637
MA1566.2	rs34517439_alt	TFBS	TFBS	5	15	6.64933	-	.	TF=TBX3;class=T-Box factors;sequence=TTTGTGTGAAA	0.870747	0.00056076
MA1567.1	rs34517439_alt	TFBS	TFBS	6	15	7.42902	-	.	TF=TBX6;class=T-Box factors;sequence=TTTGTGTGAA	0.905752	0.0010004
MA1601.1	rs34517439_alt	TFBS	TFBS	5	14	9.6827	-	.	TF=ZNF75D;class=C2H2 zinc finger factors;sequence=TTGTGTGAAA	0.90829	0.000134468
MA1601.2	rs34517439_alt	TFBS	TFBS	1	12	6.35072	-	.	TF=ZNF75D;class=C2H2 zinc finger factors;sequence=GTGTGAAACTAC	0.8396	0.000261366
MA1707.1	rs34517439_alt	TFBS	TFBS	1	12	3.46814	-	.	TF=DMRTA1;class=DM-type intertwined zinc finger factors;sequence=GTGTGAAACTAC	0.855076	0.00275064
MA1729.1	rs34517439_alt	TFBS	TFBS	13	27	8.23298	-	.	TF=ZNF680;class=C2H2 zinc finger factors;sequence=TTCTAAGAAAATTTT	0.821469	0.000115596
MA1963.1	rs34517439_alt	TFBS	TFBS	16	28	7.59442	-	.	TF=SATB1;class=Homeo domain factors;sequence=ATTCTAAGAAAAT	0.847528	0.000361681
